# Supplementary material for: A Comparative Bioinformatic Analysis of Optic Nerve Axon Regeneration Lipidomes Using the Xenopus laevis as a Model System
Source: Methods Protoc. 2025 Sep 15;8(5):110. doi: 10.3390/mps8050110 (PMC12452370; doi:10.3390/mps8050110)
Supplement: Supplementary file 1 [file mps-08-00110-s001.zip]

Archive with 1 entries (1 files):
- mps-3815400-supplementary.xlsx
