# Supplementary material for: A Comparative Bioinformatic Analysis of Optic Nerve Axon Regeneration Lipidomes Using the Xenopus laevis as a Model System
Source: Methods Protoc. 2025 Sep 15;8(5):110. doi: 10.3390/mps8050110 (PMC12452370; doi:10.3390/mps8050110)
Supplement: Supplementary file 1 [file mps-08-00110-s001.zip › mps-3815400-supplementary.xlsx]

## Sheet: Original
#METABOLOMICS WORKBENCH sbhattacharya_20221213_113547 DATATRACK_ID:3645 STUDY_ID:ST002414 ANALYSIS_ID:AN003935
VERSION	1
CREATED_ON	2023-05-08
#PROJECT
PR:PROJECT_TITLE	Mass spectrometry dataset of LC-MS Lipidomics Analysis of Xenopus Laevis Optic
PR:PROJECT_TITLE	Nerve
PR:PROJECT_SUMMARY	CNS injuries of the anuran amphibian, Xenopus laevis, are uniquely befitted for
PR:PROJECT_SUMMARY	studying the molecular compositions of neuronal regeneration of retinal ganglion
PR:PROJECT_SUMMARY	cells (RGC) due to a functional recovery of optic axons disparate to adult
PR:PROJECT_SUMMARY	mammalian analogues. RGCs and their optic nerve axons undergo irreversible
PR:PROJECT_SUMMARY	neurodegeneration in glaucoma and associated optic neuropathies, resulting in
PR:PROJECT_SUMMARY	blindness in mammals. Conversely, Xenopus demonstrates RGC lifetime-spanning
PR:PROJECT_SUMMARY	regenerative capabilities after optic nerve crush, inciting opportunities to
PR:PROJECT_SUMMARY	compare de novo regeneration and develop efficient pharmaceutical approaches for
PR:PROJECT_SUMMARY	vision restoration. Studies revealing lipidome alterations during optic nerve
PR:PROJECT_SUMMARY	regeneration are sparse and could serve as a solid foundation for these
PR:PROJECT_SUMMARY	underlying molecular changes. We profile the lipid changes in a transgenic line
PR:PROJECT_SUMMARY	of 1 year old Xenopus laevis Tg(islet2b:gfp) frogs that were either left
PR:PROJECT_SUMMARY	untreated (naïve) or had a monocular surgery of either a left optic crush
PR:PROJECT_SUMMARY	injury (crush) or sham surgery (sham). Matching controls of uninjured right
PR:PROJECT_SUMMARY	optic nerves were also collected (control). Tg(islet2b:gfp) frogs were allowed
PR:PROJECT_SUMMARY	to recover for 7,12,18, and 27 days post optic nerve crush. Following
PR:PROJECT_SUMMARY	euthanasia, the optic nerves were collected for lipidomic analysis. A modified
PR:PROJECT_SUMMARY	Bligh and Dyer method [PMID: 13671378] was used for lipid extraction, followed
PR:PROJECT_SUMMARY	by untargeted mass spectrometry lipid profiling with a Q-Exactive Orbitrap
PR:PROJECT_SUMMARY	Liquid Chromatography-Mass Spectrometer (LC MS-MS) coupled with Vanquish Horizon
PR:PROJECT_SUMMARY	Binary UHPLC LC-MS system.
PR:INSTITUTE	University of Miami
PR:DEPARTMENT	Ophthalmology
PR:LAST_NAME	Bhattacharya
PR:FIRST_NAME	Sanjoy K.
PR:ADDRESS	1638 NW 10th Avenue, Room 706-A, Miami, FL 33136
PR:EMAIL	sbhattacharya@med.miami.edu
PR:PHONE	3054824103
PR:DOI	http://dx.doi.org/10.21228/M8TM6T
#STUDY
ST:STUDY_TITLE	Mass spectrometry dataset of LC-MS Lipidomics Analysis of Xenopus Laevis Optic
ST:STUDY_TITLE	Nerve
ST:STUDY_SUMMARY	CNS injuries of the anuran amphibian, Xenopus laevis, are uniquely befitted for
ST:STUDY_SUMMARY	studying the molecular compositions of neuronal regeneration of retinal ganglion
ST:STUDY_SUMMARY	cells (RGC) due to a functional recovery of optic axons disparate to adult
ST:STUDY_SUMMARY	mammalian analogues. RGCs and their optic nerve axons undergo irreversible
ST:STUDY_SUMMARY	neurodegeneration in glaucoma and associated optic neuropathies, resulting in
ST:STUDY_SUMMARY	blindness in mammals. Conversely, Xenopus demonstrates RGC lifetime-spanning
ST:STUDY_SUMMARY	regenerative capabilities after optic nerve crush, inciting opportunities to
ST:STUDY_SUMMARY	compare de novo regeneration and develop efficient pharmaceutical approaches for
ST:STUDY_SUMMARY	vision restoration. Studies revealing lipidome alterations during optic nerve
ST:STUDY_SUMMARY	regeneration are sparse and could serve as a solid foundation for these
ST:STUDY_SUMMARY	underlying molecular changes. We profile the lipid changes in a transgenic line
ST:STUDY_SUMMARY	of 1 year old Xenopus laevis Tg(islet2b:gfp) frogs that were either left
ST:STUDY_SUMMARY	untreated (naïve) or had a monocular surgery of either a left optic crush
ST:STUDY_SUMMARY	injury (crush) or sham surgery (sham). Matching controls of uninjured right
ST:STUDY_SUMMARY	optic nerves were also collected (control). Tg(islet2b:gfp) frogs were allowed
ST:STUDY_SUMMARY	to recover for 7,12,18, and 27 days post optic nerve crush. Following
ST:STUDY_SUMMARY	euthanasia, the optic nerves were collected for lipidomic analysis. A modified
ST:STUDY_SUMMARY	Bligh and Dyer method [PMID: 13671378] was used for lipid extraction, followed
ST:STUDY_SUMMARY	by untargeted mass spectrometry lipid profiling with a Q-Exactive Orbitrap
ST:STUDY_SUMMARY	Liquid Chromatography-Mass Spectrometer (LC MS-MS) coupled with Vanquish Horizon
ST:STUDY_SUMMARY	Binary UHPLC LC-MS system.
ST:INSTITUTE	University of Miami
ST:LAST_NAME	Bhattacharya
ST:FIRST_NAME	Sanjoy
ST:ADDRESS	1638 NW 10th Avenue, Room 706-A, Miami, FL 33136
ST:EMAIL	sbhattacharya@med.miami.edu
ST:PHONE	3054824103
ST:SUBMIT_DATE	2022-12-13
#SUBJECT
SU:SUBJECT_TYPE	Other organism
SU:SUBJECT_SPECIES	Xenopus laevis
SU:TAXONOMY_ID	8355
#SUBJECT_SAMPLE_FACTORS:	SUBJECT(optional)[tab]SAMPLE[tab]FACTORS(NAME:VALUE pairs separated by |)[tab]Additional sample data
SUBJECT_SAMPLE_FACTORS	-	CTL_R-ON_12_dpi_A2	Factor:Control	RAW_FILE_NAME="CTL_R-ON_12_dpi_A2_P_1.raw, CTL_R-ON_12_dpi_A2_P_2.raw, CTL_R-ON_12_dpi_A2_P_3.raw, CTL_R-ON_12_dpi_A2_N_1.raw, CTL_R-ON_12_dpi_A2_N_2.raw, CTL_R-ON_12_dpi_A2_N_3.raw"
SUBJECT_SAMPLE_FACTORS	-	CTL_R-ON_12_dpi_A3	Factor:Control	RAW_FILE_NAME="CTL_R-ON_12_dpi_A3_P_1.raw, CTL_R-ON_12_dpi_A3_P_2.raw, CTL_R-ON_12_dpi_A3_P_3.raw, CTL_R-ON_12_dpi_A3_N_1.raw, CTL_R-ON_12_dpi_A3_N_2.raw, CTL_R-ON_12_dpi_A3_N_3.raw"
SUBJECT_SAMPLE_FACTORS	-	CTL_R-ON_12_dpi_B1	Factor:Control	RAW_FILE_NAME="CTL_R-ON_12_dpi_B1_P_1.raw, CTL_R-ON_12_dpi_B1_P_2.raw, CTL_R-ON_12_dpi_B1_P_3.raw, CTL_R-ON_12_dpi_B1_N_1.raw, CTL_R-ON_12_dpi_B1_N_2.raw, CTL_R-ON_12_dpi_B1_N_3.raw"
SUBJECT_SAMPLE_FACTORS	-	CTL_R-ON_12_dpi_B2	Factor:Control	RAW_FILE_NAME="CTL_R-ON_12_dpi_B2_P_1.raw, CTL_R-ON_12_dpi_B2_P_2.raw, CTL_R-ON_12_dpi_B2_P_3.raw, CTL_R-ON_12_dpi_B2_N_1.raw, CTL_R-ON_12_dpi_B2_N_2.raw, CTL_R-ON_12_dpi_B2_N_3.raw"
SUBJECT_SAMPLE_FACTORS	-	CTL_R-ON_12_dpi_B3	Factor:Control	RAW_FILE_NAME="CTL_R-ON_12_dpi_B3_P_1.raw, CTL_R-ON_12_dpi_B3_P_2.raw, CTL_R-ON_12_dpi_B3_P_3.raw, CTL_R-ON_12_dpi_B3_N_1.raw, CTL_R-ON_12_dpi_B3_N_2.raw, CTL_R-ON_12_dpi_B3_N_3.raw"
SUBJECT_SAMPLE_FACTORS	-	CTL_R-ON_12_dpi_C1	Factor:Control	RAW_FILE_NAME="CTL_R-ON_12_dpi_C1_P_1.raw, CTL_R-ON_12_dpi_C1_P_2.raw, CTL_R-ON_12_dpi_C1_P_3.raw, CTL_R-ON_12_dpi_C1_N_1.raw, CTL_R-ON_12_dpi_C1_N_2.raw, CTL_R-ON_12_dpi_C1_N_3.raw"
SUBJECT_SAMPLE_FACTORS	-	CTL_R-ON_12_dpi_C2	Factor:Control	RAW_FILE_NAME="CTL_R-ON_12_dpi_C2_P_1.raw, CTL_R-ON_12_dpi_C2_P_2.raw, CTL_R-ON_12_dpi_C2_P_3.raw, CTL_R-ON_12_dpi_C2_N_1.raw, CTL_R-ON_12_dpi_C2_N_2.raw, CTL_R-ON_12_dpi_C2_N_3.raw"
SUBJECT_SAMPLE_FACTORS	-	CTL_R-ON_12_dpi_C3	Factor:Control	RAW_FILE_NAME="CTL_R-ON_12_dpi_C3_P_1.raw, CTL_R-ON_12_dpi_C3_P_2.raw, CTL_R-ON_12_dpi_C3_P_3.raw, CTL_R-ON_12_dpi_C3_N_1.raw, CTL_R-ON_12_dpi_C3_N_2.raw, CTL_R-ON_12_dpi_C3_N_3.raw"
SUBJECT_SAMPLE_FACTORS	-	CTL_R-ON_18_dpi_A1	Factor:Control	RAW_FILE_NAME="CTL_R-ON_18_dpi_A1_P_1.raw, CTL_R-ON_18_dpi_A1_P_2.raw, CTL_R-ON_18_dpi_A1_P_3.raw, CTL_R-ON_18_dpi_A1_N_1.raw, CTL_R-ON_18_dpi_A1_N_2.raw, CTL_R-ON_18_dpi_A1_N_3.raw"
SUBJECT_SAMPLE_FACTORS	-	CTL_R-ON_18_dpi_A2	Factor:Control	RAW_FILE_NAME="CTL_R-ON_18_dpi_A2_P_1.raw, CTL_R-ON_18_dpi_A2_P_2.raw, CTL_R-ON_18_dpi_A2_P_3.raw, CTL_R-ON_18_dpi_A2_N_1.raw, CTL_R-ON_18_dpi_A2_N_2.raw, CTL_R-ON_18_dpi_A2_N_3.raw"
SUBJECT_SAMPLE_FACTORS	-	CTL_R-ON_18_dpi_A3	Factor:Control	RAW_FILE_NAME="CTL_R-ON_18_dpi_A3_P_1.raw, CTL_R-ON_18_dpi_A3_P_2.raw, CTL_R-ON_18_dpi_A3_P_3.raw, CTL_R-ON_18_dpi_A3_N_1.raw, CTL_R-ON_18_dpi_A3_N_2.raw, CTL_R-ON_18_dpi_A3_N_3.raw"
SUBJECT_SAMPLE_FACTORS	-	CTL_R-ON_18_dpi_B1	Factor:Control	RAW_FILE_NAME="CTL_R-ON_18_dpi_B1_P_1.raw, CTL_R-ON_18_dpi_B1_P_2.raw, CTL_R-ON_18_dpi_B1_P_3.raw, CTL_R-ON_18_dpi_B1_N_1.raw, CTL_R-ON_18_dpi_B1_N_2.raw, CTL_R-ON_18_dpi_B1_N_3.raw"
SUBJECT_SAMPLE_FACTORS	-	CTL_R-ON_18_dpi_B2	Factor:Control	RAW_FILE_NAME="CTL_R-ON_18_dpi_B2_P_1.raw, CTL_R-ON_18_dpi_B2_P_2.raw, CTL_R-ON_18_dpi_B2_P_3.raw, CTL_R-ON_18_dpi_B2_N_1.raw, CTL_R-ON_18_dpi_B2_N_2.raw, CTL_R-ON_18_dpi_B2_N_3.raw"
SUBJECT_SAMPLE_FACTORS	-	CTL_R-ON_18_dpi_B3	Factor:Control	RAW_FILE_NAME="CTL_R-ON_18_dpi_B3_P_1.raw, CTL_R-ON_18_dpi_B3_P_2.raw, CTL_R-ON_18_dpi_B3_P_3.raw, CTL_R-ON_18_dpi_B3_N_1.raw, CTL_R-ON_18_dpi_B3_N_2.raw, CTL_R-ON_18_dpi_B3_N_3.raw"
SUBJECT_SAMPLE_FACTORS	-	CTL_R-ON_18_dpi_B4	Factor:Control	RAW_FILE_NAME="CTL_R-ON_18_dpi_B4_P_1.raw, CTL_R-ON_18_dpi_B4_P_2.raw, CTL_R-ON_18_dpi_B4_P_3.raw, CTL_R-ON_18_dpi_B4_N_1.raw, CTL_R-ON_18_dpi_B4_N_2.raw, CTL_R-ON_18_dpi_B4_N_3.raw"
SUBJECT_SAMPLE_FACTORS	-	CTL_R-ON_18_dpi_C1	Factor:Control	RAW_FILE_NAME="CTL_R-ON_18_dpi_C1_P_1.raw, CTL_R-ON_18_dpi_C1_P_2.raw, CTL_R-ON_18_dpi_C1_P_3.raw, CTL_R-ON_18_dpi_C1_N_1.raw, CTL_R-ON_18_dpi_C1_N_2.raw, CTL_R-ON_18_dpi_C1_N_3.raw"
SUBJECT_SAMPLE_FACTORS	-	CTL_R-ON_18_dpi_C2	Factor:Control	RAW_FILE_NAME="CTL_R-ON_18_dpi_C2_P_1.raw, CTL_R-ON_18_dpi_C2_P_2.raw, CTL_R-ON_18_dpi_C2_P_3.raw, CTL_R-ON_18_dpi_C2_N_1.raw, CTL_R-ON_18_dpi_C2_N_2.raw, CTL_R-ON_18_dpi_C2_N_3.raw"
SUBJECT_SAMPLE_FACTORS	-	CTL_R-ON_18_dpi_C3	Factor:Control	RAW_FILE_NAME="CTL_R-ON_18_dpi_C3_P_1.raw, CTL_R-ON_18_dpi_C3_P_2.raw, CTL_R-ON_18_dpi_C3_P_3.raw, CTL_R-ON_18_dpi_C3_N_1.raw, CTL_R-ON_18_dpi_C3_N_2.raw, CTL_R-ON_18_dpi_C3_N_3.raw"
SUBJECT_SAMPLE_FACTORS	-	CTL_R-ON_18_dpi_D1	Factor:Control	RAW_FILE_NAME="CTL_R-ON_18_dpi_D1_P_1.raw, CTL_R-ON_18_dpi_D1_P_2.raw, CTL_R-ON_18_dpi_D1_P_3.raw, CTL_R-ON_18_dpi_D1_N_1.raw, CTL_R-ON_18_dpi_D1_N_2.raw, CTL_R-ON_18_dpi_D1_N_3.raw"
SUBJECT_SAMPLE_FACTORS	-	CTL_R-ON_27_dpi_A1	Factor:Control	RAW_FILE_NAME="CTL_R-ON_27_dpi_A1_P_1.raw, CTL_R-ON_27_dpi_A1_P_2.raw, CTL_R-ON_27_dpi_A1_P_3.raw, CTL_R-ON_27_dpi_A1_N_1.raw, CTL_R-ON_27_dpi_A1_N_2.raw, CTL_R-ON_27_dpi_A1_N_3.raw"
SUBJECT_SAMPLE_FACTORS	-	CTL_R-ON_27_dpi_A2	Factor:Control	RAW_FILE_NAME="CTL_R-ON_27_dpi_A2_P_1.raw, CTL_R-ON_27_dpi_A2_P_2.raw, CTL_R-ON_27_dpi_A2_P_3.raw, CTL_R-ON_27_dpi_A2_N_1.raw, CTL_R-ON_27_dpi_A2_N_2.raw, CTL_R-ON_27_dpi_A2_N_3.raw"
SUBJECT_SAMPLE_FACTORS	-	CTL_R-ON_27_dpi_A3	Factor:Control	RAW_FILE_NAME="CTL_R-ON_27_dpi_A3_P_1.raw, CTL_R-ON_27_dpi_A3_P_2.raw, CTL_R-ON_27_dpi_A3_P_3.raw, CTL_R-ON_27_dpi_A3_N_1.raw, CTL_R-ON_27_dpi_A3_N_2.raw, CTL_R-ON_27_dpi_A3_N_3.raw"
SUBJECT_SAMPLE_FACTORS	-	CTL_R-ON_27_dpi_B1	Factor:Control	RAW_FILE_NAME="CTL_R-ON_27_dpi_B1_P_1.raw, CTL_R-ON_27_dpi_B1_P_2.raw, CTL_R-ON_27_dpi_B1_P_3.raw, CTL_R-ON_27_dpi_B1_N_1.raw, CTL_R-ON_27_dpi_B1_N_2.raw, CTL_R-ON_27_dpi_B1_N_3.raw"
SUBJECT_SAMPLE_FACTORS	-	CTL_R-ON_27_dpi_B2	Factor:Control	RAW_FILE_NAME="CTL_R-ON_27_dpi_B2_P_1.raw, CTL_R-ON_27_dpi_B2_P_2.raw, CTL_R-ON_27_dpi_B2_P_3.raw, CTL_R-ON_27_dpi_B2_N_1.raw, CTL_R-ON_27_dpi_B2_N_2.raw, CTL_R-ON_27_dpi_B2_N_3.raw"
SUBJECT_SAMPLE_FACTORS	-	CTL_R-ON_27_dpi_B3	Factor:Control	RAW_FILE_NAME="CTL_R-ON_27_dpi_B3_P_1.raw, CTL_R-ON_27_dpi_B3_P_2.raw, CTL_R-ON_27_dpi_B3_P_3.raw, CTL_R-ON_27_dpi_B3_N_1.raw, CTL_R-ON_27_dpi_B3_N_2.raw, CTL_R-ON_27_dpi_B3_N_3.raw"
SUBJECT_SAMPLE_FACTORS	-	CTL_R-ON_27_dpi_C1	Factor:Control	RAW_FILE_NAME="CTL_R-ON_27_dpi_C1_P_1.raw, CTL_R-ON_27_dpi_C1_P_2.raw, CTL_R-ON_27_dpi_C1_P_3.raw, CTL_R-ON_27_dpi_C1_N_1.raw, CTL_R-ON_27_dpi_C1_N_2.raw, CTL_R-ON_27_dpi_C1_N_3.raw"
SUBJECT_SAMPLE_FACTORS	-	CTL_R-ON_27_dpi_C2	Factor:Control	RAW_FILE_NAME="CTL_R-ON_27_dpi_C2_P_1.raw, CTL_R-ON_27_dpi_C2_P_2.raw, CTL_R-ON_27_dpi_C2_P_3.raw, CTL_R-ON_27_dpi_C2_N_1.raw, CTL_R-ON_27_dpi_C2_N_2.raw, CTL_R-ON_27_dpi_C2_N_3.raw"
SUBJECT_SAMPLE_FACTORS	-	CTL_R-ON_27_dpi_C3	Factor:Control	RAW_FILE_NAME="CTL_R-ON_27_dpi_C3_P_1.raw, CTL_R-ON_27_dpi_C3_P_2.raw, CTL_R-ON_27_dpi_C3_P_3.raw, CTL_R-ON_27_dpi_C3_N_1.raw, CTL_R-ON_27_dpi_C3_N_2.raw, CTL_R-ON_27_dpi_C3_N_3.raw"
SUBJECT_SAMPLE_FACTORS	-	CTL_R-ON_27_dpi_D1	Factor:Control	RAW_FILE_NAME="CTL_R-ON_27_dpi_D1_P_1.raw, CTL_R-ON_27_dpi_D1_P_2.raw, CTL_R-ON_27_dpi_D1_P_3.raw, CTL_R-ON_27_dpi_D1_N_1.raw, CTL_R-ON_27_dpi_D1_N_2.raw, CTL_R-ON_27_dpi_D1_N_3.raw"
SUBJECT_SAMPLE_FACTORS	-	CTL_R-ON_7_dpi_A1	Factor:Control	RAW_FILE_NAME="CTL_R-ON_7_dpi_A1_P_1.raw, CTL_R-ON_7_dpi_A1_P_2.raw, CTL_R-ON_7_dpi_A1_P_3.raw, CTL_R-ON_7_dpi_A1_N_1.raw, CTL_R-ON_7_dpi_A1_N_2.raw, CTL_R-ON_7_dpi_A1_N_3.raw"
SUBJECT_SAMPLE_FACTORS	-	CTL_R-ON_7_dpi_A2	Factor:Control	RAW_FILE_NAME="CTL_R-ON_7_dpi_A2_P_1.raw, CTL_R-ON_7_dpi_A2_P_2.raw, CTL_R-ON_7_dpi_A2_P_3.raw, CTL_R-ON_7_dpi_A2_N_1.raw, CTL_R-ON_7_dpi_A2_N_2.raw, CTL_R-ON_7_dpi_A2_N_3.raw"
SUBJECT_SAMPLE_FACTORS	-	CTL_R-ON_7_dpi_A3	Factor:Control	RAW_FILE_NAME="CTL_R-ON_7_dpi_A3_P_1.raw, CTL_R-ON_7_dpi_A3_P_2.raw, CTL_R-ON_7_dpi_A3_P_3.raw, CTL_R-ON_7_dpi_A3_N_1.raw, CTL_R-ON_7_dpi_A3_N_2.raw, CTL_R-ON_7_dpi_A3_N_3.raw"
SUBJECT_SAMPLE_FACTORS	-	CTL_R-ON_7_dpi_B1	Factor:Control	RAW_FILE_NAME="CTL_R-ON_7_dpi_B1_P_1.raw, CTL_R-ON_7_dpi_B1_P_2.raw, CTL_R-ON_7_dpi_B1_P_3.raw, CTL_R-ON_7_dpi_B1_N_1.raw, CTL_R-ON_7_dpi_B1_N_2.raw, CTL_R-ON_7_dpi_B1_N_3.raw"
SUBJECT_SAMPLE_FACTORS	-	CTL_R-ON_7_dpi_B2	Factor:Control	RAW_FILE_NAME="CTL_R-ON_7_dpi_B2_P_1.raw, CTL_R-ON_7_dpi_B2_P_2.raw, CTL_R-ON_7_dpi_B2_P_3.raw, CTL_R-ON_7_dpi_B2_N_1.raw, CTL_R-ON_7_dpi_B2_N_2.raw, CTL_R-ON_7_dpi_B2_N_3.raw"
SUBJECT_SAMPLE_FACTORS	-	CTL_R-ON_7_dpi_B3	Factor:Control	RAW_FILE_NAME="CTL_R-ON_7_dpi_B3_P_1.raw, CTL_R-ON_7_dpi_B3_P_2.raw, CTL_R-ON_7_dpi_B3_P_3.raw,CTL_R-ON_7_dpi_B3_N_1.raw, CTL_R-ON_7_dpi_B3_N_2.raw, CTL_R-ON_7_dpi_B3_N_3.raw"
SUBJECT_SAMPLE_FACTORS	-	CX_L-ON_12_dpi_A1	Factor:Crush	RAW_FILE_NAME="CX_L-ON_12_dpi_A1_P_1.raw, CX_L-ON_12_dpi_A1_P_2.raw, CX_L-ON_12_dpi_A1_P_3.raw, CX_L-ON_12_dpi_A1_N_1.raw, CX_L-ON_12_dpi_A1_N_2.raw, CX_L-ON_12_dpi_A1_N_3.raw"
SUBJECT_SAMPLE_FACTORS	-	CX_L-ON_12_dpi_A2	Factor:Crush	RAW_FILE_NAME="CX_L-ON_12_dpi_A2_P_1.raw, CX_L-ON_12_dpi_A2_P_2.raw, CX_L-ON_12_dpi_A2_P_3.raw, CX_L-ON_12_dpi_A2_N_1.raw, CX_L-ON_12_dpi_A2_N_2.raw, CX_L-ON_12_dpi_A2_N_3.raw"
SUBJECT_SAMPLE_FACTORS	-	CX_L-ON_12_dpi_A3	Factor:Crush	RAW_FILE_NAME="CX_L-ON_12_dpi_A3_P_1.raw, CX_L-ON_12_dpi_A3_P_2.raw, CX_L-ON_12_dpi_A3_P_3.raw, CX_L-ON_12_dpi_A3_N_1.raw, CX_L-ON_12_dpi_A3_N_2.raw, CX_L-ON_12_dpi_A3_N_3.raw"
SUBJECT_SAMPLE_FACTORS	-	CX_L-ON_12_dpi_B1	Factor:Crush	RAW_FILE_NAME="CX_L-ON_12_dpi_B1_P_1.raw, CX_L-ON_12_dpi_B1_P_2.raw, CX_L-ON_12_dpi_B1_P_3.raw, CX_L-ON_12_dpi_B1_N_1.raw, CX_L-ON_12_dpi_B1_N_2.raw, CX_L-ON_12_dpi_B1_N_3.raw"
SUBJECT_SAMPLE_FACTORS	-	CX_L-ON_12_dpi_B2	Factor:Crush	RAW_FILE_NAME="CX_L-ON_12_dpi_B2_P_1.raw, CX_L-ON_12_dpi_B2_P_2.raw, CX_L-ON_12_dpi_B2_P_3.raw, CX_L-ON_12_dpi_B2_N_1.raw, CX_L-ON_12_dpi_B2_N_2.raw, CX_L-ON_12_dpi_B2_N_3.raw"
SUBJECT_SAMPLE_FACTORS	-	CX_L-ON_12_dpi_B3	Factor:Crush	RAW_FILE_NAME="CX_L-ON_12_dpi_B3_P_1.raw, CX_L-ON_12_dpi_B3_P_2.raw, CX_L-ON_12_dpi_B3_P_3.raw, CX_L-ON_12_dpi_B3_N_1.raw, CX_L-ON_12_dpi_B3_N_2.raw, CX_L-ON_12_dpi_B3_N_3.raw"
SUBJECT_SAMPLE_FACTORS	-	CX_L-ON_12_dpi_C1	Factor:Crush	RAW_FILE_NAME="CX_L-ON_12_dpi_C1_P_1.raw, CX_L-ON_12_dpi_C1_P_2.raw, CX_L-ON_12_dpi_C1_P_3.raw, CX_L-ON_12_dpi_C1_N_1.raw, CX_L-ON_12_dpi_C1_N_2.raw, CX_L-ON_12_dpi_C1_N_3.raw"
SUBJECT_SAMPLE_FACTORS	-	CX_L-ON_12_dpi_C2	Factor:Crush	RAW_FILE_NAME="CX_L-ON_12_dpi_C2_P_1.raw, CX_L-ON_12_dpi_C2_P_2.raw, CX_L-ON_12_dpi_C2_P_3.raw, CX_L-ON_12_dpi_C2_N_1.raw, CX_L-ON_12_dpi_C2_N_2.raw, CX_L-ON_12_dpi_C2_N_3.raw"
SUBJECT_SAMPLE_FACTORS	-	CX_L-ON_12_dpi_C3	Factor:Crush	RAW_FILE_NAME="CX_L-ON_12_dpi_C3_P_1.raw, CX_L-ON_12_dpi_C3_P_2.raw, CX_L-ON_12_dpi_C3_P_3.raw, CX_L-ON_12_dpi_C3_N_1.raw, CX_L-ON_12_dpi_C3_N_2.raw, CX_L-ON_12_dpi_C3_N_3.raw"
SUBJECT_SAMPLE_FACTORS	-	CX_L-ON_18_dpi_A1	Factor:Crush	RAW_FILE_NAME="CX_L-ON_18_dpi_A1_P_1.raw, CX_L-ON_18_dpi_A1_P_2.raw, CX_L-ON_18_dpi_A1_P_3.raw, CX_L-ON_18_dpi_A1_N_1.raw, CX_L-ON_18_dpi_A1_N_2.raw, CX_L-ON_18_dpi_A1_N_3.raw"
SUBJECT_SAMPLE_FACTORS	-	CX_L-ON_18_dpi_A2	Factor:Crush	RAW_FILE_NAME="CX_L-ON_18_dpi_A2_P_1.raw, CX_L-ON_18_dpi_A2_P_2.raw, CX_L-ON_18_dpi_A2_P_3.raw, CX_L-ON_18_dpi_A2_N_1.raw, CX_L-ON_18_dpi_A2_N_2.raw, CX_L-ON_18_dpi_A2_N_3.raw"
SUBJECT_SAMPLE_FACTORS	-	CX_L-ON_18_dpi_A3	Factor:Crush	RAW_FILE_NAME="CX_L-ON_18_dpi_A3_P_1.raw, CX_L-ON_18_dpi_A3_P_2.raw, CX_L-ON_18_dpi_A3_P_3.raw, CX_L-ON_18_dpi_A3_N_1.raw, CX_L-ON_18_dpi_A3_N_2.raw, CX_L-ON_18_dpi_A3_N_3.raw"
SUBJECT_SAMPLE_FACTORS	-	CX_L-ON_18_dpi_B1	Factor:Crush	RAW_FILE_NAME="CX_L-ON_18_dpi_B1_P_1.raw, CX_L-ON_18_dpi_B1_P_2.raw, CX_L-ON_18_dpi_B1_P_3.raw, CX_L-ON_18_dpi_B1_N_1.raw, CX_L-ON_18_dpi_B1_N_2.raw, CX_L-ON_18_dpi_B1_N_3.raw"
SUBJECT_SAMPLE_FACTORS	-	CX_L-ON_18_dpi_B2	Factor:Crush	RAW_FILE_NAME="CX_L-ON_18_dpi_B2_P_1.raw, CX_L-ON_18_dpi_B2_P_2.raw, CX_L-ON_18_dpi_B2_P_3.raw, CX_L-ON_18_dpi_B2_N_1.raw, CX_L-ON_18_dpi_B2_N_2.raw, CX_L-ON_18_dpi_B2_N_3.raw"
SUBJECT_SAMPLE_FACTORS	-	CX_L-ON_18_dpi_B3	Factor:Crush	RAW_FILE_NAME="CX_L-ON_18_dpi_B3_P_1.raw, CX_L-ON_18_dpi_B3_P_2.raw, CX_L-ON_18_dpi_B3_P_3.raw, CX_L-ON_18_dpi_B3_N_1.raw, CX_L-ON_18_dpi_B3_N_2.raw, CX_L-ON_18_dpi_B3_N_3.raw"
SUBJECT_SAMPLE_FACTORS	-	CX_L-ON_18_dpi_B4	Factor:Crush	RAW_FILE_NAME="CX_L-ON_18_dpi_B4_P_1.raw, CX_L-ON_18_dpi_B4_P_2.raw, CX_L-ON_18_dpi_B4_P_3.raw, CX_L-ON_18_dpi_B4_N_1.raw, CX_L-ON_18_dpi_B4_N_2.raw, CX_L-ON_18_dpi_B4_N_3.raw"
SUBJECT_SAMPLE_FACTORS	-	CX_L-ON_18_dpi_C1	Factor:Crush	RAW_FILE_NAME="CX_L-ON_18_dpi_C1_P_1.raw, CX_L-ON_18_dpi_C1_P_2.raw, CX_L-ON_18_dpi_C1_P_3.raw, CX_L-ON_18_dpi_C1_N_1.raw, CX_L-ON_18_dpi_C1_N_2.raw, CX_L-ON_18_dpi_C1_N_3.raw"
SUBJECT_SAMPLE_FACTORS	-	CX_L-ON_18_dpi_C2	Factor:Crush	RAW_FILE_NAME="CX_L-ON_18_dpi_C2_P_1.raw, CX_L-ON_18_dpi_C2_P_2.raw, CX_L-ON_18_dpi_C2_P_3.raw, CX_L-ON_18_dpi_C2_N_1.raw, CX_L-ON_18_dpi_C2_N_2.raw, CX_L-ON_18_dpi_C2_N_3.raw"
SUBJECT_SAMPLE_FACTORS	-	CX_L-ON_18_dpi_C3	Factor:Crush	RAW_FILE_NAME="CX_L-ON_18_dpi_C3_P_1.raw, CX_L-ON_18_dpi_C3_P_2.raw, CX_L-ON_18_dpi_C3_P_3.raw, CX_L-ON_18_dpi_C3_N_1.raw, CX_L-ON_18_dpi_C3_N_2.raw, CX_L-ON_18_dpi_C3_N_3.raw"
SUBJECT_SAMPLE_FACTORS	-	CX_L-ON_18_dpi_D1	Factor:Crush	RAW_FILE_NAME="CX_L-ON_18_dpi_D1_P_1.raw, CX_L-ON_18_dpi_D1_P_2.raw, CX_L-ON_18_dpi_D1_P_3.raw, CX_L-ON_18_dpi_D1_N_1.raw, CX_L-ON_18_dpi_D1_N_2.raw"
SUBJECT_SAMPLE_FACTORS	-	CX_L-ON_27_dpi_A1	Factor:Crush	RAW_FILE_NAME="CX_L-ON_27_dpi_A1_P_1.raw, CX_L-ON_27_dpi_A1_P_2.raw, CX_L-ON_27_dpi_A1_P_3.raw, CX_L-ON_27_dpi_A1_N_1.raw, CX_L-ON_27_dpi_A1_N_2.raw, CX_L-ON_27_dpi_A1_N_3.raw"
SUBJECT_SAMPLE_FACTORS	-	CX_L-ON_27_dpi_A2	Factor:Crush	RAW_FILE_NAME="CX_L-ON_27_dpi_A2_P_1.raw, CX_L-ON_27_dpi_A2_P_2.raw, CX_L-ON_27_dpi_A2_P_3.raw, CX_L-ON_27_dpi_A2_N_1.raw, CX_L-ON_27_dpi_A2_N_2.raw, CX_L-ON_27_dpi_A2_N_3.raw"
SUBJECT_SAMPLE_FACTORS	-	CX_L-ON_27_dpi_A3	Factor:Crush	RAW_FILE_NAME="CX_L-ON_27_dpi_A3_P_1.raw, CX_L-ON_27_dpi_A3_P_2.raw, CX_L-ON_27_dpi_A3_P_3.raw, CX_L-ON_27_dpi_A3_N_1.raw, CX_L-ON_27_dpi_A3_N_2.raw, CX_L-ON_27_dpi_A3_N_3.raw"
SUBJECT_SAMPLE_FACTORS	-	CX_L-ON_27_dpi_B1	Factor:Crush	RAW_FILE_NAME="CX_L-ON_27_dpi_B1_P_1.raw, CX_L-ON_27_dpi_B1_P_2.raw, CX_L-ON_27_dpi_B1_P_3.raw, CX_L-ON_27_dpi_B1_N_1.raw, CX_L-ON_27_dpi_B1_N_2.raw, CX_L-ON_27_dpi_B1_N_3.raw"
SUBJECT_SAMPLE_FACTORS	-	CX_L-ON_27_dpi_B2	Factor:Crush	RAW_FILE_NAME="CX_L-ON_27_dpi_B2_P_1.raw, CX_L-ON_27_dpi_B2_P_2.raw, CX_L-ON_27_dpi_B2_P_3.raw, CX_L-ON_27_dpi_B2_N_1.raw, CX_L-ON_27_dpi_B2_N_2.raw, CX_L-ON_27_dpi_B2_N_3.raw"
SUBJECT_SAMPLE_FACTORS	-	CX L-ON_27_dpi_B3	Factor:Crush	RAW_FILE_NAME="CX L-ON_27_dpi_B3_P_1.raw, CX L-ON_27_dpi_B3_P_2.raw, CX L-ON_27_dpi_B3_P_3.raw, CX L-ON_27_dpi_B3_N_1.raw, CX L-ON_27_dpi_B3_N_2.raw, CX L-ON_27_dpi_B3_N_3.raw"
SUBJECT_SAMPLE_FACTORS	-	CX_L-ON_27_dpi_C1	Factor:Crush	RAW_FILE_NAME="CX_L-ON_27_dpi_C1_P_1.raw, CX_L-ON_27_dpi_C1_P_2.raw, CX_L-ON_27_dpi_C1_P_3.raw, CX_L-ON_27_dpi_C1_N_1.raw, CX_L-ON_27_dpi_C1_N_2.raw, CX_L-ON_27_dpi_C1_N_3.raw"
SUBJECT_SAMPLE_FACTORS	-	CX_L-ON_27_dpi_C2	Factor:Crush	RAW_FILE_NAME="CX_L-ON_27_dpi_C2_P_1.raw, CX_L-ON_27_dpi_C2_P_2.raw, CX_L-ON_27_dpi_C2_P_3.raw, CX_L-ON_27_dpi_C2_N_1.raw, CX_L-ON_27_dpi_C2_N_2.raw, CX_L-ON_27_dpi_C2_N_3.raw"
SUBJECT_SAMPLE_FACTORS	-	CX_L-ON_27_dpi_C3	Factor:Crush	RAW_FILE_NAME="CX_L-ON_27_dpi_C3_P_1.raw, CX_L-ON_27_dpi_C3_P_2.raw, CX_L-ON_27_dpi_C3_P_3.raw, CX_L-ON_27_dpi_C3_N_1.raw, CX_L-ON_27_dpi_C3_N_2.raw, CX_L-ON_27_dpi_C3_N_3.raw"
SUBJECT_SAMPLE_FACTORS	-	CX_L-ON_27_dpi_D1	Factor:Crush	RAW_FILE_NAME="CX_L-ON_27_dpi_D1_P_1.raw, CX_L-ON_27_dpi_D1_P_2.raw, CX_L-ON_27_dpi_D1_P_3.raw, CX_L-ON_27_dpi_D1_N_1.raw, CX_L-ON_27_dpi_D1_N_2.raw, CX_L-ON_27_dpi_D1_N_3.raw"
SUBJECT_SAMPLE_FACTORS	-	CX_L-ON_7_dpi_A1	Factor:Crush	RAW_FILE_NAME="CX_L-ON_7_dpi_A1_P_1.raw, CX_L-ON_7_dpi_A1_P_2.raw, CX_L-ON_7_dpi_A1_P_3.raw, CX_L-ON_7_dpi_A1_N_1.raw, CX_L-ON_7_dpi_A1_N_2.raw, CX_L-ON_7_dpi_A1_N_3.raw"
SUBJECT_SAMPLE_FACTORS	-	CX_L-ON_7_dpi_A2	Factor:Crush	RAW_FILE_NAME="CX_L-ON_7_dpi_A2_P_1.raw, CX_L-ON_7_dpi_A2_P_2.raw, CX_L-ON_7_dpi_A2_P_3.raw, CX_L-ON_7_dpi_A2_N_1.raw, CX_L-ON_7_dpi_A2_N_2.raw, CX_L-ON_7_dpi_A2_N_3.raw"
SUBJECT_SAMPLE_FACTORS	-	CX_L-ON_7_dpi_A3	Factor:Crush	RAW_FILE_NAME="CX_L-ON_7_dpi_A3_P_1.raw, CX_L-ON_7_dpi_A3_P_2.raw, CX_L-ON_7_dpi_A3_P_3.raw, CX_L-ON_7_dpi_A3_N_1.raw, CX_L-ON_7_dpi_A3_N_2.raw, CX_L-ON_7_dpi_A3_N_3.raw"
SUBJECT_SAMPLE_FACTORS	-	CX_L-ON_7_dpi_B1	Factor:Crush	RAW_FILE_NAME="CX_L-ON_7_dpi_B1_P_1.raw, CX_L-ON_7_dpi_B1_P_2.raw, CX_L-ON_7_dpi_B1_P_3.raw, CX_L-ON_7_dpi_B1_N_1.raw, CX_L-ON_7_dpi_B1_N_2.raw, CX_L-ON_7_dpi_B1_N0_3.raw"
SUBJECT_SAMPLE_FACTORS	-	CX_L-ON_7_dpi_B2	Factor:Crush	RAW_FILE_NAME="CX_L-ON_7_dpi_B2_P_1.raw, CX_L-ON_7_dpi_B2_P_2.raw, CX_L-ON_7_dpi_B2_P_3.raw, CX_L-ON_7_dpi_B2_N_1.raw, CX_L-ON_7_dpi_B2_N_2.raw, CX_L-ON_7_dpi_B2_N_3.raw"
SUBJECT_SAMPLE_FACTORS	-	CX_L-ON_7_dpi_B3	Factor:Crush	RAW_FILE_NAME="CX_L-ON_7_dpi_B3_P_1.raw, CX_L-ON_7_dpi_B3_P_2.raw. CX_L-ON_7_dpi_B3_P_3.raw, CX_L-ON_7_dpi_B3_N_1.raw. CX_L-ON_7_dpi_B3_N_2.raw. CX_L-ON_7_dpi_B3_N_3.raw"
SUBJECT_SAMPLE_FACTORS	-	CTL_R-ON_Naïve_A1	Factor:Naïve	RAW_FILE_NAME="CTL_R-ON_Naïve_A1_P_1.raw, CTL_R-ON_Naïve_A1_P_2.raw, CTL_R-ON_Naïve_A1_P_3.raw, CTL_R-ON_Naïve_A1_N_1.raw, CTL_R-ON_Naïve_A1_N_2.raw, CTL_R-ON_Naïve_A1_N_3.raw"
SUBJECT_SAMPLE_FACTORS	-	CTL_R-ON_Naïve_A2	Factor:Naïve	RAW_FILE_NAME="CTL_R-ON_Naïve_A2_P_1.raw, CTL_R-ON_Naïve_A2_P_2.raw, CTL_R-ON_Naïve_A2_P_3.raw, CTL_R-ON_Naïve_A2_N_1.raw, CTL_R-ON_Naïve_A2_N_2.raw, CTL_R-ON_Naïve_A2_N_3.raw"
SUBJECT_SAMPLE_FACTORS	-	CTL_R-ON_Naïve_B1	Factor:Naïve	RAW_FILE_NAME="CTL_R-ON_Naïve_B1_P_1.raw, CTL_R-ON_Naïve_B1_P_2.raw, CTL_R-ON_Naïve_B1_P_3.raw, CTL_R-ON_Naïve_B1_N_1.raw, CTL_R-ON_Naïve_B1_N_2.raw, CTL_R-ON_Naïve_B1_N_3.raw"
SUBJECT_SAMPLE_FACTORS	-	CTL_R-ON_Naïve_B2	Factor:Naïve	RAW_FILE_NAME="CTL_R-ON_Naïve_B2_P_1.raw, CTL_R-ON_Naïve_B2_P_2.raw, CTL_R-ON_Naïve_B2_P_3.raw, CTL_R-ON_Naïve_B2_N_1.raw, CTL_R-ON_Naïve_B2_N_2.raw, CTL_R-ON_Naïve_B2_N_3.raw"
SUBJECT_SAMPLE_FACTORS	-	CTL_R-ON_Naïve_B3	Factor:Naïve	RAW_FILE_NAME="CTL_R-ON_Naïve_B3_P_1.raw, CTL_R-ON_Naïve_B3_P_2.raw, CTL_R-ON_Naïve_B3_P_3.raw, CTL_R-ON_Naïve_B3_N_1.raw, CTL_R-ON_Naïve_B3_N_2.raw, CTL_R-ON_Naïve_B3_N_3.raw"
SUBJECT_SAMPLE_FACTORS	-	CX_L-ON_Naïve_A1	Factor:Naïve	RAW_FILE_NAME="CX_L-ON_Naïve_A1_P_1.raw, CX_L-ON_Naïve_A1_P_2.raw, CX_L-ON_Naïve_A1_P_3.raw, CX_L-ON_Naïve_A1_N_1.raw, CX_L-ON_Naïve_A1_N_2.raw, CX_L-ON_Naïve_A1_N_3.raw"
SUBJECT_SAMPLE_FACTORS	-	CX_L-ON_Naïve_A2	Factor:Naïve	RAW_FILE_NAME="CX_L-ON_Naïve_A2_P_1.raw, CX_L-ON_Naïve_A2_P_2.raw, CX_L-ON_Naïve_A2_P_3.raw, CX_L-ON_Naïve_A2_N_1.raw, CX_L-ON_Naïve_A2_N_2.raw, CX_L-ON_Naïve_A2_N_3.raw"
SUBJECT_SAMPLE_FACTORS	-	CX_L-ON_Naïve_A3	Factor:Naïve	RAW_FILE_NAME="CX_L-ON_Naïve_A3_P_1.raw, CX_L-ON_Naïve_A3_P_2.raw, CX_L-ON_Naïve_A3_P_3.raw, CX_L-ON_Naïve_A3_N_1.raw, CX_L-ON_Naïve_A3_N_2.raw, CX_L-ON_Naïve_A3_N_3.raw"
SUBJECT_SAMPLE_FACTORS	-	CX_L-ON_Naïve_B1	Factor:Naïve	RAW_FILE_NAME="CX_L-ON_Naïve_B1_P_1.raw, CX_L-ON_Naïve_B1_P_2.raw, CX_L-ON_Naïve_B1_P_3.raw, CX_L-ON_Naïve_B1_N_1.raw, CX_L-ON_Naïve_B1_N_2.raw, CX_L-ON_Naïve_B1_N_3.raw"
SUBJECT_SAMPLE_FACTORS	-	CX_L-ON_Naïve_B3	Factor:Naïve	RAW_FILE_NAME="CX_L-ON_Naïve_B3_P_1.raw, CX_L-ON_Naïve_B3_P_2.raw, CX_L-ON_Naïve_B3_P_3.raw, CX_L-ON_Naïve_B3_N_1.raw, CX_L-ON_Naïve_B3_N_2.raw, CX_L-ON_Naïve_B3_N_3.raw"
SUBJECT_SAMPLE_FACTORS	-	L-ON_Sham_18_dpi	Factor:Sham	RAW_FILE_NAME="L-ON_Sham_18_dpi_P_1.raw, L-ON_Sham_18_dpi_P_2.raw, L-ON_Sham_18_dpi_P_3.raw, L-ON_Sham_18_dpi_N_1.raw, L-ON_Sham_18_dpi_N_2.raw, L-ON_Sham_18_dpi_N_3.raw"
SUBJECT_SAMPLE_FACTORS	-	R-ON_Sham_18_dpi	Factor:Sham	RAW_FILE_NAME="R-ON_Sham_18_dpi_P_1.raw, R-ON_Sham_18_dpi_P_2.raw, R-ON_Sham_18_dpi_P_3.raw, R-ON_Sham_18_dpi_N_1.raw, R-ON_Sham_18_dpi_N_2.raw, R-ON_Sham_18_dpi_N_3.raw"
SUBJECT_SAMPLE_FACTORS	-	Sham_L-ON_27_dpi_A3	Factor:Sham	RAW_FILE_NAME="Sham_L-ON_27_dpi_A3_P_1.raw, Sham_L-ON_27_dpi_A3_P_2.raw, Sham_L-ON_27_dpi_A3_P_3.raw, Sham_L-ON_27_dpi_A3_N_1.raw, Sham_L-ON_27_dpi_A3_N_2.raw, Sham_L-ON_27_dpi_A3_N_3.raw"
SUBJECT_SAMPLE_FACTORS	-	Sham_R-ON_27_dpi_A3	Factor:Sham	RAW_FILE_NAME="Sham_R-ON_27_dpi_A3_P_1.raw, Sham_R-ON_27_dpi_A3_P_2.raw, Sham_R-ON_27_dpi_A3_P_3.raw"
#COLLECTION
CO:COLLECTION_SUMMARY	Optic nerves were collected from frogs at 7, 12, 18 and 27 weeks post optic
CO:COLLECTION_SUMMARY	nerve crush and subjected to lipid profiling.
CO:SAMPLE_TYPE	Eye tissue
#TREATMENT
TR:TREATMENT_SUMMARY	Optic nerves from each of 10 post-metamorphic transgenic Tg(Islet2b:EGFP-RPL10a)
TR:TREATMENT_SUMMARY	Xenopus laevis frogs, 3.5 - 5.0 cm in length, were either left untreated
TR:TREATMENT_SUMMARY	(naïve) or underwent a monocular surgery (operated; Fig. 1). Operated
TR:TREATMENT_SUMMARY	individuals were anesthetized with 0.05% ethyl 3-aminobenzoate methanesulfonate
TR:TREATMENT_SUMMARY	(Sigma, USA) and received either a sham surgery (sham) or a crush injury (crush)
TR:TREATMENT_SUMMARY	to the right optic nerve, and no treatment the left optic nerve (control; Fig.
TR:TREATMENT_SUMMARY	1).
#SAMPLEPREP
SP:SAMPLEPREP_SUMMARY	Lipids were extracted from the optic nerve tissue with a Bligh and Dyer method.
SP:SAMPLEPREP_SUMMARY	The organic phase containing the lipids was removed after centrifugation and
SP:SAMPLEPREP_SUMMARY	dried down with a vacuum centrifuge. The lipids were flushed with argon gas to
SP:SAMPLEPREP_SUMMARY	prevent oxidation and stored at -80°C prior to analysis. Dried lipid samples
SP:SAMPLEPREP_SUMMARY	were reconstitued in 49µl of isopropanol:acetonitrile 1:1 (v/v) and 1µl of
SP:SAMPLEPREP_SUMMARY	EquiSPLASH™ LIPIDOMIX® Quantitative Internal Standard (330731) and sonicated
SP:SAMPLEPREP_SUMMARY	for 15 minutes for total solubilization. Samples were split into two separate
SP:SAMPLEPREP_SUMMARY	vials containing 25µl each, one for positive mode and one for negative mode.
SP:SAMPLEPREP_SUMMARY	Reversed phase chromatographic separation was performed on Vanquish Horizon
SP:SAMPLEPREP_SUMMARY	UHPLC system (Thermo) using an Accucore Vanuqish C18+ UHPLC Column. An injection
SP:SAMPLEPREP_SUMMARY	volume of 5µl was used and the flow rate was 260 µl/min. Mobile phase A was
SP:SAMPLEPREP_SUMMARY	50% acetonitrile, 50% water, 5mM ammonium formate, and 0.1% formic acid. Mobile
SP:SAMPLEPREP_SUMMARY	phase B was 88% isopropanol, 10% acetonitrile, 2% water, 5mM ammonium formate
SP:SAMPLEPREP_SUMMARY	and 0.1% formic acid.
#CHROMATOGRAPHY
CH:INSTRUMENT_NAME	Thermo Vanquish
CH:COLUMN_NAME	Thermo Accucore C18 (150 x 2.1mm,2.6um)
CH:COLUMN_TEMPERATURE	55
CH:FLOW_GRADIENT	The gradient began at 10% B for 1 min, then shifted to 30% B for 1.5min, 50% for
CH:FLOW_GRADIENT	3.5min, 60% for 10min, 80% for 2 min, 95% for 2 min, then stayed at 100% B for 6
CH:FLOW_GRADIENT	min before ramping down to 10% B for 2 min.
CH:FLOW_RATE	260 ul/min
CH:SOLVENT_A	50% acetonitrile/50% water; 0.1% formic acid; 5mM ammonium formate
CH:SOLVENT_B	88% isopropanol/10% acetonitrile/2% water; 0.1% formic acid; 5mM ammonium
CH:SOLVENT_B	formate
CH:CHROMATOGRAPHY_TYPE	Reversed phase
#ANALYSIS
AN:ANALYSIS_TYPE	MS
#MS
MS:INSTRUMENT_NAME	Thermo Q Exactive Orbitrap
MS:INSTRUMENT_TYPE	Orbitrap
MS:MS_TYPE	ESI
MS:MS_COMMENTS	The raw scans were analysed and quantified with LipidSearch 5.0 and the
MS:MS_COMMENTS	statistical analysis was conducted through Metaboanalyst 5.0.
MS:ION_MODE	UNSPECIFIED
#MS_METABOLITE_DATA
MS_METABOLITE_DATA:UNITS	µg/ml
MS_METABOLITE_DATA_START
Samples	CTL_R-ON_12_dpi_A2	CTL_R-ON_12_dpi_A3	CTL_R-ON_12_dpi_B1	CTL_R-ON_12_dpi_B2	CTL_R-ON_12_dpi_B3	CTL_R-ON_12_dpi_C1	CTL_R-ON_12_dpi_C2	CTL_R-ON_12_dpi_C3	CTL_R-ON_18_dpi_A1	CTL_R-ON_18_dpi_A2	CTL_R-ON_18_dpi_A3	CTL_R-ON_18_dpi_B1	CTL_R-ON_18_dpi_B2	CTL_R-ON_18_dpi_B3	CTL_R-ON_18_dpi_B4	CTL_R-ON_18_dpi_C1	CTL_R-ON_18_dpi_C2	CTL_R-ON_18_dpi_C3	CTL_R-ON_18_dpi_D1	CTL_R-ON_27_dpi_A1	CTL_R-ON_27_dpi_A2	CTL_R-ON_27_dpi_A3	CTL_R-ON_27_dpi_B1	CTL_R-ON_27_dpi_B2	CTL_R-ON_27_dpi_B3	CTL_R-ON_27_dpi_C1	CTL_R-ON_27_dpi_C2	CTL_R-ON_27_dpi_C3	CTL_R-ON_27_dpi_D1	CTL_R-ON_7_dpi_A1	CTL_R-ON_7_dpi_A2	CTL_R-ON_7_dpi_A3	CTL_R-ON_7_dpi_B1	CTL_R-ON_7_dpi_B2	CTL_R-ON_7_dpi_B3	CX_L-ON_12_dpi_A1	CX_L-ON_12_dpi_A2	CX_L-ON_12_dpi_A3	CX_L-ON_12_dpi_B1	CX_L-ON_12_dpi_B2	CX_L-ON_12_dpi_B3	CX_L-ON_12_dpi_C1	CX_L-ON_12_dpi_C2	CX_L-ON_12_dpi_C3	CX_L-ON_18_dpi_A1	CX_L-ON_18_dpi_A2	CX_L-ON_18_dpi_A3	CX_L-ON_18_dpi_B1	CX_L-ON_18_dpi_B2
Factors	Factor:Control	Factor:Control	Factor:Control	Factor:Control	Factor:Control	Factor:Control	Factor:Control	Factor:Control	Factor:Control	Factor:Control	Factor:Control	Factor:Control	Factor:Control	Factor:Control	Factor:Control	Factor:Control	Factor:Control	Factor:Control	Factor:Control	Factor:Control	Factor:Control	Factor:Control	Factor:Control	Factor:Control	Factor:Control	Factor:Control	Factor:Control	Factor:Control	Factor:Control	Factor:Control	Factor:Control	Factor:Control	Factor:Control	Factor:Control	Factor:Control	Factor:Crush	Factor:Crush	Factor:Crush	Factor:Crush	Factor:Crush	Factor:Crush	Factor:Crush	Factor:Crush	Factor:Crush	Factor:Crush	Factor:Crush	Factor:Crush	Factor:Crush	Factor:Crush
AcCa(14:0)	0.2879	0.1386	0.4466	0.2315	0.3927	0.4383	0.3693	0.2899	7.31	7.48	6.27	0.183	0.225	0.504	1.48	3.26	0.215	0.727	0.253	0.115	0.0998	0.0465	0.221	0.121	0.473	0.0835	0.117	0.443	0.258	0.0861	0.164	0.157	0.184	0.215	0.11	0.3729	0.3774	0.2348	0.1278	0.0838	0.5605		0.0959	0.2879	3.24	5.12	3.41	0.401	2.04
AcCa(14:1)	0.0364	0.0151	0.0443	0.0361	0.0288	0.0519	0.0295	0.038																												0.0466	0.0988	0.0326	0.017	0.016	0.0692		0.0094	0.0477
AcCa(15:0)																														0.0587	0.0634	0.0664	0.0697	0.086	0.046
AcCa(16:0)	2.6898	1.252	3.0874	1.7174	2.9619	4.1049	3.3977	2.1391	52.1	103	94.3	3.94	1.92	4.46	9.24	39.4	2.23	7.5	1.59	2.14	2.06	0.854	3.91	2.41	8.53	1.96	2.83	6.96	5.1	1.69	2.33	3.39	2.72	3.9	1.51	3.7391	4.8638	2.9974	1.1528	1.1094	5.3079		1.1288	2.6523	27.1	61.2	52.3	7.61	41.6
AcCa(16:1)	2.2119	1.4477	3.5146	2.5546	3.5616	4.0123	2.3106	3.1014	101	72.8	87.2	2.67	2.53	7.54	15.7	40.1	3.24	10.2	2.81	2.06	2.01	0.908	5.18	2.02	9.71	1.29	1.31	5.4	3.54	1.8	3.4	2.58	3.54	5.49	3.09	3.5314	2.9222	2.2967	0.8667	0.8142	3.758		0.6746	2.8008	31	46.1	35.3	5.17	34.2
AcCa(18:0)	4.9711	1.9223	5.4369	2.78	4.8402	9.6296	6.2879	3.8841	126	186	137	3.41	4.2	9.27	19.7	60.4	6.05	24.4	3.58	2.53	2.07	0.717	3.21	1.88	9.38	1.98	4.08	9.33	3.99	1.56	2.05	2.77	2.34	3.35	1.68	4.4444	11.9455	6.9565	3.1853	2.6614	15.6688		3.8814	7.1094	67.8	143	106	17.4	85.7
AcCa(18:1)	8.4008	3.4048	11.6893	7.0125	10.0761	14.321	12.2727	8.3768	493	460	304	14	13	30.3	73.6	220	18.6	59.1	13.6	12	10.6	3.37	19.7	10.4	39.3	8.03	10.5	31.9	13.7	5.43	12.8	10.1	12	14.7	7.75	9.7101	9.2607	6.3939	2.9902	2.4848	12.8238		2.339	7.5391	122	234	170	30.3	162
AcCa(18:2)	0.3218	0.0871	0.3961	0.2308	0.3017	0.4012	0.2864	0.209												0.143	0.141	0.0789	0.322	0.198	0.531	0.131	0.128	0.608	0.771	0.229	0.383	0.265	0.553	0.516	0.329	0.313	0.2883	0.1294	0.0752	0.1017	0.3618		0.0495	0.202
AcCa(20:1)	0.8285	0.3432	0.9825	0.4723	0.9163	1.4568	1.0644	0.7449	19.2	25	20	0.843	1.12	1.81	3.67	13.4	0.787	2.47	0.554	0.362	0.361	0.116	0.632	0.275	1.02	0.271	0.464	0.926	0.402	0.269	0.391	0.667	0.517	0.733	0.302	0.6715	1.0117	0.4588	0.2752	0.2264	1.104		0.2559	0.6914	5.46	12.7	10.1	1.9	12
AcCa(20:3)	0.0161	0.004	0.0242	0.0212	0.0142	0.0136	0.0283	0.0217																												0.0758	0.0257	0.018	0.0105	0.0106	0.0272		0.0102	0.015
AcCa(20:4)	0.1507	0.0292	0.141	0.1034	0.1285	0.1451	0.1936	0.1838	4.34	5.57	3.06	0.243	0.363	0.49	0.98	3.06	0.211	0.462	0.173	0.0667	0.0903	0.0273	0.132	0.116	0.222	0.0728	0.1	0.266	0.287	0.181	0.283	0.458	0.612	0.737	0.18	0.2618	0.1537		0.0193	0.0424	0.0569		0.0145	0.1082	6.52	2.8	1.9	0.379	3.01
AcCa(20:5)	0.042	0.01	0.0637	0.0323	0.0291	0.0531	0.0572	0.0438	1.82	2.32	1.38	0.0322	0.0912	0.116	0.282	1.26	0.061	0.192	0.0695	0.0295	0.0399	0.0153	0.0723	0.0408	0.0863	0.0394	0.0326	0.105	0.159	0.025	0.0711	0.0287	0.0995	0.0908	0.0265	0.0696	0.0696	0.0106	0.0204	0.0156	0.0396		0.0104	0.0414	4.17	0.97	0.704	0.0697	0.452
AcCa(22:5)	0.069	0.0218	0.0971	0.0436	0.07	0.1022	0.0985	0.0687																												0.1614	0.1467	0.0737	0.031	0.0183	0.1045		0.03	0.0832
AcHexCmE(17:0)																				0.0957	0.203	0.105	0.126	0.0944	0.719	0.281	0.275	0.931	0.445
AcHexCmE(19:1)																				0.452	0.817	0.51	0.596	0.503	2.97	0.858	1.23	2.53	1.97
AcHexSiE (16:0)																				0.471	0.742	0.654	0.552	0.494	1.92	1.13	1.2	3.85	1.75
AcHexSiE (18:0)																				1.29	2.66	1.51	1.75	1.29	6.88	3.12	2.82	9.63	5.02
AcHexSiE (18:1)																				0.492	0.905	0.685	0.77	0.531	3.26	1	1.08	2.7	2.27
AcHexSiE (18:2)																				0.551	0.482	0.572	0.724	0.467	1.58	0.979	0.981	2.36	2.56
AcHexStE(6:0)																				12.2	13.7	4.54	14.3	7.64	24.2	9.58	12.6	36.4	23.4
AEA(18:2)																				0.592	0.71	0.5	0.623	0.534	2.25	0.868	0.937	2.42	1.6
BisMeLPA(16:2)																				0.001	0.0004	0.0003	0.0003	0.0005	0.0018	0.0981	0.0005	0.0009	0.168
BisMePA(18:2_18:1)																				25.3	34.7	9.28	19.1	19.4	66.1	15.1	27.4	50.6	16.1
BisMePA(24:5_14:0)																				4.95	4.64	2.21	3.59	4.08	13.4	2.26	7.68	14.2	7.47
BisMePA(25:6_13:1)																				0.136	0.259	0.0247	0.12	0.121	0.713	0.149	0.199	0.659	0.432
BisMePA(34:2)																				6.72	5.22	2.48	5.38	4.4	15	2.23	5.75	12.4	4.38
BisMePA(34:3)																				7.8	7.34	2.33	5.08	5.43	13.7	3.61	6.66	9.65	5.53
BisMePA(34:4)																				0.324	0.322	0.116	0.262	0.238	0.775	0.194	0.346	0.699	0.236
BisMePA(35:3)																				1.12	1.38	0.453	1.1	0.993	2.73	0.655	1.31	2.52	1.22
BisMePA(36:3)																				20.4	30.3	7.78	16.4	18.6	54.4	14.3	20.5	47.8	12.8
BisMePA(36:4)																				5.63	7.22	1.71	3.53	4.3	12.3	2.82	4.63	9.56	5.04
BisMePA(36:5)																				14	12.8	4.58	12.8	9.38	37.4	6.89	13.9	31.8	15.8
BisMePA(36:6)																				5.91	5.34	2.53	6.05	5.75	19.5	4.15	7.03	19.3	11.7
BisMePA(36:7)																				0.154	0.156	0.0892	0.177	0.173	0.547	0.0834	0.168	0.4	0.272
BisMePA(38:5)																				33.3	33.4	10	25	32.1	90.3	16.3	42.8	77.2	50.4
BisMePA(38:7)																				63.7	69.2	29.6	56.6	60.4	158	35.4	90	168	94.1
BisMePA(38:8)																				2.27	3.19	1.31	2.76	2.49	7.86	1.8	3.73	7.08	5.3
BisMePA(40:10)																				0.217	0.408	0.121	0.41	0.379	1.12	0.319	0.681	1.45	0.991
BisMePA(40:8)																				33.1	33.3	15.3	25.9	28.5	82.5	18.9	37.2	82	45
BisMePA(40:9)																				0.145	0.353	0.148	0.206	0.292	0.933	0.211	0.344	0.809	1.01
BisMePA(42:10)																				2.51	3.49	1.17	2.81	3.08	8.82	2.04	5.11	8.33	5.48
BisMePA(42:11)																				1.12	1.24	0.45	1.27	1.14	3.26	0.629	1.43	3.1	1.83
BisMePA(44:11)																				0.744	1.21	0.512	1.12	0.727	2.87	0.684	1.32	2.71	1.76
BisMePA(44:12)																				3.93	5.19	1.8	5.33	4.77	13.9	3.27	5.66	11.9	10.1
BisMePA(44:13)																				3.32	4.47	1.77	4.91	3.74	12	2.06	5.04	10.7	7.2
Cer(d12:0_16:0)	0.0004	0.0001	0.0002	0.0003	0.0002	0.0004	0.0004	0.0004	0.0002	0.0004	0.0006	0.0004	0.0004	0.0002	0.0005	0.0003	0.0004	0.0001	0.0002	0.0006	0.0004	0.0007	0.0007	0.0003	0.0009	0.0004	0.0004	0.0009	0.0006	0.0005	0.0009	0.0004	0.0005	0.0005	0.0005	0.0005	0.0003	0.0006	0.0005	0.0005	0.0004	0.0004	0.0003	0.0005	0.0017	0.0005	0.0004	0.0004	0.0006
Cer(d12:0_33:5)																				0.0093	0.0155	0.0165	0.016	0.0141	0.0101	0.0145	0.0126	0.0187	0.0212	0.0139	0.0117	0.0163	0.0106	0.0124	0.0169
Cer(d12:0_34:5)									0.0032	0.0036	0.0033	0.0019	0.0028	0.0039	0.0022	0.0035	0.0041	0.0025	0.0029																										0.006	0.0027	0.0025	0.0031	0.0024
Cer(d12:0_34:6)																				0.0772	0.116	0.107	0.128	0.0927	0.0751	0.0887	0.09	0.136	0.172
Cer(d13:0_17:0)	0.001	0.0007	0.0009	0.0027	0.0009	0.0016	0.0023	0.0025																												0.0011	0.0011	0.0011	0.0012	0.002	0.0009	0.0018	0.0009	0.0012
Cer(d13:0_19:4)									0.0019	0.0022	0.0022	0.002	0.0019	0.0019	0.0015	0.0017	0.0017	0.0019	0.002																										0.0018	0.0018	0.0018	0.0022	0.0016
Cer(d13:0_20:3)																														0.0048	0.0006	0.0037	0.0019	0.0011	0.0028
Cer(d13:0_21:3)									0.0015	0.0007	0.0012	0.0031	0.0021	0.0011	0.0004	0.0028	0.0008	0.0009	0.004																										0.0006	0.001	0.0006	0.0032	0.001
Cer(d13:0_21:5)									0.0001	0.0001	0.0001	0.0002	0.0004	0.0003	0.0001	0.0001	0.0001	0.0001	0.0004																										0.0002	0.0001	0.0001	0.0003	0.0001
Cer(d13:0_22:0)+O:(s)									0.0103	0.0113	0.0136	0.0284	0.0094	0.0049	0.0154	0.0044	0.0027	0.0015	0.0014																										0.0099	0.0169	0.0163	0.0245	0.0111
Cer(d13:0_22:6)																														0.0146	0.0026	0.0145	0.0084	0.0058	0.0203
Cer(d13:0_23:4)									0	0	0	0	0.0001	0	0	0	0	0	0																										0	0	0	0	0
Cer(d14:0_16:0)									0.0003	0.0005	0.0008	0.0006	0.0005	0.0003	0.0007	0.0004	0.0005	0.0002	0.0003	0.0005	0.0004	0.0005	0.0006	0.0003	0.0009	0.0004	0.0003	0.0007	0.0007	0.0004	0.0008	0.0003	0.0005	0.0005	0.0005										0.002	0.0006	0.0005	0.0006	0.0007
Cer(d14:0_16:1)	0.0013	0.0014	0.0015	0.0013	0.0016	0.0011	0.0012	0.0013	0.0007	0.0008	0.0007	0.0007	0.0007	0.0007	0.0006	0.0006	0.0009	0.0007	0.0007	0.0011	0.0013	0.0012	0.001	0.001	0.0016	0.0009	0.0012	0.001	0.0014	0.0004	0.0005	0.0005	0.0005	0.0007	0.0006	0.0015	0.0012	0.0018	0.0014	0.0015	0.0012	0.0012	0.0016	0.0014	0.0007	0.0007	0.0007	0.0008	0.0007
Cer(d14:0_19:3)									0.0125	0.0057	0.0102	0.0391	0.0262	0.0107	0.003	0.0336	0.0073	0.0082	0.0495																										0.0039	0.0061	0.0046	0.0584	0.0105
Cer(d14:0_30:3)																														0.0015	0.0019	0.0012	0.0012	0.0024	0.0014
Cer(d14:0_32:5)	0.2121	0.2417	0.2241	0.2351	0.1656	0.1925	0.1905	0.3077																												0.1201	0.2737	0.3344	0.2146	0.2987	0.1874	0.2652	0.2933	0.3226
Cer(d14:1_22:5)									0	0	0	0	0	0	0	0	0	0	0		0	0		0		0	0	0	0																0	0	0	0	0
Cer(d14:1_23:1)+2O:(s)																														0.0839	0.0753	0.0377	0.0369	0.059	0.0578
Cer(d15:0_12:1)+2O:(s)																														0.0017	0.0022	0.003	0.0025	0.0031	0.0028
Cer(d15:0_15:0)+O:(s)																														0.0002	0.0002	0.0002	0.0002	0.0002	0.0003
Cer(d15:0_20:0)+O:(s)	0.0865	0.0772	0.0963	0.0821	0.1227	0.0843	0.0806	0.0842																												0.076	0.0957	0.1113	0.0573	0.0723	0.0619	0.0507	0.0771	0.0984
Cer(d16:0_14:2)									0.0004	0.0001	0.0002	0.0007	0.0006	0.0002	0	0.0008	0.0001	0.0002	0.0011																										0	0.0002	0.0001	0.0011	0.0002
Cer(d16:0_16:0)	0.013	0.0062	0.0066	0.0102	0.0073	0.0133	0.011	0.0145	0.0078	0.0118	0.0191	0.0139	0.0118	0.0073	0.0154	0.0093	0.0126	0.0049	0.0078	0.0029	0.0021	0.0024	0.0042	0.0015	0.0042	0.0022	0.002	0.006	0.0034	0.005	0.0084	0.0052	0.0054	0.0054	0.0059	0.0167	0.0091	0.0168	0.0137	0.015	0.0117	0.0131	0.008	0.0156	0.0514	0.0133	0.0122	0.0138	0.017
Cer(d16:0_18:0)	0.008	0.0042	0.0039	0.0059	0.0055	0.0085	0.0097	0.0124	0.0055	0.0082	0.0146	0.0099	0.0095	0.0053	0.0103	0.0068	0.0094	0.0038	0.0049	0.0048	0.006	0.0076	0.0079	0.0038	0.0093	0.0038	0.0044	0.0089	0.0078	0.0058	0.0143	0.0067	0.0088	0.0077	0.0079	0.01	0.0064	0.0104	0.0072	0.0085	0.0097	0.0063	0.0067	0.0108	0.032	0.009	0.0077	0.0106	0.0133
Cer(d16:0_18:1)	0.0016	0.0019	0.0023	0.004	0.0018	0.003	0.0044	0.0054	0.0019	0.0019	0.0019	0.0032	0.0024	0.0017	0.0008	0.0027	0.002	0.0017	0.0035	0.002	0.0022	0.0057	0.0024	0.0028	0.0046	0.0037	0.0046	0.0089	0.006	0.003	0.0023	0.0039	0.0015	0.0017	0.0043	0.0032	0.0022	0.0031	0.0038	0.0041	0.0022	0.0043	0.0021	0.0024	0.0023	0.0015	0.0017	0.0022	0.0014
Cer(d16:0_18:2)									0.0006	0.0007	0.0005	0.0008	0.001	0.0007	0.0004	0.0009	0.0007	0.0006	0.0011	0.0008	0.0008	0.0014	0.0008	0.001	0.0016	0.0011	0.0014	0.0021	0.0019																0.0009	0.0005	0.0007	0.0008	0.0006
Cer(d16:0_28:1)																				0.0017	0.003	0.0009	0.0008	0.0007	0.0015	0.0002	0.0006	0.002	0.0006
Cer(d16:2_18:2)+O:(s)																														0.0001	0.0001	0.0001	0	0.0001	0.0001
Cer(d16:2_30:4)																				0.013	0.0155	0.013	0.0261	0.0262	0.0127	0.0219	0.0196	0.0361	0.0196	0.101	0.108	0.102	0.0684	0.105	0.134
Cer(d16:2_32:3)									0.0332	0.0579	0.0457	0.0295	0.0512	0.0746	0.0313	0.05	0.0836	0.0479	0.0422											0.0948	0.0712	0.0957	0.0632	0.0945	0.129										0.0926	0.0548	0.0419	0.066	0.0498
Cer(d17:0_17:1)																				0.001	0.0008	0.0008	0.0005	0.0006	0.0016	0.0004	0.0004	0.0012	0.0013
Cer(d17:0_19:1)	0.0032	0.0014	0.0042	0.0026	0.0052	0.0022	0.0025	0.0032																						0.0039	0.0149	0.0064	0.0088	0.0116	0.0126	0.0032	0.0059	0.0034	0.0045	0.0018	0.0071	0.0039	0.0037	0.0027
Cer(d17:0_23:3)																														0.0023	0	0	0	0	0
Cer(d17:0_27:3)																														0.0089	0.0125	0.0086	0.0069	0.0103	0.0103
Cer(d17:0_33:5)																														0.0059	0.0046	0.0055	0.0038	0.0052	0.007
Cer(d17:0_34:3)																														0.0025	0.0005	0.0014	0.0007	0.0008	0.0019
Cer(d17:0_38:8)																														0.0066	0.0124	0.0063	0.0114	0.0107	0.01
Cer(d18:0_16:0)									0.0032	0.0041	0.0075	0.0058	0.0052	0.0028	0.0052	0.0026	0.0054	0.0023	0.0028											0.002	0.0053	0.0017	0.0023	0.0026	0.0028										0.018	0.0043	0.0043	0.0057	0.0071
Cer(d18:0_17:0)+O:(s)									0.0933	0.106	0.102	0.0979	0.0884	0.0884	0.0767	0.058	0.018	0.0489	0.0249																										0.0791	0.075	0.0931	0.0945	0.0808
Cer(d18:0_18:0)	0.0069	0.0035	0.012	0.007	0.0156	0.0075	0.0089	0.0097	0.0116	0.0158	0.016	0.0118	0.0082	0.0062	0.0079	0.0121	0.0141	0.0143	0.0138	0.0046	0.0045	0.0057	0.0073	0.0073	0.0088	0.0033	0.0086	0.0083	0.0036	0.004	0.0102	0.0042	0.0059	0.0128	0.0082	0.0043	0.0079	0.0072	0.0082	0.005	0.0143	0.0037	0.0076	0.0126	0.0057	0.0081	0.0109	0.0034	0.0047
Cer(d18:0_18:0)+O:(s)	0.0031	0.0016	0.006	0.0039	0.0066	0.0053	0.0044	0.0037																						0.0022	0.0047	0.0022	0.0025	0.0037	0.0037	0.003	0.0037	0.0033	0.0041	0.0023	0.0067	0.002	0.0034	0.0057
Cer(d18:0_18:1)	0.0002	0.0004	0.0004	0.0013	0.0003	0.0009	0.0017	0.0016	0.0004	0.0005	0.0001	0.0009	0.0007	0.0005	0	0.001	0.0006	0.0005	0.0012	0.0002	0.0002	0.0014	0.0002	0.001	0.0013	0.0012	0.0017	0.0022	0.0014	0.0016	0.0012	0.0021	0.0009	0.0009	0.0024					0.0002		0.0001		0.0006	0.0005	0.0003	0.0005	0.0007	0.0002
Cer(d18:0_21:2)+O:(s)	0.003	0.0011	0.0041	0.0033	0.006	0.004	0.0039	0.0035																						0.0022	0.0059	0.004	0.003	0.0045	0.004	0.0018	0.0019	0.0017	0.0038	0.0021	0.0035	0.002	0.0019	0.0039
Cer(d18:0_22:0)+O:(s)	0.0027	0.0012	0.0056	0.0032	0.0058	0.0038	0.003	0.0047	0.0015	0.0032	0.0031	0.0017	0.0019	0.0011	0.0021	0.0018	0.0022	0.0021	0.0017											0.002	0.0052	0.0028	0.0021	0.0038	0.0037	0.0027	0.0021	0.0033	0.0049	0.0018	0.0085	0.0017	0.0023	0.0052	0.0003	0.0014	0.0016	0.0005	0.0011
Cer(d18:0_22:1)	0.0148	0.0089	0.0373	0.0166	0.0412	0.0219	0.0214	0.0233	0.0078	0.0073	0.0091	0.0076	0.0068	0.0044	0.0071	0.0069	0.0073	0.0084	0.0087	0.0295	0.0237	0.0237	0.0519	0.041	0.0623	0.0155	0.0339	0.0346	0.0123	0.0058	0.01	0.0046	0.0078	0.0111	0.0098	0.0118	0.0212	0.0175	0.031	0.0139	0.0356	0.0097	0.0212	0.0389	0.0027	0.0038	0.0049	0.0021	0.003
Cer(d18:0_22:1)+O:(s)	0.0104	0.0071	0.0247	0.0139	0.0226	0.0141	0.0159	0.0129	0.0195	0.0232	0.018	0.0125	0.0108	0.0083	0.0128	0.0148	0.0206	0.0231	0.0211	0.0117	0.0122	0.011	0.0183	0.0182	0.0269	0.0091	0.0152	0.0136	0.0079	0.0086	0.0166	0.0097	0.0112	0.0171	0.014	0.0096	0.0094	0.0114	0.0175	0.009	0.0248	0.0078	0.0116	0.0208	0.0049	0.0088	0.0123	0.0055	0.0081
Cer(d18:0_23:1)+O:(s)																														0.0009	0.0022	0.0011	0.0014	0.002	0.0017
Cer(d18:0_24:0)									0	0.0002	0.0002	0.0001	0	0.0001	0.0001	0.0001	0.0017	0	0.0001																										0.0002	0.0002	0.0002	0.0001	0.0001
Cer(d18:0_24:0)+2O:(s)																														0.0075	0.0079	0.0076	0.0054	0.0044	0.0094
Cer(d18:0_24:0)+O:(s)																														0.001	0.0022	0.0012	0.0014	0.0015	0.0014
Cer(d18:0_24:1)	0.0057	0.0032	0.0154	0.0071	0.016	0.0082	0.0091	0.0115	0.0125	0.0094	0.0221	0.0073	0.0127	0.0059	0.0095	0.0184	0.0082	0.0184	0.0149	0.0238	0.0187	0.0217	0.0338	0.0177	0.0275	0.006	0.015	0.0282	0.0094	0.0096	0.0193	0.011	0.0137	0.0167	0.0158	0.0062	0.0071	0.0064	0.0104	0.0057	0.0198	0.0047	0.0078	0.0181	0.0049	0.0048	0.0113	0.0031	0.0078
Cer(d18:0_24:1)+O:(s)	0.0268	0.0141	0.0417	0.0205	0.0441	0.0422	0.0317	0.0337	0.0254	0.0305	0.0314	0.0224	0.0228	0.0164	0.0216	0.0305	0.043	0.0356	0.0239	0.0144	0.0167	0.0145	0.0225	0.0199	0.0349	0.0105	0.0167	0.0221	0.0111	0.0456	0.0903	0.0557	0.0555	0.0884	0.0664	0.0331	0.0358	0.0321	0.0376	0.0255	0.0531	0.0231	0.0288	0.0588	0.0091	0.0149	0.0215	0.0082	0.0112
Cer(d18:1_14:0)	0.0008	0.0006	0.0013	0.0007	0.0012	0.0011	0.0008	0.0009	0.0006	0.0011	0.001	0.0007	0.0003	0.0003	0.0004	0.0008	0.0008	0.0007	0.0008	0.001	0.0011	0.0007	0.0014	0.0012	0.0019	0.0007	0.0012	0.0011	0.001	0.0012	0.0021	0.001	0.0012	0.0016	0.0017	0.0009	0.0009	0.0009	0.0009	0.0005	0.001	0.0005	0.0007	0.0007	0.0001	0.0004	0.0005	0.0002	0.0001
Cer(d18:1_14:1)																														0.0001	0.0002	0.0001	0.0001	0.0001	0.0001
Cer(d18:1_15:2)																														0.0389	0.0063	0.0369	0.02	0.0131	0.0485
Cer(d18:1_16:0)	0.0199	0.014	0.0255	0.0177	0.0249	0.0265	0.0225	0.0183	0.0356	0.0409	0.0461	0.0275	0.025	0.025	0.0239	0.0333	0.032	0.0249	0.0297	0.032	0.0423	0.0301	0.0448	0.0294	0.0596	0.0303	0.035	0.0439	0.0563	0.0355	0.0618	0.0327	0.03	0.0514	0.051	0.0159	0.0285	0.0186	0.0192	0.0202	0.0232	0.0227	0.017	0.0268	0.0349	0.0388	0.0379	0.0266	0.0292
Cer(d18:1_18:0)	0.074	0.0296	0.0693	0.0463	0.0941	0.0671	0.0667	0.0546	0.0946	0.15	0.15	0.1	0.0563	0.0541	0.0556	0.132	0.112	0.0857	0.0927	0.0901	0.12	0.0838	0.141	0.132	0.172	0.0653	0.154	0.116	0.0783	0.0429	0.0776	0.0356	0.0462	0.0686	0.0614	0.0441	0.0711	0.0556	0.0505	0.0381	0.0707	0.0449	0.0487	0.0812	0.0322	0.0681	0.0872	0.0367	0.0374
Cer(d18:1_18:1)	0.0217	0.0136	0.0308	0.0225	0.0294	0.0364	0.0221	0.0229	0.0353	0.0722	0.0529	0.047	0.0249	0.0208	0.0212	0.0518	0.05	0.0408	0.0349	0.0043	0.0057	0.0044	0.0057	0.0091	0.0093	0.0058	0.0106	0.0077	0.0056	0.0212	0.0361	0.0224	0.0178	0.0316	0.0223	0.0224	0.0297	0.0208	0.022	0.0157	0.0298	0.0191	0.0177	0.0239	0.0113	0.0339	0.0339	0.0168	0.0157
Cer(d18:1_19:1)+2O:(s)	0.0597	0.0543	0.0591	0.0689	0.0599	0.0581	0.0433	0.0713																												0.0663	0.1018	0.1891	0.0818	0.1309	0.0629	0.0614	0.0628	0.0471
Cer(d18:1_20:0)	0.0075	0.003	0.0093	0.0049	0.0097	0.0084	0.0059	0.0076	0.0028	0.0051	0.0057	0.0036	0.0026	0.0022	0.0027	0.0053	0.0026	0.003	0.0031	0.0038	0.0046	0.0033	0.0066	0.0044	0.0089	0.0027	0.0048	0.0056	0.0022	0.0041	0.0086	0.0049	0.0052	0.007	0.0079	0.0046	0.0073	0.0046	0.0079	0.0031	0.0096	0.0035	0.0044	0.0072	0.0005	0.0022	0.0029	0.0012	0.0015
Cer(d18:1_20:1)									0.0051	0.009	0.008	0.0065	0.0037	0.0036	0.0042	0.0077	0.006	0.0058	0.0067	0.0083	0.0071	0.0061	0.0115	0.0103	0.0134	0.0066	0.0106	0.0095	0.0053	0.0008	0.0016	0.0007	0.0008	0.0014	0.001										0.001	0.0033	0.0042	0.0019	0.0017
Cer(d18:1_21:1)+2O:(s)																														0.0146	0.0234	0.0153	0.0111	0.0173	0.0156
Cer(d18:1_21:1)+O:(s)									0.0032	0.0035	0.0039	0.0059	0.0036	0.0026	0.0024	0.0057	0.0037	0.0032	0.003																										0.0005	0.0012	0.0015	0.001	0.0009
Cer(d18:1_22:0)	0.0028	0.0028	0.0061	0.0018	0.0039	0.0023	0.002	0.0005	0.0055	0.0046	0.0047	0.0002	0.0009	0.0033	0.0017	0.0028	0.0035	0.0022	0.0016	0.0108	0.0038	0.0024	0.0121	0.0077	0.0045	0.0039	0.003	0.0033	0.0101	0.0034	0.0081	0.002	0.004	0.0077	0.0024	0.0052	0.0029	0.0056	0.0037	0.002	0.005	0.0031	0.0029	0.0052	0.0021	0.0052	0.003	0.0026	0.002
Cer(d18:1_22:1)	0.0715	0.0299	0.1072	0.0642	0.1109	0.0864	0.0551	0.0638	0.0858	0.0976	0.133	0.1	0.0634	0.0642	0.0726	0.131	0.0851	0.0838	0.0947	0.104	0.132	0.107	0.199	0.117	0.259	0.0616	0.158	0.125	0.0518	0.0316	0.0497	0.0285	0.0368	0.0497	0.0479	0.0567	0.0746	0.0441	0.0846	0.0424	0.1099	0.0364	0.0412	0.0746	0.0175	0.0418	0.084	0.0306	0.028
Cer(d18:1_22:1)+O:(s)	0.0025	0.0017	0.0056	0.0028	0.0043	0.0035	0.0027	0.003	0.0041	0.0057	0.0072	0.0054	0.0034	0.0035	0.003	0.0075	0.0052	0.0052	0.006											0.001	0.0011	0.0009	0.001	0.0011	0.0011	0.0024	0.0029	0.0022	0.003	0.0017	0.0035	0.0019	0.0017	0.0031	0.001	0.0026	0.0039	0.0017	0.0017
Cer(d18:1_22:2)	0.0706	0.0397	0.1129	0.0637	0.1051	0.0817	0.079	0.0646	0.0956	0.136	0.136	0.112	0.0676	0.0595	0.0732	0.12	0.0977	0.111	0.119	0.104	0.104	0.0884	0.143	0.114	0.178	0.0777	0.137	0.126	0.0777	0.0461	0.0677	0.055	0.0476	0.073	0.0481	0.067	0.0702	0.0585	0.091	0.0376	0.0919	0.0441	0.0543	0.0624	0.02	0.042	0.0632	0.0261	0.0307
Cer(d18:1_23:0)	0.0022	0.0017	0.003	0.001	0.0023	0.0013	0.001	0.001	0.0031	0.0021	0.0025	0.0001	0.001	0.0017	0.0012	0.0016	0.0022	0.0011	0.0008	0.0007	0.0016	0.0008	0.0022	0.0024	0.0015	0.0011	0.0007	0.0007	0.0018	0.0018	0.0037	0.001	0.002	0.0035	0.0009	0.0029	0.0045	0.0041	0.0024	0.0021	0.0031	0.0029	0.0036	0.0044	0.0015	0.0018	0.0015	0.0017	0.0011
Cer(d18:1_23:1)	0.0077	0.0042	0.0136	0.0073	0.0122	0.0098	0.0057	0.0093	0.0062	0.0063	0.0106	0.0064	0.0056	0.0046	0.007	0.0062	0.0047	0.007	0.0069	0.0155	0.0152	0.0131	0.0195	0.0124	0.0233	0.0073	0.0132	0.0153	0.0096	0.0042	0.0066	0.0051	0.0065	0.0076	0.0045	0.0087	0.0087	0.0073	0.0117	0.005	0.0107	0.0074	0.0062	0.0094	0.0013	0.0036	0.0066	0.0028	0.0025
Cer(d18:1_23:2)	0.0068	0.0042	0.0117	0.006	0.0082	0.0093	0.0062	0.0083	0.0035	0.0056	0.0062	0.0055	0.0034	0.0034	0.004	0.0041	0.0039	0.0057	0.0051	0.0177	0.0187	0.0126	0.018	0.0164	0.0265	0.0091	0.0155	0.0181	0.0105	0.0034	0.0055	0.0048	0.0037	0.0058	0.0044	0.0087	0.0087	0.0055	0.0095	0.0041	0.0057	0.0054	0.0052	0.0074	0.0009	0.0026	0.0033	0.0019	0.0018
Cer(d18:1_23:2)+2O:(s)	0.01	0.0065	0.0127	0.0104	0.0129	0.0161	0.0123	0.0104	0.0027	0.003	0.0048	0.0023	0.0023	0.0023	0.0015	0.0029	0.0019	0.0025	0.0022											0.0048	0.0046	0.0039	0.0035	0.0039	0.0045	0.012	0.0158	0.008	0.0133	0.0096	0.0125	0.0148	0.0065	0.0119	0.0017	0.0027	0.0031	0.0015	0.0023
Cer(d18:1_24:0)	0.0869	0.0511	0.1014	0.0393	0.0792	0.0426	0.0373	0.0312	0.0961	0.063	0.0811	0.0082	0.0296	0.0587	0.0371	0.0494	0.0616	0.0372	0.0286	0.0258	0.0555	0.033	0.106	0.115	0.0477	0.0599	0.0316	0.0285	0.0732	0.0546	0.0952	0.0313	0.0512	0.0979	0.0324	0.0775	0.1006	0.1312	0.0684	0.0629	0.0915	0.0798	0.1261	0.1501	0.0509	0.0866	0.0566	0.0567	0.0343
Cer(d18:1_24:1)	0.1408	0.0645	0.2199	0.1156	0.1793	0.1981	0.1237	0.1625	0.123	0.132	0.198	0.12	0.0756	0.0958	0.1	0.123	0.0969	0.114	0.101	0.22	0.182	0.238	0.305	0.165	0.333	0.0867	0.148	0.243	0.13	0.0639	0.119	0.0714	0.0835	0.0999	0.105	0.1361	0.2643	0.1273	0.2397	0.1179	0.2262	0.1688	0.119	0.1763	0.0527	0.0804	0.143	0.0613	0.0729
Cer(d18:1_24:1)+O:(s)	0.0496	0.0238	0.0769	0.0396	0.0827	0.0847	0.0363	0.0612	0.0218	0.0547	0.0352	0.0227	0.0193	0.0154	0.0209	0.0339	0.0319	0.0465	0.0205											0.0024	0.0073	0.0037	0.0037	0.0057	0.0041	0.0639	0.0564	0.0318	0.0717	0.0336	0.0761	0.0344	0.0347	0.0624	0.009	0.0175	0.0269	0.0125	0.0111
Cer(d18:2_15:1)	0.0056	0.0007	0.0002	0.0309	0.0057	0.0175	0.0175	0.0344																												0.0021	0.0032	0.0015	0.0027	0.0312	0.0015	0.0178	0.0058	0.0026
Cer(d18:2_18:0)																				0.0009	0.0027	0.0025	0.0023	0.0015	0.0037	0.002	0.0021	0.0037	0.0051	0.0026	0.003	0.0034	0.0016	0.0022	0.0028
Cer(d18:2_19:2)+2O:(s)																														0.0005	0.0011	0.0004	0.0005	0.0009	0.0006
Cer(d18:2_24:0)																														0.0044	0.0097	0.0028	0.0042	0.0098	0.0031
Cer(d18:2_28:3)																				0.115	0.0784	0.187	0.135	0.0919	0.0893	0.102	0.142	0.151	0.15
Cer(d18:3_14:1)									0.0009	0.0009	0.0008	0.0011	0.0012	0.0006	0.0006	0.0003	0.0009	0.0003	0.0006	0.0014	0.002	0.0019	0.0016	0.0016	0.002	0.0015	0.0018	0.0018	0.0019																0.0007	0.0012	0.0007	0.0012	0.0011
Cer(d18:3_19:1)+O:(s)																														0.001	0.0016	0.0011	0.001	0.0012	0.0016
Cer(d18:4_32:1)									0.0019	0.0037	0.0027	0.0018	0.0033	0.004	0.0015	0.0029	0.0052	0.0029	0.0024																										0.0058	0.0032	0.0026	0.0039	0.0026
Cer(d19:0_16:0)+O:(s)																														0.0015	0.0014	0.0011	0.0014	0.001	0.0024
Cer(d19:0_21:0)+2O:(s)									0.0006	0.001	0.0027	0.0021	0.0037	0.0013	0.0005	0.0011	0.0018	0.0003	0.0008																										0.0008	0.0007	0.0001	0.0028	0.0015
Cer(d19:1_17:2)+O:(s)									0.0067	0.0064	0.0057	0.0035	0.0042	0.0013	0.0014	0.0034	0.0039	0.0023	0.002																										0.0154	0.0125	0.0106	0.0051	0.0136
Cer(d19:1_23:1)+O:(s)																														0.002	0.0035	0.0022	0.0024	0.0034	0.0032
Cer(d20:0_16:0)									0.001	0.0014	0.0025	0.0017	0.0024	0.001	0.0019	0.0009	0.0018	0.0005	0.0008											0.0024	0.0039	0.0019	0.0037	0.003	0.003										0.0053	0.0014	0.0012	0.0018	0.0022
Cer(d20:1_24:0)									0.0018	0.0015	0.0009	0.0002	0.001	0.0015	0.001	0.0014	0.0034	0.0011	0.0017																										0.0029	0.0017	0.0015	0.0011	0.0017
Cer(d20:1_24:1)																														0.003	0.0026	0.0033	0.0023	0.0019	0.0048
Cer(d20:1_28:4)																				0.0327	0.0513	0.0641	0.0672	0.0502	0.0374	0.0421	0.0465	0.0552	0.103
Cer(d36:1)	0.0004	0.0003	0.0004	0.0003	0.0004	0.0003	0.0003	0.0003	0.0003	0.0003	0.0003	0.0003	0.0002	0.0002	0.0001	0.0004	0.0004	0.0002	0.0003											0.0002	0.0004	0.0004	0.0004	0.0005	0.0004	0.0004	0.0005	0.0005	0.0005	0.0004	0.0005	0.0004	0.0005	0.0006	0.0001	0.0002	0.0002	0.0001	0.0002
Cer(d42:0)+2O:(s)	0.0002	0.0002	0.0002	0.0001	0.0001	0.0002	0.0002	0.0002	0	0.0001	0.0001	0.0001	0.0002	0.0001	0	0.0001	0.0001	0.0001	0.0001	0	0.0001	0.0002	0.0001	0	0.0001	0.0001	0.0001	0.0001	0.0002	0.0003	0.0004	0.0005	0.0004	0.0003	0.0007	0.0002	0.0002	0.0003	0.0002	0.0002	0.0002	0.0002	0.0002	0.0003	0	0	0.0001	0	0
Cer(d42:0)+O:(s)																														0.0001	0.0001	0.0002	0.0001	0.0001	0.0002
Cer(d42:1)+2O:(s)																														0.0003	0.0003	0.0004	0.0003	0.0002	0.0004
Cer(d42:1)+O:(s)	0.0001	0.0001	0.0001	0	0.0001	0.0001	0.0001	0.0001																						0.0006	0.0009	0.0005	0.0004	0.0005	0.0006	0.0002	0.0002	0.0002	0.0001	0.0001	0.0002	0.0001	0.0002	0.0002
Cer(d42:2)+O:(s)																														0.0001	0.0002	0.0001	0.0001	0.0001	0.0001
Cer(d42:3)																														0.0001	0.0001	0.0001	0	0	0
Cer(d43:1)																														0.0002	0.0004	0.0001	0.0001	0.0002	0.0001
Cer(d44:0)+2O:(s)																														0.0001	0.0001	0.0001	0.0001	0	0.0001
Cer(d44:0)+O:(s)																														0.0001	0.0001	0	0	0	0.0001
Cer(d44:1)																														0.0004	0.0005	0.0002	0.0005	0.0008	0.0002
Cer(d44:1)+O:(s)																														0.0001	0.0001	0	0	0	0
Cer(m11:0_20:0)																				0.0006	0.0013	0.0096	0.0028	0.0094	0.0034	0.0079	0.0063	0.0109	0.0038
Cer(m15:0_13:0)																				0.0118	0.0114	0.0149	0.0119	0.0126	0.0165	0.0131	0.013	0.0202	0.0185
Cer(m15:0_15:2)																				0.0009	0.0012	0.0011	0.0013	0.0009	0.0014	0.0011	0.0011	0.0011	0.0013
Cer(m15:0_16:0)																				0.0013	0.0028	0.0233	0.0062	0.0231	0.0078	0.0209	0.0185	0.0279	0.0089
Cer(m26:3)																				0.0258	0.0342	0.0443	0.0491	0.0326	0.0656	0.0284	0.0345	0.0713	0.0652
CerPE(d16:0_21:1)																				0.005	0.0046	0.0045	0.0029	0.0046	0.0062	0.0044	0.0047	0.0063	0.0089
CerPE(d16:0_22:2)																				0.0104	0.0113	0.0092	0.017	0.0123	0.0165	0.0047	0.0131	0.0162	0.006
CerPE(d39:4)																				0.0204	0.0194	0.0162	0.0118	0.0164	0.0284	0.0115	0.0161	0.0234	0.0217
Cer(t18:0_22:2)																				0.0027	0.0042	0.003	0.0041	0.0036	0.0056	0.0024	0.0044	0.0033	0.0023
Cer(t18:0_24:1)																				0.0043	0.0064	0.0057	0.0068	0.0072	0.006	0.0055	0.0052	0.0064	0.0102
Cer(t19:0_20:2)																				0.0016	0.0027	0.0019	0.0025	0.0048	0.0051	0.0011	0.0029	0.0027	0.0014
Cer(t19:0_21:1)																				0.0208	0.0241	0.0161	0.0354	0.0318	0.0424	0.013	0.0245	0.0215	0.0132
Cer(t19:0_23:1)																				0.0691	0.0631	0.0628	0.0807	0.0806	0.125	0.0355	0.0589	0.0769	0.043
Cer(t21:0_23:6)																				0.0053	0.0099	0.0067	0.0106	0.0082	0.0033	0.0089	0.0068	0.0157	0.0106
Cer(t42:2)																				0	0	0	0	0	0	0	0	0	0
Ch()	23.6496	24.4898	19.7444	25.7471	21.1241	56.7766	18.6916	24.1228	30.8	35.2	70.9	18.8	20.9	17.8	20.1	35.3	24.9	20.5705	11.7713	9.93	7.98	10.1	7.27	9.74	11	6.86	7.45	13.6	6.61	20.4	12.2	14.3	12.4	11.3	7.15	33.3158	143.478	64.5161	57.9406	71.9101	117.736	147	63.4465	71.3311	89	200	203	109	187
ChE(16:0)																				0.0062	0.0019	0.0038	0.0007	0.0037	0.007	0.0017	0.0022	0.004	0.0014	0.0173	0.0123	0.005	0.0019	0.0023
ChE(16:1)	0.285	0.0864	0.0792	0.5839	0.1758	0.9267	0.0376	0.2042	0.2092	0.102	0.391	0.108	0.0995	0.117	0.0705	0.0728	0.0236	0.1426	0.0207	0.0979	0.0926	0.143	0.008	0.0836	0.0912	0.0122	0.0125	0.0889	0.0043	0.239	0.271	0.134	0.138	0.185	0.0373	0.2195	2.7101	0.8559	0.4887	1.2547	1.8415	2.45	1.0601	1.2082	0.69	2.05	2.07	1.27	2.29
ChE(17:1)											0.0134	0.0049	0.0075	0.0082	0.0039	0.0108	0.0061	0.0185	0.0013	0.006	0.0131	0.0192	0.0064	0.0115	0.005	0.002	0.0029	0.0112	0.0011	0.0317	0.0147	0.0089	0.0029	0.012											0.0864	0.327	0.285	0.213	0.303
ChE(18:1)	1.3978	0.7851	0.5602	0.6621	0.8823	0.9414	0.4822	0.9232	1.2418	1.27	1.64	0.772	0.235	0.704	0.576	0.665	0.599	0.8283		0.348	0.35	0.29	0.178	0.226	0.377	0.265	0.166	0.529	0.0325	3.68	2.31	1.2	1.62	1.53	0.54	2.2632	23.1884	8.6021	9.0052	12.5468	19.8113	23.3	12.2977	12.7645	11.6	38.9	43	26	41.2
ChE(18:2)	2.8504	2.1777	2.9393	4.5517	0.4857	11.0256	0.7084	0.8268	2.1661	5.98	6.55	0.231	0.879	0.285	2	4.51	1.15	0.8601	0.1337	0.361	0.304	0.405	0.117	0.349	0.277	0.202	0.353	0.53	0.258	4.66	2.47	2.46	2.4	1.97	0.931	6.0526	26.5218	11.0108	9.2496	17.4532	21.8113	31.25	8.0679	9.9659	8.05	14.4	17.7	3.62	6.96
ChE(18:3)	0.5693	0.4898	0.4771	0.9264	0.4433	2.0037	0.372	0.3838																						0.42	0.137	0.228	0.195	0.112	0.0548	0.0325	2.3623	1.0194	0.8551	1.794	2.2075	3.115	0.6475	1.1126
ChE(18:4)									0.0148	0.135	0.183	0.0232	0.0083	0.0247	0.0387	0.114	0.0522	0.0323	0.0053																										0.2	0.377	0.277	0.0635	0.0996
ChE(19:1)																														0.0657	0.0498	0.0201	0.0154	0.0284	0.0027
ChE(19:2)																														0.176	0.124	0.105	0.126	0.107	0.0502
ChE(20:1)	0.0682	0.0413	0.0358	0.0814	0.0265	0.1392	0.0465	0.055	0.0691	0.0449	0.208	0.0226	0.0351	0.0385	0.0315	0.0728	0.0334	0.0366	0.0181	0.109	0.0811	0.0823	0.065	0.0834	0.178	0.048	0.0375	0.141	0.0709	0.0995	0.121	0.0717	0.0665	0.0884	0.0632	0.0995	0.7005	0.3914	0.34	0.3404	0.9094	0.8	0.5013	0.6382	0.627	2.36	1.71	1.29	3.02
ChE(20:2)	6.0584	5.2341	4.8562	6.7126	3.4995	8.2418	5.757	5.4825	4.0026	5.25	8.03	2.6	3.45	5.6	3.83	5.02	5.06	3.4407	3.2896	1.11	0.987	1.13	1.27	0.909	1.23	0.801	0.896	1.55	1.35	2.25	2.07	1.49	1.63	1.98	1.67	6.4737	15.7005	10.7097	7.9232	11.0487	13.0943	15.8	8.5379	12.0819	13.3	17.2	14.4	9.09	19.6
ChE(20:3)	10.146	8.3073	6.3259	10.3218	5.2174	9.5238	7.4206	10.1754	5.2694	7.22	15	4.45	8.08	10.2	7.21	6.98	9.14	6.266	5.9586	1.25	1.02	1.41	1.26	1.03	0.823	0.867	0.735	1.45	1.2	6.66	4.4	4.19	4.69	5.15	3.84	8.0526	25.1691	22.1075	10.3665	15.2434	24.8679	24.1	20.6527	21.7065	27.1	52.4	38.5	28.2	40.2
ChE(20:4)	1.7737	1.5198	1.1736	1.4437	0.9502	3.1612	1.1495	1.4846	1.5252	1.69	6.29	0.971	1.27	1.7	1.18	2.13	2.46	1.6	0.7033	0.532	0.567	0.491	0.394	0.509	0.374	0.375	0.408	0.841	0.471	1.69	0.794	0.964	1.01	0.937	0.775	1.0474	6.3285	5.9355	2.3944	3.5131	5.3585	8.95	3.6031	4.1297	6.37	11.9	11.8	8.09	12.2
ChE(20:5)	1.1314	0.8667	0.886	1.2989	0.7402	4.652	0.6561	0.9386	1.3221	2.25	5.77	0.569	0.788	0.806	1.08	2.81	1.72	1.4595	0.3697	0.317	0.325	0.337	0.121	0.31	0.195	0.214	0.193	0.571	0.19	1.12	0.386	0.586	0.549	0.35	0.211	1.0737	5.7971	2.6839	2.0384	2.8202	4.5283	7.7	1.6554	2.727	4.01	9.69	9.48	3.84	5.15
ChE(21:1)	0.0445	0.0324	0.0183	0.0375	0.0123	0.1308	0.0136	0.0322	0.0028	0.018	0.0333	0.0064	0.0007	0.0063	0.0167	0.0186	0.01	0.0081	0.0105	0.0095	0.0064	0.0103	0.0073	0.0309	0.0078	0.0043	0.0063	0.0118	0.003	0.0123	0	0.0019	0.011	0.0018			0.9614	0.391	0.4607	0.3858	1.0717	0.73	0.5535	0.6894	1.37	5.33	5.24	2.73	5.99
ChE(21:2)										0.0025	0.0021	0	0	0.002	0.0007	0.0058	0.0015	0.0021	0.002																										0.0676	0.243	0.186	0.123	0.182
ChE(22:1)	0.0149	0.0732	0.0654	0.0929	0.0077	0.0853	0.0056	0.0265	0.026	0.065	0.0748		0.0101	0.0024	0.0066	0.0405	0.0202	0.007	0.0006	0.0019	0.0025	0.005	0.0016	0.0177	0.0076	0.0012	0.0008	0.007		0.0284	0.0092	0.0039	0.0141	0.0049	0.0008	0.0434	1.8986	0.4946	0.8551	0.6592	1.3887	1.315	0.7676	1.2765	0.702	2.26	2.91	1.47	3.27
ChE(22:2)	0	0.0126	0.0064	0.0062	0.0086	0.0674	0.0033	0	0.0057	0.0078	0.149			0.0035	0.0034	0.0452	0.0283	0.0072		0.0018	0.0015	0.0008	0.0005	0.0024	0.002	0.0008	0.0009	0.0031	0.0017	0.0189	0.0075	0.0018	0.0043	0.0039	0.0009	0.0191	0.4092	0.2727	0.1438	0.1674	0.5132	0.27	0.2219	0.3515	0.334	1.17	1.29	0.566	1.4
ChE(22:3)	0.0342	0.0264	0.0256	0.0455	0.012	0.0674	0.0204	0.0436	0.0187	0.0261	0.206	0.0165	0.0067	0.0419	0.0182	0.0715	0.0611	0.0287	0.0106	0.151	0.169	0.164	0.16	0.131	0.13	0.104	0.12	0.237	0.162	0.315	0.294	0.228	0.256	0.293	0.294	0.0104	0.1729	0.1161	0.0848	0.1292	0.2192	0.1755	0.1138	0.0973	0.387	0.979	0.754	0.5	0.913
ChE(22:4)	0.3723	0.2569	0.1951	0.2828	0.2102	0.6081	0.1735	0.2164	0.1679	0.16	0.689	0.1	0.161	0.104	0.099	0.227	0.138	0.1226	0.1163	0.0269	0.0251	0.0291	0.0254	0.0209	0.0219	0.0226	0.0229	0.0398	0.0303	0.135	0.0515	0.0503	0.0523	0.0515	0.0137		0.8792	0.5591	0.3257	0.4232	0.7208	1.035	0.6789	0.8601	0.587	1.99	1.73	1.48	1.96
ChE(22:5)	0.8832	0.9028	0.8264	1	0.6108	3.3846	0.3963	0.5724	0.2641	0.42	2.59	0.183	0.283	0.258	0.313	0.846	0.641	0.4129	0.0992	0.0502	0.0637	0.0873	0.0418	0.082	0.0377	0.0721	0.0529	0.102	0.0512	0.572	0.192	0.163	0.224	0.129	0.071	0.1263	7.7778	5.9355	2.4188	3.4195	5.8868	8.4	5.953	4.4027	1.92	6.19	6.29	3.96	5.63
ChE(22:6)	3.0438	3.0252	2.0319	2.3908	1.4889	6.7399	0.7944	2.1623	1.15	2.11	7.67	1.1	1.32	1.14	1.62	3.12	2.84	1.8814	0.4365	0.397	0.506	0.52	0.253	0.657	0.37	0.331	0.34	0.79	0.331	2.47	1.21	1.55	1.66	0.966	0.471	2.1	18.0676	11.7419	5.6894	5.8801	9.2075	14.9	10.6005	9.3515	7.79	29.8	17.5	14.3	26.2
ChE(23:1)		0.0165				0.0022		0.0036							0.003	0.005	0.0031	0.0033			0.0006	0.0007	0.0007	0.0122				0.0007		0.0159	0.0002	0.0029	0.0136	0.0027	0.0002		0.7923	0.2955	0.4258	0.4007	1.0679	0.705	0.6658	0.744	1.02	2.75	4.24	1.67	4.94
ChE(23:2)											0.004										0			0		0		0		0.0056	0.0014	0.0002		0	0										0.107	0.449	0.399	0.19	0.376
ChE(24:1)	0.0048	0.0086	0.0031	0.0022	0.001	0.0039		0.0018	0.0063	0.0018	0.0282				0.0043	0.0269	0.0335	0.0014			0.0002	0.0003		0.0024	0.0004			0.0004		0.0146	0.0015	0.0013	0.0032	0.0014		0	0.3947	0.1768	0.2461	0.2067	0.4377	0.288	0.235	0.2693	0.904	2.38	3.58	1.85	3.9
ChE(24:2)		0.0027		0.0022	0.0016	0.0031	0.0009		0.0007	0.0006	0.0129	0		0.0005		0.0033	0.0017	0.0004			0.0004		0.0003					0.0009	0.0003	0.0202	0.0026	0.002	0.0025				0.1831	0.0877	0.0953	0.0925	0.1781	0.208	0.0979	0.1584	0.0951	0.287	0.36	0.168	0.362
ChE(24:5)	0.8139	0.886	0.5666	0.8046	0.8526	2.4835	0.2374	0.4956	0.333	0.501	3.65	0.152	0.336	0.308	0.265	1.53	0.66	0.3246	0.0724	0.0146	0.0274	0.0345	0.0082	0.0263	0.0162	0.0161	0.0162	0.0456	0.0164	0.586	0.122	0.0938	0.107	0.0847	0.0363	0.7842	3.1449	2.6237	1.3229	2.1273	3.6604	4.58	1.201	1.5836	1.17	2.69	5.67	1.22	2.11
ChE(24:6)	0.3869	0.3842	0.23	0.3793	0.2481	1.0403	0.1417	0.2632	0.0961	0.199	1.04	0.129	0.181	0.157	0.18	0.373	0.193	0.1743	0.037	0.0318	0.0416	0.0393	0.0144	0.0341	0.0125	0.0227	0.0198	0.0546	0.0202	0.979	0.178	0.265	0.29	0.19	0.0748	0.0747	1.3768	1.157	0.5934	0.9213	1.6302	2.255	0.671	0.9693	0.596	1.69	1.57	0.686	1.57
ChE(26:6)	0									0.0059	0.183	0.0036	0.0063	0.0157	0	0	0	0.0074	0.0011																		0	0	0						0.0892	0.247	0.367	0.118	0.296
Co(Q9)	1.06	0.5858	0.869	0.8805	1.0668	2.707	0.8654	0.7303	1.2309	2.38	2.35	0.928	1.32	0.513	0.823	1.08	0.642	1.0009	0.777	0.217	0.21	0.25	0.199	0.285		0.181	0.268	0.415	0.402	0.948	0.866	0.83	1.2	0.784	0.538	1.9105	2.33	0.619	1.7312	2.7678	2.7774	6.8	0.8277	2.2969	0.554	1.72	2.05	0.955	2.42
d5-DG(18:0_15:0)																				0.3455	0.3804	0.4288	0.4373	0.421	0.4854	0.5509	0.4724	0.4112	0.6824
d5-DG(39:2)																				0	0.0002	0.0002	0.0006	0.0009	0.0004	0.0002	0.0002	0	0.0002
d5-TG(18:0_15:0_15:0)																				0.147	0.105	0.0898	0.0719	0.0949	0.49	0.0929	0.0885	0.142	0.107
d5-TG(28:1_19:0)																				0.1	0.0575	0.0309	0.0119	0.0387	0.474	0.005	0.0243	0.0779	0.0253
d5-TG(29:0_20:2)																				0.0007	0.0005	0.0004	0.0002	0.0003	0.0074	0.0005	0.0003	0.0007	0.0005
d5-TG(29:1_20:2)																				0.34	0.183	0.185	0.0678	0.183	1.77	0.0753	0.0769	0.279	0.147
d5-TG(30:3_19:0)																				0.0058	0.0026	0.003	0.001	0.0025	0.0311	0.0013	0.0023	0.0056	0.0026
d5-TG(30:3_20:0)																				0.0024	0.0013	0.0014	0.0014	0.0011	0.005	0.0016	0.0018	0.0024	0.0025
d5-TG(32:2_20:5)																				0.0396	0.0347	0.0095	0.0026	0.0147	0.22	0.0037	0.005	0.0254	0.0005
d5-TG(32:2_22:6)																				0.0909	0.0373	0.0277	0.0129	0.0259	0.489	0.0085	0.0137	0.0769	0.011
d5-TG(32:3_20:5)																				0.235	0.167	0.0453	0.0161	0.0454	1.55	0.0073	0.0104	0.0675	0.0125
d5-TG(32:4_18:3)																				0.0292	0.0251	0.004	0.0012	0.0028	0.196	0.001	0.001	0.0038	0.0016
d5-TG(32:4_20:5)																				0.0045	0.0028	0.0007	0.0001	0.0008	0.0385	0	0	0.0024	0
d5-TG(34:0_17:0)																				0.866	0.467	0.284	0.106	0.324	2.91	0.181	0.278	0.679	0.382
d5-TG(34:2_18:1)																				0.112	0.062	0.0215	0.0097	0.0356	0.601	0.0064	0.0226	0.0188	0.0065
d5-TG(34:3_19:0)																				1.42	0.601	0.438	0.242	0.549	5.12	0.376	0.386	1.52	0.722
d5-TG(34:3_20:5)																				0.032	0.0235	0.0229	0.0073	0.0264	0.239	0.0109	0.0061	0.0197	0.0124
d5-TG(34:4_18:1)																				0.271	0.189	0.102	0.0322	0.0826	0.979	0.0296	0.0263	0.0828	0.0239
d5-TG(34:4_18:2)																				0.0015	0.001	0.0004	0.0002	0.0003	0.0102	0.0003	0.0003	0.0006	0.0004
d5-TG(34:4_22:6)																				0.276	0.188	0.141	0.0353	0.105	2.07	0.0368	0.0446	0.156	0.0172
d5-TG(34:5_16:1)																				0.041	0.0305	0.0012	0.0014	0.0045	0.274	0.0022	0.0019	0.0027	0.0016
d5-TG(34:5_18:1)																				0.0999	0.0467	0.0294	0.0063	0.0325	0.506	0.0094	0.0091	0.0347	0.0024
d5-TG(36:4_18:2)																				0.0044	0.0027	0.0013	0.0006	0.0019	0.0388	0.0009	0.0015	0.0023	0.0016
d5-TG(36:4_22:6)																				0.0327	0.0225	0.0154	0.0056	0.0174	0.119	0.0065	0.0088	0.0191	0.0138
d5-TG(36:5_16:0)																				0.0234	0.0193	0.0067	0.0005	0.0031	0.0517	0.003	0.0015	0.0174	0
d5-TG(36:5_16:1)																				0.363	0.229	0.113	0.0338	0.0762	1.87	0.0205	0.0715	0.143	0.0305
d5-TG(36:5_18:1)																				0.0051	0.0027	0.0019	0.0006	0.0015	0.0433	0.0009	0.0015	0.0033	0.0014
d5-TG(36:5_18:2)																				0.093	0.0627	0.0496	0.0199	0.0594	0.626	0.0328	0.035	0.111	0.0711
d5-TG(36:5_22:6)																				0.0144	0.0089	0.0087	0.0047	0.0109	0.144	0.0025	0.0059	0.0245	0.0104
d5-TG(36:6_16:0)																				0.0008	0.0006	0.0002	0.0001	0.0004	0.011	0.0004	0.0002	0.0005	0.0001
d5-TG(38:2_15:0)																				0.0008	0.0005	0.0003	0.0002	0.0003	0.008	0.0006	0.0003	0.0009	0.0004
d5-TG(38:4_20:5)																				0.0072	0.0037	0.0005	0.0002	0.001	0.034	0.0004	0.0003	0.0019	0.0012
d5-TG(38:6_19:0)																				0.005	0.0034	0.0016	0.0008	0.0018	0.0258	0.0008	0.0014	0.0042	0.0023
d5-TG(40:4_16:1)																				0.0088	0.0055	0.0048	0.0017	0.0033	0.0554	0.0019	0.0019	0.0073	0.0056
d5-TG(40:8_18:1)																				0.0101	0.0042	0.0026	0.0008	0.0051	0.0456	0.0009	0.0011	0.0074	0.0042
d5-TG(40:9_18:1)																				0.0069	0.0044	0.0022	0.0008	0.0025	0.0333	0.0013	0.0015	0.0046	0.0022
d5-TG(40:9_18:2)																				0.0021	0.0014	0.001	0.0003	0.0009	0.0289	0.0009	0.0005	0.0023	0.001
DG(12:0_18:0)	0.027	0.0161	0.0166	0.0565	0.0163	0.0389	0.0432	0.089																												0.0394	0.0355	0.0118	0.0357	0.0273	0.0439	0.0201	0.0141	0.0245
DG(13:0_6:0)									0.0089	0.0097	0.032	0.0278	0.0386	0.0172	0.0067	0.0132	0.0161	0.0054																											0.0076	0.0061	0.0075	0.0158	0.011
DG(14:0_16:0)	0.2267	0.1841	0.0809	0.4142	0.1132	0.2442	0.3096	0.6286	0.0643	0.0494	0.1288	0.1402	0.118	0.0688	0.035	0.0827	0.1028	0.0215		0.0048	0.022	0.0063	0.0107	0.0074	0.0152	0.0068	0.0098	0.0053	0.0078	0.0435	0.0494	0.0409	0.0565	0.0337	0.0144	0.3519	0.229	0.1403	0.2622	0.2771	0.1695	0.2014	0.1654	0.143	0.0357	0.0408	0.0709	0.0751	0.0531
DG(14:0_18:1)																				0.0058	0.004	0.0045	0.0053	0.0034	0.0111	0.0024	0.0056	0.0046	0.0029
DG(14:0_18:2)									0.0848	0.0592	0.0917	0.0559	0.06	0.0457	0.0374	0.0434	0.0383	0.0358																											0.0393	0.0616	0.1464	0.0334	0.0656
DG(14:0_22:6)									0.0015	0.001	0.0015	0.0011	0.0013	0.0001	0.0005	0.0018	0.0004	0.0004																											0.0009	0.0012	0.0058	0.0006	0.0011
DG(15:0_19:4)																				0.0065	0.0044	0.0061	0.0054	0.0067	0.0106	0.0057	0.007	0.0081	0.0076
DG(15:0_3:0)																				0.0026	0.0065	0.0024	0.0039	0.003	0.0031	0.0022	0.003	0.0037	0.0049
DG(16:0_14:0)									0.0027	0.0037	0.0139	0.0176	0.013	0.0064	0.0032	0.0101	0.013	0.0031																											0.0047	0.0054	0.0062	0.0053	0.0066
DG(16:0_16:0)	0.645	0.45	0.3874	1.1681	0.319	1.069	0.8534	2.9774	0.5238	0.4942	1.2274	1.5448	2.305	0.8324	0.3384	0.7227	0.9003	0.1999		0.1093	0.5313	0.1267	0.2772	0.1427	0.2254	0.2223	0.161	0.0869	0.2063	0.2911	0.3207	0.2571	0.3495	0.1727	0.1333	1.057	1.1048	0.382	1.0296	0.8257	0.6449	0.6973	0.4754	0.553	0.4059	0.5955	0.5252	1.4214	0.7476
DG(16:0_16:1)	0.1302	0.0696	0.1169	0.2319	0.1525	0.269	0.1795	0.1805	0.1388	0.1023	0.1515	0.1153	0.0969	0.0727	0.0619	0.1171	0.1149	0.0974		0.1093	0.0565	0.0645	0.0672	0.0705	0.1666	0.0265	0.1051	0.0682	0.0531	0.0209	0.0461	0.0166	0.0207	0.0231	0.0125	0.0811	0.2548	0.0335	0.2267	0.1971	0.4579	0.2216	0.0557	0.2122	0.0609	0.1198	0.2953	0.0529	0.1103
DG(16:0_17:1)																				0.0011	0.0007	0.0008	0.0008	0.0006	0.0034	0.0004	0.0016	0.0012	0.0008
DG(16:0_18:0)	1.01	0.7939	0.6613	1.8938	0.3524	1.0637	1.4932	4.2105	0.3331	0.3483	1.0632	1.1028	1.5961	0.7874	0.3806	0.737	0.974	0.1641		0.2219	1.1008	0.291	0.7092	0.3296	0.534	0.589	0.4492	0.2968	0.5446	0.2422	0.2576	0.2282	0.2691	0.1668	0.0928	1.1835	1.8226	0.6237	1.5556	1.26	1.015	1.3649	0.6859	0.6609	0.3507	0.4606	0.2992	0.7648	0.4728
DG(16:0_18:1)									0.2744	0.342	0.2945	0.3973	0.3156	0.2225	0.2596	0.3996	0.2783	0.2403												0.1597	0.2236	0.1557	0.1455	0.1502	0.0982										0.2227	0.4701	0.7106	0.1695	0.3965
DG(16:0_18:2)	2.2333	1.7561	1.791	3.3097	1.6984	2.6549	1.9041	1.7143	2.0993	1.9405	1.8244	2.2537	2.1004	1.9448	1.7249	1.8307	1.5864	1.6066		0.4798	0.5453	0.6554	0.5945	0.6186	0.8567	0.7773	0.7236	0.5243	0.8436	0.7663	0.9213	0.7937	0.6884	0.9098	0.8649	2.3165	1.5452	1.6777	1.7037	2.8	2.0748	2.3649	2.2513	2.0174	2.7421	1.9261	2.8716	2.0103	1.8558
DG(16:0_18:4)																				0.0109	0.0083	0.0127	0.0093	0.0106	0.0161	0.0066	0.0103	0.011	0.0104	0.0735	0.1192	0.0777	0.0622	0.0762	0.0522
DG(16:0_20:3)																				0.0338	0.028	0.0286	0.0275	0.0292	0.0344	0.0218	0.0432	0.0259	0.0186
DG(16:0_20:4)	0.1532	0.0744	0.218	0.2319	0.1651	0.2708	0.1562	0.2	0.3334	0.3649	0.3772	0.4103	0.354	0.23	0.2899	0.3683	0.2543	0.2635		0.048	0.0427	0.0405	0.0454	0.0364	0.0711	0.0191	0.0652	0.0422	0.0407	0.2262	0.3097	0.2224	0.2162	0.2253	0.156	0.0701	0.1677	0.0519	0.1556	0.2043	0.3944	0.2689	0.1215	0.1983	0.2205	0.4609	0.7083	0.1938	0.3855
DG(16:0_20:5)									0.0068	0.0056	0.0098	0.0041	0.0031	0.0015	0.0032	0.0069	0.0029	0.0047		0.0014	0.0006	0.0007	0.0013	0.0011	0.0028	0.0005	0.0015	0.0014	0.0008	0.0002	0.001	0.0002	0.0002	0.0004	0.0003										0.0042	0.0086	0.0234	0.0028	0.0056
DG(16:0_22:5)	0.0348	0.0321	0.0528	0.0404	0.0611	0.0704	0.0385	0.0165																												0.0052	0.0176	0.0043	0.0199	0.0481	0.1118	0.0309	0.0334	0.0673
DG(16:0_22:6)	0.33	0.1939	0.3333	0.4195	0.3571	0.5593	0.2753	0.382	0.2806	0.2558	0.2454	0.1457	0.2573	0.2925	0.1484	0.2596	0.2579	0.1018		0.0755	0.0546	0.0524	0.0661	0.0562	0.1192	0.0206	0.0704	0.068	0.0417							0.0549	0.2242	0.0443	0.2874	0.4214	0.572	0.5081	0.1979	0.407	0.2949	0.3818	0.4183	0.1709	0.2092
DG(16:0_24:6)	0.0018	0.0011	0.0011	0.0017	0.0014		0.0004	0.0001																						0.0005	0.0004	0.0007	0.0003	0.0006	0.0004	0.011	0.0112	0.0068	0.0098	0.0062	0.0104	0.0107	0.0079	0.0038
DG(16:1_14:0)									0.0024	0.0003	0.0018	0.0009	0.0011	0.0002	0.0003	0.001	0.0006	0.0002																											0.0012	0.0006	0.004	0.0007	0.002
DG(16:1_16:1)																														0.0024	0.0014	0.0017	0.0014	0.0057	0.0027
DG(16:1_18:1)	0.118	0.0741	0.142	0.1947	0.1279	0.3097	0.1234	0.188	0.0579	0.0586	0.064	0.0597	0.0279	0.0424	0.0393	0.062	0.0454	0.0362		0.0143	0.0086	0.0162	0.0143	0.0171	0.0367	0.0091	0.0196	0.0077	0.0047	0.7311	0.5981	0.6291	0.5977	0.6229	0.5728	0.1033	0.2306	0.0427	0.1956	0.23	0.3907	0.2595	0.0594	0.2243	0.0246	0.0342	0.0979	0.0307	0.0489
DG(16:1_18:2)	0.0094	0.0045	0.0109	0.0156	0.011	0.0196	0.0063	0.0122																												0.0067	0.0115	0.0021	0.0167	0.0147	0.028	0.0153	0.0023	0.0103
DG(16:1_18:3)																														0.0332	0.0607	0.0276	0.0258	0.0281	0.0143
DG(16:1_20:5)									0.002	0.0005	0.0031	0.0017	0.0014	0.0005	0.0003	0.0022	0.0004	0.0009												0.0005	0.0014	0.0004	0.0003	0.0009	0.0006										0.0009	0.0017	0.0069	0.0012	0.0026
DG(16:2_26:1)																														0.0016	0.0012	0.0008	0.0006	0.0006	0.0008
DG(16:3_22:4)																				0.0125	0.0113	0.024	0.0106	0.0099	0.0239	0.0207	0.023	0.0159	0.043
DG(17:1_17:2)									0.1446	0.1464	0.3715	0.4878	0.6984	0.2174	0.1168	0.2152	0.2826	0.0526																											0.1019	0.1475	0.1357	0.407	0.2434
DG(17:2_21:5)									0.0499	0.0771	0.0583	0.0233	0.0435	0.0597	0.0591	0.0469	0.0534	0.0486																											0.0588	0.1178	0.0931	0.007	0.016
DG(18:0)	0.0072	0.0039	0.0033	0.0063	0.0038	0.0047	0.0051	0.0099	0.009	0.0067	0.0133	0.0118	0.0177	0.0085	0.0064	0.0074	0.0089	0.0067		0.0023	0.0041	0.0024	0.0027	0.0021	0.0029	0.0016	0.0024	0.0021	0.0031	0.0024	0.0027	0.0022	0.0027	0.003	0.0024	0.0061	0.0058	0.0031	0.0035	0.0053	0.0038	0.0052	0.0037	0.0048	0.0062	0.0057	0.0057	0.0082	0.0045
DG(18:0_16:0)									0.0111	0.0185	0.0226	0.0306	0.0254	0.0298	0.0116	0.0223	0.023	0.0049																											0.0208	0.0232	0.0168	0.0217	0.0125
DG(18:0_18:0)	0.535	0.4415	0.391	0.977	0.2302	0.8673	0.774	2.4662	0.115	0.1541	0.3904	0.3635	0.3846	0.3095	0.0973	0.2807	0.5896	0.0762		0.0638	0.3251	0.1107	0.2525	0.1267	0.1789	0.1641	0.1504	0.1076	0.1873	0.1263	0.1161	0.1294	0.1027	0.0908	0.0557	0.7291	1.0113	0.381	0.7985	0.6743	0.5421	0.7878	0.4251	0.3252	0.1238	0.1542	0.1233	0.2881	0.161
DG(18:0_18:1)	0.1523	0.0977	0.1577	0.2248	0.1317	0.2283	0.1356	0.1238	0.1092	0.1074	0.1134	0.1076	0.1002	0.1115	0.0832	0.1243	0.1176	0.0685		0.1369	0.1506	0.1002	0.1066	0.105	0.1744	0.0863	0.179	0.1651	0.1521	0.0738	0.0682	0.0657	0.0481	0.0616	0.0534	0.1443	0.1823	0.0616	0.2163	0.1829	0.4561	0.2189	0.0885	0.1861	0.0866	0.1311	0.1836	0.0584	0.0834
DG(18:0_18:2)	0.1647	0.1354	0.2378	0.2124	0.1825	0.4372	0.2822	0.3895	0.4162	0.5317	0.4432	0.2798	0.3992	0.4725	0.3397	0.5573	0.4406	0.3613		0.1351	0.1409	0.1315	0.1338	0.1313	0.2255	0.0911	0.1398	0.1541	0.1827	0	0	0.0023	0	0.0002	0.0001	0.2	0.4532	0.1052	0.3422	0.28	0.6056	0.3068	0.156	0.2974	0.3885	0.5744	0.77	0.2064	0.242
DG(18:0_18:3)	0.023	0.0145	0.0247	0.0244	0.0249	0.0345	0.027	0.0287																												0.0243	0.0403	0.0075	0.0393	0.0164	0.0482	0.0357	0.0064	0.0264
DG(18:0_20:3)	0.0678	0.0384	0.1218	0.0996	0.094	0.1841	0.0925	0.0777	0.0514	0.0576	0.0718	0.0475	0.032	0.0366	0.0279	0.0737	0.0344	0.0553		0.0666	0.0605	0.0575	0.0572	0.0421	0.0622	0.0233	0.0707	0.0629	0.0236	0.0194	0.0209	0.0165	0.0135	0.0181	0.0105	0.0549	0.0884	0.0204	0.0757	0.0471	0.1359	0.0772	0.0248	0.0795	0.0278	0.0627	0.0241	0.0101	0.0164
DG(18:0_20:4)	0.4217	0.2561	0.7532	0.4991	0.4873	0.8513	0.4452	0.3895	0.5332	0.7447	0.6156	0.4419	0.3107	0.3691	0.5122	0.6914	0.382	0.783		0.4248	0.4395	0.4066	0.4745	0.3813	0.5353	0.0947	0.4567	0.3914	0.2056	0.1827	0.1997	0.1765	0.1874	0.2307	0.1724	0.2342	0.529	0.0967	0.3274	0.3171	0.6822	0.3257	0.1288	0.5252	0.1822	0.5447	0.5495	0.0782	0.1909
DG(18:0_20:5)	0.0048	0.0014	0.0076	0.0042	0.0064	0.008	0.004	0	0.2466	0.2659	0.2364	0.239	0.2651	0.3269	0.2201	0.2807	0.2679	0.2744		0.0581	0.0514	0.0367	0.0391	0.037	0.0459	0.0058	0.0432	0.053	0.0218	0.0706	0.0827	0.0698	0.0465	0.064	0.0738	0.001	0.006	0.0011	0.001	0	0.0001	0	0	0.0045	0.1917	0.3692	0.4169	0.1156	0.1874
DG(18:0_22:5)	0.0103	0.0059	0.0342	0.0143	0.0306	0.0179	0.0177	0.012												0.0212	0.0113	0.022	0.0166	0.0178	0.0284	0.0026	0.0227	0.0224	0.0057							0.0082	0.0099	0.0047	0.0076	0.0086	0.0149	0.0133	0.0041	0.0228
DG(18:0_22:6)	0.0265	0.0119	0.0503	0.0434	0.027	0.0494	0.0258	0.0275	0.0151	0.0428	0.0194	0.0108	0.0204	0.0131	0.025	0.0259	0.0153	0.0154		0.0112	0.0128	0.011	0.0089	0.0143	0.0155	0.0018	0.0098	0.0166	0.009	0.0469	0.0466	0.0329	0.0311	0.0374	0.0291	0.0327	0.0519	0.0085	0.0434	0.0344	0.0708	0.0485	0.0097	0.0454	0.0203	0.0487	0.0378	0.0088	0.0342
DG(18:1_15:0)+D7:(s)									0.1515	0.1057	0.1406	0.0627	0.0862	0.1104	0.0886	0.1063	0.072	0.087												0.0136	0.0785	0.0101	0.0083	0.0215	0.0206										0.076	0.0961	0.2085	0.2364	0.0581
DG(18:1_18:0)	0.0222	0.0154	0.0177	0.0214	0.0267	0.0264	0.0211	0.0182																												0.0168	0.0182	0.0045	0.019	0.0203	0.0342	0.023	0.0092	0.0203
DG(18:1_18:1)	0.93	0.6927	1.2	1.2779	0.9302	1.9115	0.9548	1.0797	0.2577	0.306	0.2907	0.2001	0.2208	0.3918	0.2487	0.3114	0.2839	0.1855		0.2539	0.2134	0.2108	0.184	0.1936	0.324	0.193	0.3048	0.2531	0.262	0.3341	0.4091	0.3016	0.2231	0.3168	0.3006	0.9582	1.4758	0.4531	1.203	1.1929	2.4486	1.2649	0.6262	1.3635	0.194	0.3638	0.5487	0.1453	0.1699
DG(18:1_18:2)	0.3433	0.2183	0.4234	0.4389	0.3159	0.5858	0.3726	0.3729	0.1604	0.1859	0.1948	0.0966	0.1221	0.0943	0.1046	0.1482	0.1372	0.0957		0.1982	0.1653	0.1516	0.164	0.1664	0.2713	0.113	0.2515	0.1692	0.1954	0.4674	0.4586	0.4393	0.4592	0.3499	0.2386	0.2899	0.521	0.1062	0.4504	0.3871	0.8336	0.4757	0.1445	0.3843	0.1377	0.2889	0.387	0.0583	0.1623
DG(18:1_18:3)	0.0345	0.0385	0.0616	0.0494	0.0335	0.0747	0.049	0.0322	0.0352	0.0542	0.042	0.0211	0.0272	0.0532	0.0309	0.0443	0.0447	0.0303																		0.0408	0.054	0.0127	0.0639	0.0379	0.1101	0.0351	0.0221	0.0315	0.0322	0.0579	0.0612	0.0155	0.0188
DG(18:1_20:1)																														0.0037	0.0034	0.0033	0.003	0.0028	0.0013
DG(18:1_20:2)																				0.0455	0.0337	0.0374	0.0366	0.0272	0.0295	0.0153	0.0469	0.0318	0.0174
DG(18:1_20:3)	0.0278	0.014	0.0559	0.0271	0.0351	0.0589	0.0329	0.0232	0.0224	0.0407	0.0345	0.0154	0.0103	0.0164	0.0173	0.036	0.03	0.0334		0.0523	0.0273	0.0309	0.0352	0.0204	0.0371	0.0129	0.0303	0.0432	0.0177	0.0037	0.0038	0.0028	0.0028	0.004	0.0022	0.0216	0.0879	0.0173	0.0713	0.0464	0.0292	0.0574	0.0087	0.0334	0.0086	0.0178	0.0227	0.0036	0.0079
DG(18:1_20:4)	0.8183	0.5024	1.7387	1.0832	0.9365	1.3292	0.8877	0.8767	0.1687	0.3171	0.2872	0.1696	0.117	0.1184	0.1908	0.3213	0.1602	0.3273		0.5355	0.554	0.4522	0.6372	0.4121	0.6062	0.0561	0.4453	0.4126	0.1658	0.3903	0.4439	0.3148	0.3388	0.4244	0.3675	0.3848	0.7065	0.1479	0.5481	0.5057	1.3103	0.5432	0.3047	1.0939	0.0427	0.1791	0.213	0.0174	0.0804
DG(18:1_20:5)	0.0101	0.0042	0.0168	0.0108	0.0105	0.0146	0.0063	0.0057	0.0099	0.0103	0.0139	0.005	0.0037	0.0027	0.0044	0.0126	0.0044	0.0094																		0.0078	0.0138	0.001	0.0215	0.0124	0.0282	0.0141	0.0007	0.0135	0.0044	0.0088	0.0212	0.0022	0.0066
DG(18:1_22:5)																														0.0074	0.0098	0.0039	0.0058	0.0077	0.0056
DG(18:1_22:6)									0.0056	0.01	0.0094	0.0035	0.0022	0.0013	0.0046	0.0082	0.0038	0.0064												0.0189	0.0134	0.0125	0.0163	0.0169	0.0153										0.0013	0.009	0.0235	0.001	0.0052
DG(18:2_16:0)																				0.0358	0.0325	0.0424	0.0386	0.0299	0.0484	0.0445	0.0528	0.0356	0.0276	0.0006	0.0011	0.0018	0.0015	0.003	0.0018
DG(18:2_18:0)																														0.0111	0.0107	0.008	0.0067	0.009	0.0066
DG(18:2_18:1)																														0.0034	0.007	0.0044	0.0034	0.0038	0.003
DG(18:2_18:2)	0.2217	0.2098	0.2486	0.285	0.1651	0.3186	0.2205	0.185	0.2928	0.3604	0.2995	0.1468	0.1931	0.4117	0.2322	0.3189	0.3184	0.2008		0.1392	0.1159	0.1329	0.1386	0.0822	0.1781	0.1122	0.2018	0.1155	0.1534	0.0063	0.0065	0.0041	0.0025	0.005	0.0043	0.1924	0.1774	0.0796	0.2415	0.1914	0.3028	0.1541	0.1173	0.2296	0.256	0.4523	0.5253	0.1091	0.1921
DG(18:2_22:6)	0.0208	0.0096	0.0222	0.0379	0.0163	0.0175	0.0084	0.0173	0.0124	0.009	0.0128	0.004	0.01	0.001	0.0042	0.0143	0.0041	0.0039																		0.0177	0.0298	0.0046	0.0624	0.0361	0.0686	0.0462	0.003	0.0273	0.0066	0.0171	0.0461	0.0069	0.0127
DG(18:3_18:0)									0.0485	0.0465	0.0519	0.0338	0.0281	0.0635	0.0316	0.0662	0.0466	0.0379																											0.0308	0.0753	0.0787	0.0177	0.0442
DG(18:4_16:0)	0.1517	0.1	0.0764	0.2513	0.1513	0.2195	0.1616	0.194	0.2062	0.1045	0.1356	0.1409	0.1805	0.1262	0.1115	0.1054	0.1277	0.1042																		0.0003	0.0024	0.001	0.0032	0.0134	0.0239	0.0184	0.0178	0.2278	0.1596	0.22	0.3677	0.1094	0.2286
DG(20:0_18:2)																														0.0104	0.0076	0.0063	0.0052	0.0061	0.0057
DG(20:1_20:4)									0.0219	0.0411	0.0216	0.0116	0.0074	0.012	0.0116	0.0381	0.0093	0.0313		0.0115	0.0078	0.0152	0.0173	0.0127	0.0225	0.0019	0.0197	0.0173	0.0051																0.0019	0.0139	0.0248	0.0006	0.0035
DG(20:3_20:1)									0.0035	0.0034	0.002	0.0025	0.0022	0.0021	0.0001	0.0041	0.0028	0.0037																											0.0012	0.0039	0.0078	0.0011	0.0024
DG(20:4_18:1)									0.0223	0.0257	0.0117	0.0101	0.0075	0.0155	0.0182	0.0116	0.0131	0.0271																											0.0094	0.0205	0.017	0.0037	0.01
DG(20:4_25:5)									0.0058	0.0203	0.0137	0.0171	0.0003	0.0006	0.0068	0.0159	0.0027	0.02		0.022	0.0268	0.0141	0.0167	0.0195	0.0328	0.0068	0.0124	0.0239	0.0165	0.0098	0.0168	0.0117	0.0104	0.0125	0.0066										0.0003	0.019	0.0173		0.0052
DG(20:4_25:6)	0.0082	0.0035	0.027	0.0175	0.0108	0.04	0.0147	0.0102																												0.0019	0.0072	0.0003	0.0016	0.0022	0.0064	0.004	0	0.0172
DG(20:5_18:0)									0.2449	0.2606	0.2392	0.1943	0.234	0.2985	0.1997	0.2249	0.235	0.1886												0.0018	0.0125	0.0114	0.0079	0.0127	0.0118										0.1767	0.3036	0.3409	0.1183	0.1662
DG(22:6_23:4)	0.0046	0.0012	0.0079	0.0033	0.0043	0.0113	0.0045	0.0025	0.0075	0.0205	0.0086	0.0059	0.0028	0.003	0.0024	0.0155	0.0068	0.0092																										0.0031	0.0013	0.0179	0.0067	0.0004	0.0033
DG(22:6_25:4)									0.1056	0.1542	0.1364	0.1379	0.0863	0.0829	0.088	0.1654	0.1303	0.1793												0.0017	0.004	0.004	0.0028	0.0053	0.0016										0.0193	0.0477	0.1065	0.0166	0.022
DG(22:6_25:5)									0.3629	0.7008	0.4141	0.3608	0.1993	0.2049	0.2985	0.5325	0.3122	0.3093		0.0284	0.0377	0.0145	0.0219	0.0313	0.0318	0.0125	0.0279	0.0324	0.0228	0.0057	0.0043	0.0044	0.0037	0.0033	0.0023										0.1189	0.5184	0.4625	0.0681	0.1441
DG(23:4_17:3)									0.1371	0.2338	0.1828	0.1388	0.0844	0.0793	0.167	0.1683	0.0882	0.1799																											0.0508	0.136	0.1384	0.0211	0.0562
DG(24:1_19:3)																														0.0009	0.0008	0.0006	0.0005	0.0006	0.0008
DG(24:3_10:0)	0.2917	0.2341	0.1305	0.4814	0.1208	0.3699	0.3315	1.1323	0.0406	0.0376	0.1146	0.1454	0.1926	0.0688	0.0256	0.0617	0.0814	0.0186		0.005	0.0343	0.009	0.0185	0.0092	0.0115	0.0168	0.0117	0.0047	0.0122							0.0005	0	0.0148	0.0382	0.2114	0.2112	0.2	0.1717	0.2035	0.0365	0.0442	0.0485	0.096	0.0537
DG(24:4_21:3)	0.0161	0.0204	0.0145	0.0297	0.0073	0.0292	0.0266	0.0212																												0.0176	0.024	0.0105	0.0187	0.0189	0.0279	0.0238	0.012	0.0254
DG(24:6_16:0)	0.0017	0.0012	0.0004	0.0021	0.001		0.0004	0.0001	0.0003	0.0001	0.0003		0.0004		0.0034		0.0005			0.0015	0.0021	0.0009	0.0006	0.0007	0.0008	0.0006	0.0002	0.0005	0.0026	0.0003	0.0005	0.0006	0.0002	0.0002	0.0001	0.0133	0.0142	0.0084	0.0125	0.0073	0.0115	0.0135	0.0095	0.0029	0.003	0.0021	0.0007	0.001	0.0003
DG(25:7_20:2)																														0.0024	0.0036	0.0035	0.0026	0.0044	0.0018
DG(26:6_12:1)																														0.0216	0.0318	0.0218	0.0214	0.0114	0.0201
DG(26:6_14:0)																				0.0115	0.0081	0.0159	0.0117	0.011	0.0145	0.0058	0.0162	0.0153	0.0055
DG(26:6_14:1)	0.1647	0.0839	0.2162	0.2053	0.1825	0.2496	0.1438	0.091																												0	0.0244	0.0063	0.0221	0.0694	0.1525	0.0836	0.0364	0.141
DG(26:6_16:3)	0.0177	0.0141	0.0165	0.0283	0.0121	0.0219	0.0142	0.0173																												0.0027	0.0038	0.009	0.0143	0.0309	0.0222	0.0301	0.0114	0.0315
DG(26:6_18:0)	0.0029	0.0025	0.0044	0.0053	0.0019	0.0033	0.0022	0.0016	0	0					0.0003		0			0.0004			0.0002	0.0004	0.0008		0.0005		0.0002	0.0003	0.0007	0.0003	0.0006	0.0007	0.0004	0.0049	0.0053	0.0028	0.0068	0.0072	0.0065	0.0052	0.004	0.0047	0	0.0002	0	0.0003	0
DG(27:5_18:2)	0.0161	0.0204	0.0145	0.0297	0.0065	0.0264	0.027	0.0212	0.0111	0.0188	0.0142	0.0036	0.001	0.0196	0.0122	0.0173	0.0168	0.0038																		0.0176	0.0223	0.0105	0.015	0.0189	0.0256	0.0226	0.012	0.0254	0.0202	0.018	0.0164	0.0077	0.0084
DG(30:0_7:0)	0.0101	0.0068	0.0061	0.0195	0.004	0.0165	0.0164	0.0397																												0.0265	0.0353	0.0091	0.0329	0.0219	0.0139	0.0255	0.0151	0.0075
DG(3:0_14:0)	0.0023	0.0016	0.0021	0.0038	0.0009	0.0027	0.0029	0.007	0.0011	0.0015	0.004	0.0035	0.0042	0.0024	0.0011	0.002	0.0039	0.0006		0.0007	0.0024	0.0007	0.0014	0.0009	0.001	0.0008	0.0009	0.0006	0.0012	0.0003	0.0004	0.0003	0.0005	0.0003	0.0002	0.0038	0.0038	0.0015	0.0028	0.0026	0.0017	0.0025	0.0019	0.0014	0.0012	0.0013	0.0012	0.0025	0.0011
DG(3:0_15:2)									0.0025	0.003	0.0032	0.0021	0.0024	0.0029	0.0025	0.0025	0.0025	0.0021																											0.0028	0.0032	0.0036	0.0013	0.0017
DG(3:0_16:0)	0.1883	0.1756	0.1155	0.3912	0.0811	0.2531	0.2781	0.9113	0.1048	0.1368	0.4334	0.3761	0.4732	0.2601	0.0895	0.2035	0.332	0.0615		0.0259	0.141	0.0423	0.1057	0.0369	0.0724	0.0392	0.0529	0.0215	0.0644	0.028	0.0326	0.0316	0.0458	0.0281	0.014	0.3709	0.3403	0.1829	0.2815	0.2929	0.2019	0.3149	0.2272	0.1757	0.1011	0.1153	0.0695	0.2829	0.1271
DG(3:0_18:0)	0.1202	0.1102	0.0953	0.2531	0.0502	0.1823	0.1959	0.6135	0.0761	0.1033	0.311	0.3209	0.3878	0.168	0.0696	0.1391	0.2286	0.0435		0.0197	0.1334	0.0285	0.0885	0.0357	0.0493	0.0306	0.0305	0.0181	0.0471	0.0132	0.0132	0.0129	0.0195	0.0109	0.0053	0.2468	0.2258	0.1147	0.1748	0.1671	0.1357	0.2027	0.1361	0.0991	0.0759	0.0712	0.0611	0.2421	0.0971
DG(3:0_19:4)									0.0031	0.0038	0.0114	0.0112	0.0131	0.0068	0.003	0.0046	0.0075	0.0015																											0.0027	0.003	0.0019	0.0078	0.0043
DG(3:0_29:1)																														0.0732	0.1217	0.0764	0.0627	0.0781	0.0512
DG(3:0_29:4)																														0.002	0.0067	0.0019	0.0017	0.0043	0.0024
DG(36:0)																														0.0047	0.0067	0.0056	0.011	0.0068	0.0049
DG(36:2)									0.0141	0.0172	0.0189	0.0088	0.0094	0.0211	0.0115	0.0192	0.0163	0.0098																											0.0147	0.0234	0.0285	0.005	0.0113
DG(36:4)	0.0467	0.0343	0.0708	0.0634	0.051	0.0982	0.0545	0.0469																												0.0224	0.031	0.0133	0.0372	0.0387	0.1045	0.0426	0.0226	0.0612
DG(39:0)									0.0162	0.0338	0.0227	0.0275	0.0451	0.0441	0.0302	0.0343	0.0465	0.0218																											0.0091	0.0225	0.0452	0.0103	0.0108
DG(4:0_17:3)	0	0	0	0	0	0.0001	0	0																												0.0058	0.008	0.003	0.0064	0.0033	0.0009	0.0004	0.0004	0.0002
DG(4:0_18:2)									0.0014	0.0008	0.0038	0.0036	0.0053	0.0013	0.0005	0.0016	0.0031	0.0009																											0.0006	0.0005	0.0002	0.0017	0.0007
DG(4:0_20:4)																														0	0	0	0.0001	0	0
DG(8:0_11:0)																				0.0015	0.0073	0.0023	0.0049	0.0028	0.0043	0.0031	0.0028	0.0012	0.004
DG(9:0_9:0)	0.0172	0.0072	0.0091	0.0139	0.0081	0.0113	0.0093	0.0209	0.0039	0.0034	0.0058	0.0054	0.0066	0.004	0.0033	0.0029	0.0047	0.0027																		0.0141	0.0131	0.0073	0.0115	0.0132	0.0104	0.0119	0.0078	0.0091	0.0027	0.0024	0.0024	0.0031	0.0019
DGDG(22:6_15:0)																				0.0032	0.0115	0.0452	0.0108	0.0162	0.0389	0.0163	0.0066	0.0025	0.0033
DG(O-11:0_23:1)																														0.0005	0.0005	0.0007	0.0006	0.0006	0.0003
DG(O-12:0_18:2)	0.1238	0.09	0.118	0.1676	0.123	0.123	0.1493	0.1468																												0.1278	0.09	0.0496	0.1138	0.0763	0.1213	0.0769	0.0729	0.1117
DG(O-12:0_22:0)	0.014	0.0018	0.0135	0.0097	0.005	0.0059	0.0022	0.0004	0.0006	0.0007	0.0024	0.0029	0.001	0.001	0.0335	0.0017	0.0005	0.0004		0.0009	0.0023	0.0003	0.0119	0.0004	0.0002	0	0.0001	0	0	0.0006	0.0003	0.0004	0.0013	0.0017	0.0015	0.0182	0.0569	0.003	0.0308	0.0093	0.0755	0.0312	0.0087	0.02	0.0008	0.009	0.0063	0.0006	0.0013
DG(O-13:0_19:2)									0.1654	0.1952	0.7848	0.7303	1.1529	0.4778	0.1411	0.4461	0.5569	0.0369																											0.1903	0.1691	0.1893	0.5762	0.328
DG(O-13:0_21:2)	0.6417	0.5878	0.4541	1.3239	0.3111	1.315	1.2041	3.3985	0.3183	0.3371	1.1925	0.9657	1.6068	0.8451	0.2438	0.8973	1.1776	0.1775																		0.8291	1.3113	0.327	1.0593	0.7629	0.5589	0.85	0.3634	0.4852	0.4164	0.4846	0.2513	0.8453	0.4767
DG(O-14:0_18:1)	0.051	0.0517	0.1214	0.0713	0.1106	0.0894	0.0822	0.1287	0.0594	0.0661	0.0449	0.1158	0.0424	0.1145	0.0844	0.0877	0.0422	0.0335												0.3269	0.2435	0.2738	0.2359	0.2349	0.2445	0.1091	0.2177	0.1043	0.163	0.1771	0.1802	0.1459	0.1791	0.0506	0.0275	0.1015	0.1135	0.0419	0.0143
DG(O-14:1_18:0)																				0.0358	0.0254	0.0131	0.0107	0.0116	0.0775	0.0139	0.0122	0.0183	0.0077
DG(O-15:0_21:3)																				0.0576	0.0798	0.0635	0.0692	0.0821	0.0839	0.0651	0.1077	0.0757	0.082
DG(O-15:1_15:1)																				0.0299	0.0528	0.0347	0.0313	0.0374	0.0498	0.0336	0.0361	0.0289	0.0403
DG(O-15:1_18:0)									0.0002	0.0002		0.0001		0.0002	0.0002	0.0001	0.0071	0.0002																											0.0006	0.0005	0.0005	0	0.0001
DG(O-15:1_19:3)									0.1748	0.2103	0.2357	0.119	0.1298	0.2154	0.1555	0.185	0.1966	0.1128		0.0715	0.0692	0.0794	0.0814	0.068	0.1606	0.0468	0.1253	0.0975	0.0848																0.1568	0.2216	0.2334	0.0836	0.097
DG(O-15:1_19:4)																														0.0021	0.0023	0.0017	0.0015	0.0018	0.0016
DG(O-15:1_22:1)									0	0.0001	0.0003	0.0001	0	0.0001	0	0.0001	0.002	0.0001																											0.0001		0	0.0001	0.0002
DG(O-15:1_22:7)																														0.0646	0.0548	0.0577	0.0534	0.0567	0.052
DG(O-15:1_24:0)	0.0132	0.019	0.024	0.0221	0.0123	0.0299	0.0249	0.0221	0.01	0.0178	0.0141	0.0156	0.0248	0.0159	0.0109	0.0164	0.0228	0.0099		0.0054	0.0072	0.0115	0.006	0.0062	0.0131	0.0082	0.0098	0.0139	0.016	0.0071	0.0055	0.0058	0.0038	0.0035	0.0053	0.0153	0.021	0.0107	0.0193	0.0156	0.0219	0.0189	0.0102	0.0224	0.007	0.0135	0.0178	0.0055	0.0054
DG(O-15:1_24:1)	0.0288	0.0204	0.0422	0.0239	0.0295	0.0347	0.0296	0.0192	0.0452	0.0381	0.0352	0.0121	0.0301	0.0597	0.0353	0.0365	0.0391	0.0197		0.0083	0.0086	0.0075	0.0096	0.0113	0.0089	0.0091	0.012	0.0125	0.0127	0.0104	0.0118	0.0073	0.005	0.0083	0.0049	0.0391	0.0452	0.0199	0.0311	0.0167	0.0686	0.0274	0.0207	0.061	0.0169	0.0409	0.0478	0.0113	0.0129
DG(O-15:2_24:1)	0.0012	0.0007	0.0054	0.0026	0.0035	0.0054	0.002	0.0029																						0.003	0.0045	0.0032	0.0025	0.0034	0.0023	0.003	0.0163	0.0031	0.0085	0.0058	0.0221	0.0094	0.0043	0.0109
DG(O-16:0)	1.04	0.5366	0.627	0.9487	0.5571	0.6956	0.7753	1.0707	0.4796	0.3983	0.822	0.8011	0.841	0.4984	0.912	0.4855	0.5662	0.4101		0.2218	0.3964	0.2554	0.2148	0.228	0.2456	0.1798	0.2662	0.2012	0.2487	0.0353	0.0406	0.0374	0.041	0.0445	0.0318	0.7342	0.8548	0.4692	0.5659	0.5529	0.6243	0.7216	0.6545	0.6539	0.3634	0.3743	0.36	0.4697	0.3766
DG(O-16:0_16:0)	0.13	0.0672	0.2523	0.3115	0.1651	0.1512	0.0745	0.0152																												0.4544	0.3032	0.0342	0.2667	0.2571	0.5364	0.2514	0.0204	0.1736
DG(O-16:0_16:2)	0.4167	0.322	0.2216	0.8743	0.1557	0.7876	0.7356	2.015												0.0099	0.1272	0.0237	0.155	0.0398	0.0819	0.0342	0.0275	0.0002	0.0182	0.08	0.0885	0.0812	0.1117	0.0608	0.0274	0.4595	0.4823	0.1175	0.6489	0.5243	0.1856	0.4486	0.2565	0.2504
DG(O-16:0_18:2)																				0.0439	0.2767	0.0952	0.2149	0.0994	0.0873	0.1334	0.1005	0.0593	0.1332	0.1862	0.1912	0.1786	0.1994	0.1239	0.0516
DG(O-16:0_20:4)																				0.0555	0.0619	0.0277	0.0448	0.0512	0.061	0.022	0.0525	0.0453	0.0178
DG(O-16:1_16:0)									0.0154	0.0192	0.0095	0.0171	0.0106	0.0167	0.0177	0.0182	0.0249	0.0134																											0.0141	0.0185	0.0215	0.0085	0.0107
DG(O-16:3_23:3)									0.0117	0.0191	0.0341	0.0465	0.0478	0.0342	0.0161	0.0328	0.0544	0.0111																											0.0128	0.0188	0.0122	0.0256	0.0199
DG(O-17:0_19:3)																				0.012	0.0115	0.0084	0.0128	0.0172	0.0164	0.0045	0.0195	0.0182	0.005
DG(O-17:1_15:0)																														0.0332	0.0249	0.0196	0.0168	0.016	0.0225
DG(O-17:1_19:3)																														0.0651	0.0828	0.0608	0.0378	0.0573	0.0486
DG(O-17:1_20:1)																														0.0014	0.0017	0.0016	0.0015	0.0025	0.0013
DG(O-18:0)	1.8667	1.0829	1.2108	1.9115	1.1476	1.292	1.0479	2.9023	1.8845	1.6873	3.3967	3.4346	3.6775	2.3259	1.4974	1.831	2.6089	1.5781		0.6504	1.1218	0.4603	0.7456	0.5167	0.5951	0.3868	0.594	0.5431	0.8898	0.0821	0.0442	0.0937	0.0895	0.0652	0.037	1.5823	1.4065	0.8389	1.3837	1.25	1.2841	1.2743	1.2251	1.1061	1.456	1.5831	1.2487	2.0407	1.4385
DG(O-18:1)	0.0777	0.0371	0.0416	0.0865	0.0365	0.0591	0.0589	0.1227	0.0361	0.0332	0.0678	0.0699	0.0805	0.0468	0.0366	0.0388	0.0536	0.0285		0.0235	0.0394	0.0205	0.025	0.023	0.0235	0.0155	0.0208	0.0214	0.0261	0.0053	0.0066	0.0052	0.0078	0.0066	0.0051	0.0701	0.0737	0.0381	0.0599	0.0611	0.0495	0.0662	0.0397	0.0496	0.0308	0.0282	0.0385	0.0458	0.0262
DG(O-18:1_18:4)									0.0004	0.0006	0.0005	0.0007	0.0003	0.0003	0.0017	0.0003	0.0002	0.0002																											0.0009	0.0037	0.0043	0.0004	0.0009
DG(O-18:2_18:1)									0.1912	0.0899	0.1153	0.0362	0.0233	0.0305	0.0097	0.1397	0.017	0.014																											0.0369	0.0425	0.1482	0.0184	0.0304
DG(O-18:2_23:7)																														0.0239	0.02	0.0238	0.0283	0.0183	0.0116
DG(O-18:4_16:1)									0.1911	0.0925	0.1271	0.0612	0.04	0.0444	0.0132	0.1192	0.0189	0.0283																											0.0484	0.0446	0.1345	0.0262	0.0418
DG(O-18:4_22:2)																														0.0032	0.0059	0.0051	0.0034	0.003	0.0027
DG(O-19:3_15:0)									0.5813	0.4584	0.4711	0.2221	0.1615	0.1855	0.0575	0.5805	0.1072	0.1194																											0.2034	0.2281	0.5704	0.1251	0.1912
DG(O-19:4_19:2)																														0.0075	0.0115	0.0083	0.0103	0.0076	0.0066
DG(O-19:4_19:3)									0.0125	0.0315	0.0161	0.0214	0.0117	0.0115	0.0159	0.0235	0.0165	0.0171																											0.0059	0.0409	0.025	0.0071	0.0127
DG(O-20:0)	0.0098	0.0059	0.0078	0.0136	0.0058	0.01	0.0104	0.0269	0.0067	0.0071	0.0133	0.0149	0.0147	0.0125	0.0067	0.008	0.0113	0.0045		0.0064	0.0177	0.0075	0.0106	0.0052	0.0076	0.005	0.0062	0.0064	0.0089	0.0013	0.0014	0.0012	0.0014	0.0013	0.0009	0.0094	0.0103	0.0066	0.0095	0.007	0.0079	0.0105	0.0048	0.0075	0.006	0.0063	0.0038	0.0102	0.0058
DG(O-20:1_17:0)										0.0005		0.0005	0.0002	0.0002	0.0002	0.0008	0.0048	0.0002																											0.0088	0.0002	0.0001		0.0002
DG(O-20:2_14:1)																														0.0483	0.1643	0.0371	0.0289	0.0813	0.0677
DG(O-20:4_16:0)									0.0486	0.0539	0.0531	0.0515	0.0308	0.045	0.0551	0.0625	0.0455	0.0484																											0.0359	0.0697	0.0614	0.0178	0.0316
DG(O-21:1_15:0)										0.0006		0.0003		0.0004	0.0001		0.0066	0.0001																											0.0051	0.0003		0.0001	0.0002
DG(O-21:1_21:0)										0.0012		0.0011					0.0313																												0.045	0.0004	0.0008	0.0002
DG(O-22:0)	0.0018	0.0016	0.0013	0.0031	0.0008	0.0027	0.0031	0.0036												0.0011	0.0047	0.0013	0.0029	0.0016	0.0019	0.0017	0.0015	0.0014	0.0022							0.0026	0.002	0.0009	0.0019	0.002	0.0014	0.0018	0.0008	0.0011
DG(O-22:1_21:0)										0.0021		0.0003		0.0001	0.0001		0.0216	0.0002																											0.0078	0.0002		0.0001	0
DG(O-22:5_22:5)	0.5833	0.2354	0.7604	0.577	0.5857	1.1628	0.4959	0.5293																												0.0457	0.5532	0.082	0.3867	0.3457	0.9159	0.523	0.1707	0.393
DG(O-23:1_21:0)										0.0021	0.0002	0.0014	0.0002	0.0002	0.0001	0.0005	0.0125	0.0002																											0.0117	0.0011		0.0001	0.0003
DG(O-23:4_15:2)	0.0468	0.0195	0.0829	0.0566	0.1106	0.0549	0.0588	0.0403																												0.0121	0.0215	0.0137	0.0364	0.025	0.0548	0.0224	0.0229	0.0574
DG(O-24:1)																														0.0021	0.0005	0.0016	0.0013	0.0006	0.0008
DG(O-25:1_19:4)																														0.0016	0.0015	0.0011	0.0009	0.0016	0.0012
DG(O-25:3_13:1)	0.0228	0.0165	0.0265	0.0253	0.0238	0.0435	0.029	0.0197																												0.022	0.0353	0.0101	0.029	0.024	0.0492	0.0226	0.0119	0.0301
DG(O-26:8_15:0)																														0.0157	0.0196	0.0144	0.0104	0.0159	0.0141
DG(O-26:8_20:1)									0.0494	0.0504	0.0533	0.0407	0.0369	0.08	0.0435	0.0703	0.0652	0.0531																											0.0652	0.0711	0.0579	0.026	0.0289
DG(O-26:8_20:3)									0.0258	0.0332	0.0287	0.0282	0.0089	0.015	0.055	0.0363	0.0246	0.0321																											0.0145	0.0875	0.088	0.0064	0.0167
DG(O-27:1_23:2)	0.0373	0.0289	0.0971	0.1083	0.1125	0.1189	0.0947	0.1465																												0.2266	0.0276	0.0117	0.0424	0.0873	0.1209	0.0692	0.0057	0.0743
DG(O-27:6_14:2)									0.0512	0.06	0.0571	0.044	0.0386	0.1002	0.05	0.0742	0.0695	0.0554																											0.0616	0.0739	0.0581	0.0258	0.0318
DG(O-4:0_12:0)																				0.0448	0.0862	0.022	0.0423	0.0333	0.0294	0.0241	0.0272	0.0397	0.0451
DG(O-4:0_14:1)																				0.0152	0.0314	0.0131	0.017	0.0076	0.0057	0.0095	0.0051	0.0067	0.0149
DG(O-4:0_14:2)	0.0152	0.008	0.01	0.0219	0.0099	0.0118	0.0159	0.0323																												0.0171	0.0194	0.0094	0.0145	0.0134	0.0086	0.017	0.0133	0.0123
DG(O-4:0_17:3)																														0.0003	0.0001	0.0006	0.0003	0.0001	0.0001
DG(O-4:0_18:2)	0.1052	0.0491	0.1404	0.054	0.1551	0.2832	0.119	0.1123	0.0454	0.1287	0.0841	0.122	0.0345	0.0303	0.0456	0.0734	0.0691	0.0959		0.0406	0.0339	0.0215	0.051	0.0526	0.0632	0.0228	0.056	0.0682	0.0363	0.0153	0.0182	0.0217	0.0162	0.0215	0.0163	0.0611	0.2048	0.0645	0.116	0.0744	0.3925	0.2378	0.1393	0.2035	0.0156	0.1742	0.0991	0.0324	0.0314
DG(O-4:0_18:3)									0.2258	0.3698	0.2228	0.293	0.1227	0.1214	0.2018	0.2655	0.2886	0.3376																											0.0355	0.2924	0.2026	0.0637	0.0647
DG(O-4:0_19:2)																														0.0005	0.0005	0.0003	0.0006	0.0005	0.0004
DG(O-4:0_22:3)																														0.0011	0.0008	0.0011	0.0008	0.0007	0.0007
DG(O-6:0_12:0)																														0.1193	0.1121	0.0902	0.0853	0.105	0.0823
DG(O-6:0_14:2)									0.0066	0.0106	0.0076	0.0059	0.0056	0.0053	0.0065	0.01	0.01	0.0084		0.0233	0.0263	0.0143	0.042	0.0329	0.0387	0.0169	0.0321	0.041	0.0324	0.0021	0.0029	0.0015	0.0036	0.0027	0.001										0.002	0.0091	0.003	0.002	0.0042
DG(O-6:0_17:2)																				0.0186	0.0176	0.0209	0.0196	0.0163	0.0247	0.0156	0.0215	0.0181	0.018
DG(O-6:0_18:1)	0.0061	0.0055	0.0068	0.0184	0.0085	0.0119	0.0138	0.0143																												0.0067	0.0088	0.0037	0.0065	0.0076	0.0104	0.0094	0.0042	0.0117
DG(O-6:0_20:2)									0.0001	0.0001	0.0002	0.0002	0.0006	0.0001	0.0001	0	0.0008	0		0.0002	0.0021	0.0006	0.0007	0.0006	0.0008	0.0006	0.0004	0.0002	0.0009																0.0001	0	0	0.0001	0.0001
DG(O-6:0_20:3)																														0.0025	0.0021	0.0027	0.0017	0.0018	0.0013
DG(O-6:0_20:5)																														0.0212	0.0224	0.0171	0.0128	0.0212	0.0172
DG(P-11:0_18:0)																														0.0008	0.0011	0.0008	0.0008	0.0008	0.001
DG(P-11:0_21:0)	0.85	0.6976	1.164	1.108	1.1921	0.9363	0.9082	0.994	0.3532	0.5193	0.2854	0.6089	0.3807	0.6102	0.6681	0.538	0.2689	0.4434		0.3323	0.4549	0.4439	0.492	0.4952	0.6149	0.3797	0.5917	0.4901	0.4041	0.5914	0.4583	0.4871	0.4419	0.4637	0.4485	0.5038	0.9887	0.5062	0.6756	0.6971	0.8785	0.6378	0.9037	0.8209	0.2149	0.5885	0.52	0.237	0.3295
DG(P-11:0_21:1)																				0.0323	0.0284	0.0153	0.0107	0.017	0.1084	0.0081	0.0245	0.0321	0.0196
DG(P-11:0_23:2)																														0.0406	0.0525	0.0334	0.0306	0.0377	0.0256
DG(P-14:2_20:0)									0.135	0.182	0.2203	0.1765	0.1558	0.1573	0.1293	0.2018	0.1811	0.1246																											0.1129	0.19	0.3651	0.0867	0.1317
DG(P-16:3_18:1)																														0.0019	0.0023	0.0017	0.0014	0.0019	0.0017
DG(P-16:3_18:2)																														0.0015	0.0025	0.0018	0.0015	0.0021	0.0014
DG(P-16:3_22:2)																														0.0106	0.0152	0.0116	0.0127	0.0118	0.0087
DG(P-17:3_19:2)																														0.0006	0.0004	0.0005	0.0004	0.0006	0.0003
DG(P-18:1)																														0.003	0.0039	0.0031	0.0043	0.004	0.0031
DG(P-20:3)																														0.0063	0.0086	0.006	0.0044	0.0068	0.0072
DG(P-26:8_20:4)									0.0476	0.0725	0.0557	0.0693	0.0384	0.0439	0.0467	0.0742	0.0544	0.0655																											0.0081	0.0438	0.0467	0.012	0.0143
DG(P-28:8_22:5)																														0.0708	0.0818	0.0741	0.0887	0.0857	0.0653
DG(P-4:0_18:4)	0.0082	0.0049	0.013	0.0041	0.0071	0.0084	0.0042	0.0063																												0.0062	0.0123	0.004	0.0059	0.0042	0.0117	0.0053	0.0053	0.0091
DG(P-6:0_12:0)	0.0033	0.0018	0.002	0.0042	0.0021	0.0025	0.0028	0.0049	0.0018	0.0018	0.0029	0.003	0.0038	0.002	0.0018	0.0018	0.0023	0.0013		0.0012	0.0026	0.0017	0.0017	0.0013	0.0017	0.001	0.0015	0.0014	0.002							0.0031	0.0029	0.0017	0.0031	0.0024	0.0027	0.0028	0.0025	0.0034	0.0014	0.0011	0.0009	0.0018	0.0011
DG(P-6:0_14:0)	0.0042	0.0068	0.0359	0.0083	0.012	0.0073	0.0072	0.0068	0.0078	0.0202	0.0302	0.082	0.0163	0.0153	0.0069	0.0246	0.038	0.0066												0.0037	0.002	0.0047	0.0035	0.0024	0.0037	0.0139	0.007	0.0114	0.0163	0.0066	0.0087	0.0166	0.0089	0.0093	0.0108	0.0213	0.0169	0.0066	0.0053
DG(P-6:0_14:2)									0.013	0.0105	0.0175	0.0063	0.0038	0.0134	0.017	0.0179	0.0058	0.0111																											0.0032	0.0071	0.0099	0.0012	0.0016
DG(P-6:0_16:0)	0.0437	0.0579	0.1312	0.0809	0.0603	0.0995	0.0578	0.069	0.0387	0.0775	0.0689	0.102	0.0331	0.0583	0.0212	0.0578	0.0813	0.0396		0.0151	0.0242	0.0441	0.0468	0.0232	0.0384	0.0281	0.0309	0.0266	0.0233	0.0215	0.009	0.0211	0.0161	0.0095	0.013	0.0716	0.0671	0.0767	0.1049	0.0619	0.0914	0.1219	0.0778	0.0875	0.0377	0.0494	0.0583	0.0178	0.0178
DG(P-6:0_18:0)	0.0442	0.0663	0.1332	0.0697	0.046	0.1237	0.0734	0.1075	0.0572	0.0751	0.0611	0.0293	0.0247	0.0885	0.0292	0.066	0.0467	0.0485		0.0164	0.0258	0.0445	0.0397	0.0317	0.0467	0.0279	0.0373	0.0189	0.0094	0.0204	0.0053	0.0163	0.0144	0.0063	0.0069	0.0581	0.0926	0.0661	0.0501	0.0643	0.1108	0.0885	0.0697	0.0927	0.0401	0.0473	0.0832	0.0193	0.0196
DG(P-7:0_13:0)																				0.0048	0.0156	0.0194	0.0097	0.0106	0.0109	0.0196	0.0109	0.0166	0.0207
DG(P-7:0_23:1)																														0.0101	0.0125	0.0076	0.0131	0.0089	0.0042
DG(P-8:0_14:2)																				0.1144	0.0956	0.0512	0.2304	0.1432	0.1841	0.0548	0.0945	0.1515	0.0872
DG(P-9:0_23:0)	0.0106	0.0083	0.0118	0.0227	0.0099	0.009	0.0118	0.0071												0.0054	0.0069	0.0037	0.002	0.0014	0.0069	0.0012	0.0029	0.0012	0.0016							0.0313	0.0356	0.0097	0.0286	0.0263	0.0617	0.0214	0.0081	0.0134
FA(16:0)	0.0031	0.0036	0.0055	0.0032	0.0025	0.005	0.0043	0.005	0.0061	0.0029	0.0061	0.0021	0.0037	0.0034	0.0015	0.0044	0.0027	0.0022	0.003	0.0021	0.0022	0.0027	0.0023	0.0026	0.0066	0.0019	0.0023	0.0026	0.002	0.0009	0.0008	0.0005	0.0006	0.0005	0.0003	0.0104	0.0056	0.004	0.0043	0.004	0.0072	0.008	0.0037	0.0047	0.0033	0.003	0.0033	0.0023	0.0025
FA(18:0)	0.0059	0.0051	0.0095	0.007	0.0056	0.011	0.0071	0.0095	0.0032	0.0027	0.0068	0.0026	0.0037	0.0034	0.0019	0.005	0.0042	0.0019	0.0027	0.0015	0.0012	0.0013	0.0016	0.0019	0.005	0.0013	0.0012	0.0016	0.0015	0.004	0.0053	0.0035	0.0042	0.0028	0.0019	0.0194	0.008	0.0075	0.0061	0.0053	0.0112	0.0143	0.0069	0.0101	0.0029	0.0033	0.0027	0.0019	0.0022
FA(18:1)	0.0005	0.0003	0.0005	0.0005	0.0005	0.0008	0.0007	0.0006												0	0	0	0	0	0	0	0	0	0	0.0002	0.0005	0.0002	0.0002	0.0002	0.0002	0.0011	0.0008	0.0005	0.0008	0.0008	0.0012	0.001	0.0003	0.0008
FA(20:4)	0.0075	0.0036	0.0074	0.0076	0.0107	0.011	0.0124	0.0082	0.008	0.0044	0.0081	0.0083	0.0071	0.0051	0.0048	0.0095	0.0071	0.0053	0.0059	0.0108	0.0045	0.0059	0.0076	0.0158	0.0171	0.0028	0.008	0.0109	0.0061	0.0046	0.0144	0.0065	0.0076	0.0073	0.0062	0.0068	0.0058	0.0026	0.0073	0.0046	0.0108	0.0073	0.0035	0.0074	0.0023	0.0038	0.0045	0.0023	0.0043
FA(20:5)	0.0006	0.0004	0.0005	0.0009	0.0007	0.0011	0.0009	0.0007	0.0006	0.0005	0.0009	0.0004	0.0006	0.0003	0.0003	0.0009	0.0005	0.0003	0.0004	0.0005	0.0003	0.0003	0.0003	0.0006	0.001	0.0002	0.0003	0.0005	0.0003	0.0003	0.0008	0.0002	0.0002	0.0002	0.0002	0.0016	0.0012	0.0005	0.0022	0.0016	0.0022	0.0019	0.0005	0.001	0.0007	0.0011	0.001	0.0005	0.001
FA(21:3)+2O:(s)																														0.001	0.0011	0.001	0.0014	0.0012	0.0009
FA(22:5)																														0.0001	0.0002	0.0001	0.0001	0.0001	0
FA(22:6)	0.002	0.001	0.0014	0.0025	0.0018	0.004	0.0022	0.0023	0.0053	0.0034	0.0067	0.0042	0.0041	0.0023	0.0028	0.006	0.0053	0.0022	0.0022	0.0049	0.0029	0.0031	0.0032	0.0064	0.009	0.0024	0.004	0.005	0.0031	0.0032	0.0081	0.0038	0.0028	0.0034	0.0022	0.0042	0.0058	0.0021	0.0059	0.0064	0.0095	0.0091	0.0034	0.0059	0.0047	0.0126	0.0095	0.0059	0.0116
FA(24:7)																														0.0002	0.0003	0.0001	0.0001	0.0001	0.0001
FA(24:7)+O:(s)	0.0006	0.001	0.0012	0.0024	0.0005	0.0027	0.0019	0.0016	0.0028	0.0047	0.0053	0.0018	0.0066	0.0023	0.0014	0.0041	0.0067	0.0029	0.0022											0.002	0.0019	0.0021	0.0018	0.0011	0.0014	0.0036	0.002	0.0023	0.0043	0.0027	0.002	0.0024	0.0013	0.0024	0.0029	0.0031	0.0055	0.0027	0.0025
FA(25:7)	0.0003	0.0003	0.0004	0.0004	0.0002	0.0009	0.0007	0.0006	0.0003	0.0004	0.0004	0.0001	0.0002	0.0003	0.0001	0.0003	0.0003	0.0002	0.0003	0.0002	0.0002	0.0004	0.0002	0.0003	0.0006	0.0002	0.0003	0.0003	0.0003	0.0011	0.0009	0.0008	0.0007	0.0007	0.0009	0.001	0.0004	0.0004	0.0004	0.0007	0.0006	0.0014	0.0003	0.0006	0.0003	0.0003	0.0002	0.0001	0.0001
FA(26:7)+O:(s)	0.0049	0.0061	0.0097	0.0102	0.0047	0.0226	0.0098	0.0089	0.0056	0.0095	0.0089	0.0033	0.0076	0.0038	0.003	0.007	0.0116	0.0077	0.0062	0.0039	0.0025	0.0029	0.0018	0.0036	0.0097	0.0031	0.0028	0.0048	0.0034	0.0107	0.0123	0.0155	0.0123	0.0088	0.0111	0.017	0.0094	0.0135	0.0144	0.021	0.0145	0.0172	0.0032	0.0158	0.0061	0.0093	0.0115	0.0036	0.0049
FA(26:8)+O:(s)	0.0013	0.0014	0.0014	0.0014	0.001	0.0019	0.0022	0.0016	0.001	0.0007	0.0014	0.0003	0.0008	0.0008	0.0003	0.0007	0.0007	0.0004	0.0006	0.0008	0.0006	0.001	0.0006	0.0005	0.0017	0.0005	0.0004	0.0009	0.001	0.0026	0.0053	0.0025	0.0033	0.005	0.0039	0.0038	0.0023	0.0015	0.0021	0.0014	0.0027	0.0021	0.001	0.0019	0.001	0.0009	0.0008	0.0004	0.0005
FA(27:8)+2O:(s)																														0.0002	0.0003	0.0001	0.0001	0.0002	0.0001
FA(27:8)+O:(s)																														0.0005	0.0015	0.0004	0.0005	0.0006	0.0004
FA(28:7)																														0.0042	0.0058	0.0032	0.0044	0.0037	0.0033
FA(28:8)+2O:(s)																														0.0001	0.0002	0.0001	0.0001	0.0001	0
FA(28:8)+O:(s)	0.0002	0.0002	0.0002	0.0002	0.0001	0.0002	0.0002	0.0002																						0.0006	0.0014	0.0004	0.0004	0.0008	0.0004	0.0006	0.0003	0.0002	0.0003	0.0002	0.0004	0.0003	0.0001	0.0003
FA(29:7)	0.0741	0.0616	0.1193	0.0962	0.0588	0.3107	0.1949	0.1419	0.116	0.177	0.159	0.0343	0.0694	0.13	0.0212	0.137	0.206	0.0696	0.107	0.0594	0.0462	0.133	0.0677	0.0831	0.171	0.0647	0.138	0.0556	0.152	0.127	0.137	0.137	0.128	0.156	0.338	0.2879	0.1156	0.093	0.0893	0.3312	0.1923	0.681	0.0843	0.1583	0.0977	0.0818	0.0705	0.0463	0.0565
FA(29:7)+2O:(s)																														0.0001	0.0002	0.0001	0.0001	0.0001	0.0001
FA(29:8)+O:(s)																														0.0002	0.0003	0.0001	0.0002	0.0002	0.0001
Hex1Cer(d12:0_19:4)																				0.0013	0.0078	0.0023	0.003	0.002	0.004	0.0024	0.0013	0.0007	0.0021
Hex1Cer(d13:0_18:1)+O:(s)																														0.0015	0.0037	0.002	0.0016	0.0029	0.0019
Hex1Cer(d13:0_23:4)									0.0083	0.0123	0.0104	0.0118	0.0038	0.0034	0.0063	0.0094	0.0086	0.0094	0.0064																										0.002	0.0078	0.0088	0.0033	0.0034
Hex1Cer(d14:1_22:0)																				0.106	0.121	0.114	0.126	0.15	0.252	0.0738	0.174	0.139	0.0823
Hex1Cer(d16:0_16:1)									0	0	0	0	0	0	0	0	0	0	0	0	0.0007	0.0005	0	0	0	0	0	0	0																0	0	0	0	0
Hex1Cer(d16:0_20:1)																				0.17	0.216	0.201	0.336	0.289	0.458	0.158	0.211	0.258	0.163	0.0217	0.0417	0.0209	0.0205	0.0239	0.0319
Hex1Cer(d16:2_13:1)+2O:(s)									0.0023	0.0024	0.0041	0.0022	0.0045	0.0024	0.0013	0.0027	0.004	0.0015	0.0024																										0.0026	0.0041	0.0021	0.0047	0.0031
Hex1Cer(d17:0_19:1)+O:(s)																				0.0001	0.0001	0	0.0001	0.0004	0.0002	0.0001	0.0004	0.0001	0
Hex1Cer(d17:0_19:2)									0.0109	0.0339	0.0275	0.0196	0.0097	0.0093	0.0108	0.0198	0.021	0.0145	0.0154	0.0001	0.0075	0.0011	0.0102	0.0088	0.0005	0.0029	0.0161	0.0052	0.0017																0.0059	0.0154	0.0163	0.0066	0.0072
Hex1Cer(d17:0_22:1)+O:(s)																														0.001	0.0019	0.0014	0.0012	0.0019	0.0015
Hex1Cer(d17:0_23:2)																				0.0018	0.0029	0.002	0.0043	0.0035	0.0054	0.0019	0.0033	0.0034	0.0015
Hex1Cer(d17:0_23:2)+O:(s)																														0.0023	0.0025	0.0062	0.0072	0.0091	0.0046
Hex1Cer(d17:0_23:3)									0.0006	0.0003	0.0016	0.0025	0.0011	0.0008	0.0006	0.0016	0.0014	0.0014	0.0016																										0.0001	0	0.0003	0.0006	0.0003
Hex1Cer(d18:0_18:1)	0.0035	0.0015	0.0042	0.0022	0.0039	0.0042	0.0027	0.002	0.0024	0.0033	0.0042	0.0029	0.0015	0.0012	0.0017	0.0032	0.0027	0.0022	0.0026	0.0064	0.005	0.0036	0.0059	0.0056	0.0099	0.0045	0.0094	0.0068	0.0035	0.001	0.0022	0.001	0.0013	0.0026	0.0026	0.0033	0.0081	0.0051	0.0051	0.0028	0.0066	0.0035	0.0038	0.003	0.0009	0.0023	0.0032	0.0008	0.0009
Hex1Cer(d18:0_18:3)	0.0008	0.0006	0.0009	0.0009	0.0006	0.0007	0.0013	0.001	0.0009	0.0007	0.001	0.0002	0.0004	0.0013	0.0007	0.0006	0.0008	0.0005	0.0005	0.0014	0.0019	0.0011	0.0021	0.0015	0.0027	0.0012	0.0015	0.0024	0.0034	0.0021	0.0026	0.0019	0.0008	0.0023	0.0016	0.0021	0.0019	0.0013	0.0014	0.0012	0.0017	0.0014	0.0008	0.0013	0.0029	0.0019	0.0009	0.0006	0.0007
Hex1Cer(d18:0_18:4)	0.0773	0.0346	0.0894	0.0405	0.0781	0.0912	0.0617	0.056	0.104	0.179	0.158	0.124	0.0429	0.0543	0.079	0.143	0.119	0.0948	0.107	0.05	0.0703	0.0386	0.0596	0.0533	0.0872	0.0421	0.0725	0.0687	0.0567	0.0169	0.0343	0.0178	0.0172	0.0269	0.0285	0.0014	0.0101	0.0102	0.0139	0.0339	0.0519	0.0385	0.0383	0.0693	0.0352	0.0931	0.108	0.0403	0.0486
Hex1Cer(d18:0_19:1)+2O:(s)																														0.0111	0.0199	0.0151	0.0161	0.0181	0.0179
Hex1Cer(d18:0_20:1)	0.0008	0.0006	0.0022	0.001	0.002	0.0014	0.0011	0.0011	0.0012	0.0027	0.0023	0.0016	0.0009	0.0006	0.0013	0.0016	0.002	0.0011	0.0015	0.0042	0.0045	0.0043	0.0089	0.0059	0.0086	0.0027	0.0066	0.0055	0.0019	0.0002	0.0005	0.0003	0.0005	0.0013	0.0021	0.0002	0.0006	0.0007	0.001	0.0006	0.0018	0.0002	0.0011	0.0024	0.0002	0.0008	0.0021	0.0004	0.0004
Hex1Cer(d18:0_20:5)																				0.0011	0.0015	0.0007	0.0012	0.0012	0.0016	0.0007	0.0014	0.0008	0.0015
Hex1Cer(d18:0_21:1)+2O:(s)	0.0159	0.0081	0.0205	0.0122	0.0202	0.0213	0.019	0.0152	0.0683	0.0887	0.0895	0.0786	0.0648	0.0526	0.0501	0.0699	0.0657	0.0619	0.0658											0.0292	0.0532	0.0382	0.0324	0.0447	0.0462	0.0127	0.0181	0.0102	0.0189	0.0047	0.023	0.0089	0.0177	0.0143	0.0169	0.0325	0.0489	0.0249	0.0298
Hex1Cer(d18:0_22:1)	0.0261	0.0165	0.0628	0.0293	0.0636	0.035	0.0368	0.0419	0.0737	0.0754	0.0844	0.0642	0.0559	0.0373	0.0554	0.0776	0.0644	0.0731	0.0755	0.128	0.136	0.15	0.212	0.169	0.241	0.0591	0.137	0.16	0.0624	0.0241	0.0452	0.0203	0.0345	0.0493	0.0424	0.0221	0.033	0.0287	0.047	0.0233	0.0749	0.0173	0.0274	0.0597	0.0227	0.0306	0.0502	0.0191	0.0244
Hex1Cer(d18:0_22:1)+O:(s)	0.0581	0.0393	0.1087	0.0539	0.1227	0.0744	0.074	0.0758	0.0443	0.0443	0.0437	0.0363	0.029	0.0222	0.029	0.0415	0.0378	0.0453	0.0467	0.0499	0.0497	0.0241	0.0556	0.0617	0.0741	0.0232	0.0683	0.0532	0.0267	0.0455	0.0811	0.0493	0.0628	0.102	0.08	0.0696	0.0727	0.0842	0.11	0.0555	0.1508	0.0513	0.0625	0.1032	0.0123	0.0176	0.0293	0.0112	0.0146
Hex1Cer(d18:0_22:2)+O:(s)																				0.078	0.13	0.0756	0.163	0.122	0.209	0.0783	0.0908	0.109	0.042	0.0115	0.0258	0.0066	0.0109	0.0153	0.0086
Hex1Cer(d18:0_23:1)																														0.0026	0.006	0.0038	0.0035	0.0063	0.0054
Hex1Cer(d18:0_23:1)+O:(s)	0.0052	0.0033	0.0113	0.0058	0.0094	0.0094	0.0064	0.0067	0.006	0.0089	0.0091	0.0063	0.0043	0.0031	0.0051	0.0059	0.0058	0.0078	0.0053											0.0035	0.0079	0.0042	0.005	0.0066	0.0056	0.0066	0.0075	0.0049	0.0083	0.0054	0.0096	0.006	0.0045	0.0081	0.0019	0.0047	0.0057	0.0021	0.0032
Hex1Cer(d18:0_23:2)+2O:(s)																														0.0021	0.0035	0.0019	0.0019	0.0024	0.0027
Hex1Cer(d18:0_24:1)	0.0295	0.0198	0.0882	0.0312	0.0848	0.0186	0.0456	0.0717	0.0396	0.0408	0.0481	0.0364	0.0333	0.0301	0.0413	0.0466	0.0368	0.0523	0.0425	0.0033	0.003	0.0037	0.0042	0.0032	0.0054	0.0015	0.0023	0.0035	0.0024	0.0437	0.0874	0.0461	0.0656	0.076	0.0758	0.0365	0.0327	0.0367	0.0712	0.0219	0.0917	0.0199	0.0368	0.098	0.0103	0.0103	0.0312	0.0062	0.0133
Hex1Cer(d18:0_24:1)+O:(s)	0.0802	0.0494	0.2006	0.1063	0.2114	0.1157	0.1098	0.1708	0.0792	0.104	0.116	0.0834	0.0757	0.0545	0.074	0.0856	0.08	0.096	0.0866	0.0135	0.0123	0.0102	0.0143	0.0169	0.017	0.0075	0.0117	0.0179	0.0057	0.0932	0.166	0.119	0.111	0.172	0.142	0.1232	0.0971	0.1026	0.125	0.0765	0.1736	0.0841	0.0868	0.1697	0.0232	0.0438	0.0716	0.0267	0.0336
Hex1Cer(d18:1_13:0)+2O:(s)	0.0016	0.0019	0.0021	0.0012	0.0017	0.0023	0.0035	0.0023																												0.0024	0.0043	0.0037	0.0023	0.0035	0.0025	0.0027	0.0024	0.0013
Hex1Cer(d18:1_14:0)	0.0036	0.0025	0.0056	0.0026	0.005	0.0046	0.0033	0.003	0.0009	0.0027	0.0011	0.001	0.0013	0.0007	0.0015	0.0008	0.0009	0.0005	0.001																	0.0024	0.0033	0.0032	0.0036	0.0022	0.0026	0.0024	0.0025	0.0045	0.0004	0.0008	0.0007	0.0005	0.0002
Hex1Cer(d18:1_14:1)	0.0019	0.0018	0.0028	0.0019	0.0027	0.0021	0.0023	0.0019	0.0007	0.0015	0.0011	0.0007	0.0004	0.0004	0.0007	0.0008	0.0013	0.001	0.0009	0.0016	0.0022	0.0011	0.002	0.0022	0.0026	0.0017	0.0027	0.002	0.0021	0.0005	0.0009	0.0006	0.0005	0.0006	0.0006	0.0026	0.0018	0.0019	0.0017	0.0011	0.0018	0.001	0.0014	0.0018	0.0002	0.0005	0.0006	0.0003	0.0002
Hex1Cer(d18:1_16:0)	0.0802	0.0419	0.1173	0.0709	0.0993	0.1168	0.0721	0.0629	0.0588	0.0841	0.0767	0.0546	0.0221	0.0268	0.0324	0.0631	0.0463	0.0458	0.049	0.0479	0.0692	0.0402	0.0605	0.0686	0.0909	0.0384	0.0801	0.0542	0.0448	0.031	0.0514	0.033	0.031	0.0531	0.0504	0.0455	0.1137	0.0675	0.0722	0.0539	0.0985	0.0682	0.0543	0.076	0.0181	0.0392	0.0414	0.0224	0.0222
Hex1Cer(d18:1_16:1)	0.0023	0.0014	0.0025	0.002	0.0025	0.0031	0.0021	0.0017	0.0014	0.0027	0.0022	0.0018	0.0011	0.0008	0.0011	0.0018	0.0015	0.0014	0.0014	0.0014	0.0025	0.0009	0.0013	0.0023	0.0025	0.0012	0.0022	0.002	0.0015	0.0014	0.0024	0.0017	0.0014	0.0022	0.0021	0.0022	0.0028	0.0018	0.0019	0.0015	0.0021	0.0021	0.0015	0.0017	0.0009	0.0014	0.0011	0.0009	0.0007
Hex1Cer(d18:1_16:1)+2O:(s)																														0.0001	0.0001	0.0002	0.0001	0.0002	0
Hex1Cer(d18:1_18:0)	0.2838	0.1163	0.4042	0.1751	0.3751	0.3626	0.2413	0.2077	0.469	0.665	0.758	0.398	0.3	0.256	0.326	0.606	0.509	0.436	0.39	0.149	0.146	0.124	0.192	0.174	0.27	0.103	0.246	0.189	0.0917	0.099	0.174	0.0844	0.112	0.136	0.165	0.1464	0.3018	0.1588	0.2538	0.1413	0.3564	0.1741	0.1678	0.2509	0.119	0.319	0.364	0.144	0.158
Hex1Cer(d18:1_18:0)+O:(s)	0.0364	0.02	0.0599	0.027	0.0415	0.043	0.0337	0.0312	0.188	0.548	0.328	0.303	0.149	0.113	0.139	0.214	0.342	0.252	0.225	0.0002	0.0003	0.0001	0.0002	0.0005	0.0005	0.0001	0.0007	0.0002	0	0.0545	0.133	0.0696	0.0599	0.0797	0.0591	0.0243	0.0468	0.0291	0.0395	0.0208	0.044	0.0342	0.0301	0.0323	0.0716	0.209	0.25	0.1	0.0864
Hex1Cer(d18:1_18:1)	0.0972	0.049	0.1571	0.087	0.0943	0.1527	0.0952	0.0827	0.108	0.269	0.242	0.157	0.0898	0.0814	0.0913	0.174	0.213	0.147	0.162	0.0968	0.125	0.0794	0.126	0.195	0.201	0.0927	0.249	0.147	0.0914	0.0818	0.179	0.105	0.0988	0.149	0.124	0.088	0.1137	0.0855	0.0971	0.06	0.1133	0.0868	0.0742	0.081	0.0407	0.116	0.138	0.0473	0.0595
Hex1Cer(d18:1_19:0)+2O:(s)	0.1256	0.0677	0.1998	0.1096	0.1633	0.1772	0.1889	0.1752	0.157	0.224	0.267	0.212	0.148	0.167	0.151	0.131	0.19	0.18	0.214											0.0975	0.227	0.126	0.113	0.0896	0.0729	0.1309	0.1644	0.126	0.1469	0.0771	0.1998	0.1042	0.1059	0.1892	0.0404	0.096	0.13	0.0483	0.0556
Hex1Cer(d18:1_20:0)	0.0261	0.0154	0.0463	0.02	0.045	0.0383	0.0276	0.0346	0.025	0.0492	0.0567	0.0255	0.0241	0.0235	0.0256	0.0367	0.0325	0.0304	0.0414	0.0633	0.0572	0.0567	0.0897	0.0683	0.151	0.0366	0.116	0.0773	0.0323	0.025	0.047	0.0267	0.0275	0.0481	0.0447	0.0215	0.0398	0.0223	0.0355	0.0217	0.0657	0.0178	0.0247	0.0382	0.0059	0.0166	0.024	0.0111	0.0071
Hex1Cer(d18:1_20:1)	0.1095	0.2	0.1573	0.0991	0.1519	0.1187	0.1159	0.1227	0.0197	0.0213	0.0222	0.0251	0.0228	0.0207	0.0133	0.0224	0.0235	0.0229	0.0292	0.0989	0.0927	0.0998	0.144	0.128	0.16	0.0847	0.138	0.106	0.0871							0.0794	0.1457	0.1447	0.1535	0.1429	0.1518	0.1108	0.1612	0.1458	0.0162	0.0174	0.0194	0.0197	0.0167
Hex1Cer(d18:1_20:1)+O:(s)	0.0092	0.0073	0.0163	0.0097	0.0121	0.0107	0.011	0.0079	0.007	0.0085	0.0066	0.0077	0.0045	0.0049	0.0047	0.008	0.0077	0.008	0.0082	0.0048	0.0084	0.0042	0.0098	0.0107	0.0128	0.0052	0.0133	0.0031	0.0037	0.0109	0.0166	0.0122	0.0115	0.0167	0.0132	0.0109	0.0077	0.0076	0.0095	0.0051	0.0096	0.0053	0.0072	0.0093	0.0011	0.0024	0.0031	0.0023	0.0007
Hex1Cer(d18:1_20:2)									0.0004	0.0006	0.0005	0.0002	0.0002	0.0002	0.0002	0.0004	0.0005	0.0003	0.0003	0.0017	0.0015	0.0039	0.0022	0.0022	0.0038	0.0022	0.0038	0.0028	0.0042	0.0082	0.0149	0.0101	0.0082	0.0146	0.0118										0.0001	0.0001	0.0002	0.0001	0
Hex1Cer(d18:1_20:3)																				0.0023	0.0018	0.0038	0.0027	0.0062	0.0087	0.0043	0.0086	0.0071	0.0046
Hex1Cer(d18:1_21:0)+2O:(s)									0	0	0	0	0	0.0035	0.0035	0	0	0	0											0.0059	0.0163	0.0122	0.0106	0.0115	0.0117										0.0022	0	0	0.0019	0
Hex1Cer(d18:1_21:1)	0.001	0.0011	0.0037	0.0009	0.0034	0.0021	0.0025	0.0024	0.0036	0.0037	0.0076	0.0049	0.0039	0.0026	0.0029	0.0053	0.0074	0.0067	0.0069	0.0032	0.003	0.0018	0.0058	0.0026	0.0047	0.0016	0.0034	0.0022	0.0013	0.0016	0.0027	0.0012	0.0011	0.0031	0.0019	0.0012	0.0014	0.0014	0.0015	0.0007	0.0019	0.0004	0.0013	0.002	0.0009	0.002	0.0034	0.0018	0.0015
Hex1Cer(d18:1_21:1)+2O:(s)	0.0288	0.0188	0.035	0.0188	0.0481	0.0503	0.034	0.0327	0.0451	0.0684	0.0676	0.0521	0.0434	0.0362	0.0389	0.0607	0.0619	0.0595	0.0485											0.0144	0.0221	0.0125	0.0123	0.0149	0.015	0.0164	0.0218	0.0202	0.0204	0.0083	0.0332	0.0121	0.018	0.0313	0.0081	0.014	0.023	0.0083	0.0105
Hex1Cer(d18:1_21:3)																														0.0001	0.0002	0.0001	0.0003	0.0005	0.0006
Hex1Cer(d18:1_22:0)	0.0328	0.0257	0.0875	0.033	0.0864	0.0493	0.0375	0.0679	0.0304	0.0328	0.048	0.0329	0.025	0.0189	0.0268	0.0316	0.0411	0.0286	0.032	0.0462	0.0381	0.0443	0.0623	0.0488	0.0961	0.0195	0.0375	0.056	0.0249	0.0285	0.0429	0.0272	0.0343	0.0425	0.0445	0.0391	0.0545	0.0508	0.0609	0.0472	0.1151	0.0351	0.0487	0.0695	0.0074	0.0186	0.0235	0.0095	0.0115
Hex1Cer(d18:1_22:0)+O:(s)	0.0154	0.0077	0.0262	0.0128	0.0247	0.0213	0.0137	0.0184	0.115	0.149	0.143	0.115	0.0905	0.0726	0.0902	0.128	0.124	0.135	0.127	0.001	0.0007	0	0	0	0.0014	0	0	0.0004	0.0034	0.0248	0.0413	0.0301	0.022	0.0448	0.043	0.0226	0.0248	0.0167	0.0294	0.0113	0.0322	0.0124	0.0088	0.0184	0.0329	0.0604	0.0915	0.0348	0.0444
Hex1Cer(d18:1_22:1)	0.3508	0.1878	0.5466	0.2702	0.599	0.4318	0.3	0.3077	0.661	0.922	1.13	0.956	0.691	0.629	0.537	0.867	0.724	0.816	0.942	0.404	0.509	0.44	0.746	0.499	1.14	0.313	0.596	0.564	0.27	0.465	0.741	0.424	0.571	0.743	0.683	0.2884	0.3556	0.3	0.4794	0.2187	0.5325	0.216	0.2521	0.4731	0.15	0.376	0.659	0.313	0.291
Hex1Cer(d18:1_22:1)+O:(s)	0.4067	0.1717	0.4524	0.3088	0.2694	0.3121	0.3	0.275	0.909	1.13	1.34	1.06	0.976	0.529	0.752	1.03	0.896	0.981	1.27	0.234	0.255	0.162	0.28	0.337	0.466	0.176	0.268	0.256	0.154	0.353	0.556	0.427	0.427	0.672	0.437	0.2718	0.3626	0.2965	0.282	0.2541	0.2683	0.2081	0.2594	0.4014	0.169	0.574	0.949	0.356	0.321
Hex1Cer(d18:1_22:2)	0.3508	0.2626	0.5927	0.314	0.5368	0.4	0.3365	0.3846	0.34	0.477	0.6	0.421	0.282	0.222	0.283	0.547	0.411	0.434	0.466	0.453	0.52	0.35	0.548	0.456	0.822	0.327	0.563	0.472	0.264	0.124	0.204	0.145	0.153	0.207	0.176	0.3313	0.3415	0.328	0.4489	0.2197	0.4825	0.2203	0.2788	0.3799	0.0831	0.139	0.338	0.132	0.118
Hex1Cer(d18:1_22:2)+O:(s)																														0.0164	0.0212	0.0196	0.0147	0.0192	0.0183
Hex1Cer(d18:1_22:3)	0.0013	0.0013	0.0023	0.0016	0.003	0.0021	0.0018	0.0021	0.0383	0.0614	0.0658	0.0526	0.0442	0.0348	0.0316	0.0591	0.0439	0.0362	0.0472	0.0024	0.0032	0.0011	0.0024	0.0028	0.0031	0.0011	0.002	0.0019	0.0028	0.032	0.0564	0.0329	0.0337	0.0814	0.0551	0.0007	0.0012	0.0007	0.0006	0.0004	0.0008	0.0004	0.0004	0.0017	0.0088	0.0326	0.0413	0.0191	0.0262
Hex1Cer(d18:1_23:0)	0.0028	0.0017	0.0072	0.0029	0.0054	0.0035	0.003	0.0048	0.005	0.0068	0.0088	0.0051	0.0042	0.0034	0.0052	0.0057	0.0051	0.007	0.0058	0.0115	0.0089	0.0071	0.0148	0.0092	0.0168	0.0048	0.0074	0.0108	0.0057	0.0017	0.0034	0.0018	0.0022	0.0027	0.0029	0.0028	0.0031	0.0029	0.0053	0.0018	0.0049	0.0018	0.003	0.006	0.0012	0.0028	0.0049	0.0018	0.0024
Hex1Cer(d18:1_23:0)+O:(s)	0.0027	0.0013	0.003	0.0021	0.0022	0.0037	0.0021	0.0025	0.0015	0.0028	0.0018	0.0022	0.0014	0.0011	0.0017	0.0012	0.002	0.0014	0.0013											0.0016	0.0043	0.0028	0.0018	0.0026	0.0018	0.0041	0.004	0.0013	0.0025	0.0019	0.0024	0.0033	0.0011	0.0018	0.0007	0.0011	0.0013	0.0011	0.0012
Hex1Cer(d18:1_23:1)	0.0418	0.0237	0.0754	0.0289	0.0576	0.0507	0.0398	0.0496	0.0398	0.0557	0.0775	0.0554	0.0333	0.04	0.0381	0.0594	0.0338	0.0609	0.0612	0.0641	0.0674	0.061	0.102	0.0578	0.107	0.0356	0.0587	0.0809	0.0411	0.0411	0.0945	0.0617	0.045	0.0775	0.0798	0.0493	0.0561	0.0383	0.0682	0.0215	0.0543	0.0357	0.0352	0.0466	0.0097	0.0294	0.0452	0.0182	0.0209
Hex1Cer(d18:1_23:1)+O:(s)	0.0213	0.0142	0.053	0.0191	0.0363	0.0355	0.0198	0.0333	0.0301	0.0344	0.0365	0.0272	0.0197	0.0183	0.0317	0.0251	0.0248	0.0308	0.0301	0.0014	0.0005	0.0011	0.0585	0.0013	0.0019	0.0147	0.0012	0.001	0.001	0.0299	0.0622	0.0515	0.0441	0.0668	0.048	0.0482	0.0337	0.0204	0.0383	0.0201	0.0318	0.0299	0.0262	0.032	0.0071	0.0159	0.0254	0.0127	0.0109
Hex1Cer(d18:1_23:2)	0.0315	0.0171	0.0526	0.0177	0.0365	0.0335	0.0302	0.034	0.0229	0.0326	0.0345	0.0261	0.0176	0.0172	0.0211	0.0297	0.0228	0.0278	0.0274	0.0669	0.081	0.0385	0.0801	0.0663	0.112	0.0346	0.0746	0.0708	0.0369	0.0164	0.0319	0.0257	0.0216	0.0328	0.0232	0.0429	0.033	0.0242	0.0383	0.0194	0.0388	0.0261	0.0281	0.0303	0.0059	0.0131	0.0206	0.0093	0.0089
Hex1Cer(d18:1_24:0)	0.0098	0.003	0.0169	0.0075	0.0148	0.0046	0.0048	0.0153	0.0015	0.0029	0.0034	0.0014	0.0009	0.0017	0.003	0.002	0.0025	0.001	0.0023	0.103	0.072	0.0859	0.132	0.068	0.14	0.0321	0.0591	0.108	0.0463	0.0124	0.0212	0.01	0.0174	0.016	0.0169	0.0106	0.0142	0.0091	0.014	0.0056	0.0238	0.0071	0.011	0.0119	0.0004	0.0009	0.0026	0.0003	0.0007
Hex1Cer(d18:1_24:0)+O:(s)	0.082	0.0494	0.1403	0.0796	0.1714	0.1129	0.0914	0.1087	0.0247	0.0423	0.0384	0.0358	0.0251	0.0181	0.0273	0.0308	0.0267	0.0245	0.0264	0.278	0.333	0.235	0.375	0.284	0.503	0.152	0.264	0.311	0.173	0.0224	0.0454	0.0262	0.0272	0.0717	0.0314	0.1035	0.0947	0.0646	0.0907	0.0733	0.1562	0.0909	0.0897	0.1524	0.0118	0.0165	0.0251	0.01	0.0135
Hex1Cer(d18:1_24:1)	0.467	0.1948	0.7623	0.4368	0.9492	0.6393	0.4556	0.5615	0.596	0.671	1.08	0.66	0.601	0.537	0.659	0.635	0.506	0.566	0.613	1.69	1.33	1.41	1.76	1.18	2.57	0.622	0.911	1.71	0.803	0.394	0.651	0.482	0.528	0.639	0.662	0.4744	0.7251	0.373	0.6745	0.2987	0.6807	0.4107	0.3079	0.6141	0.163	0.318	0.652	0.268	0.259
Hex1Cer(d18:1_24:1)+O:(s)	0.4939	0.3513	0.7539	0.4526	0.8145	0.643	0.4413	0.5558	0.588	1.03	1.1	0.991	0.606	0.545	0.744	0.95	0.598	0.849	0.593	0.424	0.571	0.343	0.41	0.417	0.626	0.28	0.343	0.601	0.406	0.618	1.34	0.915	0.78	1.07	1.19	0.7175	0.662	0.4373	0.7192	0.424	0.6186	0.539	0.3055	0.7001	0.186	0.444	0.718	0.235	0.271
Hex1Cer(d18:2_18:0)+O:(s)																														0.0005	0.0006	0.0004	0.0003	0.0005	0.0006
Hex1Cer(d18:2_18:1)																														0.0003	0.0004	0.0003	0.0003	0.0005	0.0007
Hex1Cer(d18:2_20:4)																														0.0024	0.0031	0.0017	0.0041	0.0019	0.0005
Hex1Cer(d18:2_23:2)+O:(s)																														0.001	0.0019	0.0014	0.0012	0.0015	0.0014
Hex1Cer(d18:2_24:1)									0.013	0.0222	0.0229	0.0181	0.0097	0.0095	0.0119	0.0161	0.0118	0.012	0.0148	0.0422	0.0628	0.0208	0.0368	0.0279	0.0481	0.0103	0.0256	0.0421	0.0189	0.0101	0.0161	0.0122	0.0116	0.015	0.012										0.007	0.0105	0.0113	0.0052	0.0053
Hex1Cer(d18:2_24:1)+O:(s)	0.0375	0.0259	0.0488	0.0325	0.0423	0.0574	0.0302	0.0346	0.016	0.028	0.0246	0.0157	0.0099	0.0084	0.0132	0.0161	0.0115	0.016	0.01											0.0148	0.031	0.026	0.0181	0.0297	0.0191	0.0324	0.0674	0.0249	0.0306	0.0307	0.027	0.0449	0.0117	0.0344	0.01	0.0143	0.0179	0.0067	0.0054
Hex1Cer(d18:3_16:1)																				0.0047	0.0052	0.0037	0.0081	0.0087	0.0103	0.0034	0.0072	0.0073	0.0047
Hex1Cer(d18:3_18:1)									0.0021	0.0064	0.0117	0.0083	0.0013	0.0012	0.0014	0.0052	0.0062	0.0055	0.0012																										0	0.0016	0.0021	0.0008	0.0011
Hex1Cer(d18:3_18:1)+O:(s)									0.0016	0.0034	0.0022	0.0022	0.0011	0.0007	0.0007	0.002	0.002	0.0018	0.0016																										0.0005	0.001	0.0013	0.0008	0.0005
Hex1Cer(d18:3_20:1)+O:(s)									0.0374	0.154	0.114	0.0995	0.0375	0.0332	0.042	0.0709	0.104	0.0704	0.0699																										0.0176	0.0654	0.0615	0.0273	0.0275
Hex1Cer(d18:4_17:0)+2O:(s)									0.0031	0.004	0.0042	0.0025	0.0029	0.0029	0	0.004	0.0037	0.0036	0.0024																										0.0002	0.0006	0.0006	0.0005	0.001
Hex1Cer(d18:4_22:0)	0.0228	0.0127	0.022	0.0105	0.0228	0.0191	0.0098	0.0143																												0.0096	0.0197	0.0063	0.0116	0.0125	0.0172	0.0138	0.0189	0.0275
Hex1Cer(d18:4_24:0)									0.0103	0.0176	0.0146	0.0393	0.0118	0.0203	0.0167	0.0128	0.0138	0.0137	0.0216																										0.0069	0.0074	0.0178	0.007	0.0105
Hex1Cer(d19:1_21:2)																				0.151	0.158	0.155	0.182	0.172	0.282	0.115	0.142	0.175	0.0965
Hex1Cer(d19:1_23:1)+O:(s)																														0.0025	0.0049	0.0053	0.0065	0.0045	0.0066
Hex1Cer(d19:1_23:2)	0.2883	0.1431	0.4796	0.2877	0.4642	0.4692	0.2984	0.3442	0.231	0.375	0.469	0.305	0.244	0.192	0.269	0.363	0.251	0.338	0.258	1.04	0.978	0.675	0.875	0.781	1.32	0.467	0.617	1.08	0.491	0.235	0.47	0.329	0.319	0.448	0.424	0.2884	0.3251	0.1939	0.4254	0.212	0.3784	0.2503	0.1399	0.3082	0.0783	0.163	0.279	0.103	0.086
Hex1Cer(d19:1_23:2)+O:(s)	0.0074	0.0045	0.0129	0.0089	0.0142	0.0099	0.0067	0.01																						0.004	0.0099	0.0061	0.0056	0.009	0.0071	0.0003	0.0006	0.0019	0.0021	0.0018	0.0051	0.0025	0.0042	0.0115
Hex1Cer(d19:1_23:3)	0.0062	0.0033	0.0077	0.0066	0.0089	0.0131	0.006	0.0058																												0.0076	0	0.0008	0.0032	0.0041	0.0024	0.004	0.0015	0.0059
Hex1Cer(d19:1_24:0)+O:(s)																														0.0009	0.0023	0.0015	0.001	0.0018	0.0012
Hex1Cer(d19:1_24:1)	0.0067	0.0023	0.009	0.0039	0.0065	0.0078	0.005	0.0069	0.0046	0.0073	0.0086	0.0057	0.0041	0.0043	0.0041	0.0035	0.0044	0.0066	0.0035	0.016	0.0172	0.0098	0.0131	0.0059	0.0177	0.0053	0.0077	0.0183	0.0084	0.0042	0.009	0.0074	0.0063	0.0079	0.0048	0.0077	0.0091	0.0043	0.0068	0.005	0.0075	0.0063	0.0035	0.0073	0.0024	0.0036	0.0061	0.0025	0.0028
Hex1Cer(d19:1_24:1)+O:(s)	0.0096	0.0054	0.01	0.0074	0.0074	0.0146	0.0083	0.0093	0.0055	0.0083	0.0079	0.0061	0.005	0.0031	0.0033	0.0047	0.0035	0.0058	0.0031											0.0056	0.013	0.011	0.008	0.0112	0.0079	0.0109	0.0172	0.0062	0.0079	0.0079	0.0093	0.0104	0.0042	0.0105	0.0037	0.0057	0.0069	0.0029	0.0033
Hex1Cer(d20:0_18:3)																														0.0013	0.0005	0.0003	0.0003	0.0003	0.0011
Hex1Cer(d20:0_18:4)									0.0349	0.085	0.0723	0.0538	0.0268	0.0183	0.0248	0.0719	0.0635	0.0535	0.0599																										0.0127	0.044	0.0584	0.0147	0.0186
Hex1Cer(d20:0_20:4)																				0.0149	0.0142	0.0185	0.0126	0.0168	0.0303	0.0192	0.0188	0.0158	0.0197
Hex1Cer(d20:0_24:1)+O:(s)																														0.0017	0.0029	0.0022	0.0019	0.0023	0.002
Hex1Cer(d20:1_18:2)	0.0172	0.0138	0.0364	0.0193	0.0487	0.0284	0.0235	0.0178	0.0288	0.0354	0.0192	0.0187	0.0138	0.0108	0.0187	0.0249	0.023	0.0263	0.0265	0.0664	0.0456	0.0676	0.0818	0.102	0.119	0.0435	0.11	0.101	0.0426							0.0017	0.0035	0.0136	0.0207	0.0155	0.0543	0.0091	0.0189	0.0411	0.008	0.0198	0.0237	0.0053	0.0098
Hex1Cer(d20:1_18:2)+O:(s)									0.009	0.0158	0.0139	0.012	0.0062	0.0045	0.0034	0.0117	0.0186	0.0139	0.0122																											0.0031	0.0027		0.0016
Hex1Cer(d20:1_18:3)	0.0856	0.053	0.1665	0.074	0.1662	0.1572	0.0806	0.0875	0.254	0.334	0.351	0.212	0.159	0.105	0.196	0.38	0.267	0.295	0.304	0.565	0.71	0.67	1.01	0.783	1.22	0.562	0.866	0.939	0.614	0.0464	0.0825	0.0432	0.0478	0.084	0.0732	0.0265	0.073	0.0405	0.0952	0.04	0.0579	0.0464	0.0604	0.0965	0.0559	0.189	0.254	0.0839	0.0897
Hex1Cer(d20:1_20:3)																				0.0042	0.0032	0.0036	0.0032	0.0038	0.0066	0.0025	0.0038	0.005	0.0029
Hex1Cer(d20:1_20:4)																				0.0417	0.071	0.053	0.091	0.0759	0.114	0.0459	0.0634	0.0639	0.0381
Hex1Cer(d20:1_20:5)																				0.007	0.0086	0.0064	0.0083	0.0073	0.0082	0.0053	0.0072	0.006	0.0071
Hex1Cer(d20:1_22:5)																														0.0024	0.0023	0.0023	0.0014	0.0039	0.0032
Hex1Cer(d20:1_24:1)	0.004	0.0017	0.0044	0.0023	0.0037	0.0055	0.002	0.0032	0.0029	0.0033	0.0051	0.0036	0.0022	0.0032	0.0026	0.0013	0.0025	0.0037	0.0019	0.0146	0.0102	0.0083	0.0083	0.0032	0.0118	0.0028	0.003	0.0128	0.006	0.0063	0.01	0.0094	0.007	0.0094	0.0092	0.0037	0.0065	0.0022	0.0033	0.0023	0.0032	0.0031	0.002	0.0036	0.0014	0.0019	0.0032	0.0015	0.0016
Hex1Cer(d20:1_24:1)+O:(s)	0.0096	0.0038	0.0153	0.0052	0.0096	0.0132	0.0051	0.0085	0.0035	0.0068	0.0076	0.0061	0.0041	0.0037	0.0038	0.0051	0.0035	0.0048	0.0023											0.0064	0.0125	0.0115	0.009	0.0105	0.0101	0.0105	0.0257	0.0046	0.0099	0.0095	0.01	0.0137	0.0048	0.0074	0.0033	0.0054	0.0063	0.0023	0.0021
Hex1Cer(d30:4)+O:(s)	0.0001	0.0001	0	0.0001	0.0001	0.0001	0.0001	0																												0.0029	0.0035	0.0029	0.0016	0.0011	0.0015	0.0016	0.0011	0.0002
Hex1Cer(d34:1)																														0.0037	0.0074	0.0045	0.0041	0.0056	0.0052
Hex1Cer(d35:2)+2O:(s)																														0.0003	0.0005	0.0003	0.0003	0.0003	0.0002
Hex1Cer(d36:1)									0.0008	0.001	0.0015	0.001	0.0004	0.0007	0.0003	0.0015	0.0011	0.0008	0.0014	0.0025	0.0022	0.0019	0.0036	0.0032	0.0046	0.0024	0.0043	0.0033	0.002	0.0085	0.0083	0.0057	0.0105	0.0182	0.0203										0.0003	0.0007	0.0008	0.0004	0.0004
Hex1Cer(d36:2)																				0.0015	0.0018	0.0019	0.001	0.0041	0.0039	0.0034	0.0049	0.0027	0.002
Hex1Cer(d36:4)																				0.0156	0.0141	0.015	0.0162	0.0173	0.027	0.0122	0.0149	0.0202	0.0197
Hex1Cer(d38:1)									0.0025	0.0023	0.0023	0.002	0.0013	0.001	0.0016	0.0022	0.0026	0.0025	0.0028																										0.0007	0.0008	0.0013	0.0002	0.0005
Hex1Cer(d38:3)+2O:(s)																														0.0004	0.0003	0.0005	0.0001	0.0001	0
Hex1Cer(d38:4)	0.248	0.1186	0.3686	0.1284	0.342	0.2654	0.1746	0.1867	0.397	0.622	0.671	0.424	0.214	0.219	0.288	0.578	0.434	0.369	0.379	0.0462	0.0736	0.0445	0.0888	0.0548	0.111	0.0461	0.0758	0.0927	0.0484							0.0617	0.2241	0.101	0.1929	0.08	0.2142	0.1296	0.1375	0.2127	0.0771	0.271	0.291	0.133	0.139
Hex1Cer(d40:1)									0.0166	0.0133	0.0201	0.0155	0.0087	0.0087	0.0096	0.0175	0.0153	0.0237	0.0149											0.0046	0.0072	0.0051	0.007	0.008	0.0109										0.0066	0.0078	0.0084	0.0038	0.0066
Hex1Cer(d40:1)+O:(s)	0.0021	0.0013	0.0038	0.0023	0.0044	0.0038	0.0027	0.0038	0.0015	0.0021	0.0021	0.0023	0.0015	0.0008	0.0011	0.0015	0.0022	0.0018	0.0015											0.0011	0.0016	0.0015	0.0013	0.002	0.002	0.0023	0.0027	0.0026	0.0036	0.0021	0.0047	0.0021	0.0029	0.0037	0.0002	0.0009	0.001	0.0006	0.0005
Hex1Cer(d40:2)	0.0026	0.0013	0.0027	0.0014	0.0018	0.0022	0.002	0.0018																						0.0009	0.0021	0.0014	0.0011	0.002	0.0023	0.0022	0.0026	0.0027	0.0035	0.0017	0.004	0.0014	0.0037	0.0039
Hex1Cer(d40:2)+O:(s)									0.0153	0.017	0.0246	0.0172	0.0073	0.0092	0.0069	0.008	0.0064	0.007	0.0075																										0.0035	0.0156	0.0112	0.01	0.0104
Hex1Cer(d40:4)	0.0387	0.0176	0.0189	0.0253	0.0402	0.0348	0.0189	0.0362																												0.0094	0.0175	0.0085	0.0172	0.0192	0.0416	0.0233	0.0259	0.0442
Hex1Cer(d41:2)																														0.004	0.0129	0.008	0.0077	0.0129	0.0116
Hex1Cer(d42:1)																														0.0008	0.0429	0.001	0.0019	0.0024	0.0017
Hex1Cer(d42:1)+O:(s)	0.0017	0.0009	0.0025	0.0015	0.0024	0.0025	0.0021	0.0033	0.0011	0.0024	0.0023	0.0027	0.0024	0.0009	0.0017	0.0018	0.0025	0.0014	0.0013											0.0014	0.0024	0.0019	0.0015	0.0032	0.0025	0.0019	0.0033	0.0025	0.0016	0.0022	0.0037	0.0024	0.0025	0.0021	0.0002	0.0012	0.0011	0.0006	0.0007
Hex1Cer(d42:2)	0.0036	0.0016	0.0051	0.0019	0.0043	0.0038	0.0037	0.0023	0.008	0.0109	0.0153	0.0115	0.0125	0.0084	0.0059	0.013	0.009	0.011	0.0138											0	0	0.0001	0.0002	0.0001	0.0002	0.0034	0.0026	0.003	0.004	0.0027	0.0063	0.0038	0.0057	0.0037	0.002	0.0046	0.0069	0.0033	0.0039
Hex1Cer(d42:2)+O:(s)	0.007	0.0009	0.0111	0.0062	0.011	0.0106	0.0066	0.0068																						0.0035	0.0044	0.0039	0.0052	0.005	0.0037	0.0068	0.0313	0.0062	0.005	0.0042	0.0106	0.0063	0.0069	0.0033
Hex1Cer(d42:3)	0.0266	0.011	0.0329	0.0202	0.0267	0.0327	0.0175	0.0173	0.0507	0.0809	0.111	0.0748	0.0557	0.0431	0.0616	0.0683	0.0559	0.0773	0.0571	0.107	0.139	0.0819	0.0852	0.0899	0.13	0.0487	0.0895	0.132	0.0542	0.0308	0.075	0.0557	0.0496	0.0677	0.0564	0.0221	0.036	0.02	0.0268	0.0166	0.0312	0.027	0.0169	0.0241	0.0161	0.0403	0.0552	0.024	0.0291
Hex1Cer(d42:3)+O:(s)	0.0092	0.0019	0.0119	0.0136	0.0091	0.0119	0.006	0.0075																						0.0038	0.006	0.007	0.0025	0.0061	0.0051	0.0059	0.0137	0.005	0.0071	0.0069	0.0055	0.0043	0.0012	0.0055
Hex1Cer(d42:4)	0.0137	0.006	0.0145	0.0118	0.0296	0.0194	0.012	0.0192	0.0564	0.0525	0.0518	0.047	0.0431	0.0243	0.0371	0.0445	0.0382	0.0422	0.0485	0.0402	0.0311	0.0329	0.0408	0.0448	0.0577	0.0193	0.0352	0.0511	0.0294	0.0337	0.0682	0.0361	0.0467	0.0717	0.0555	0	0.0028	0.0041	0.0066	0.0154	0.032	0.0118	0.0193	0.0323	0.0292	0.0282	0.0401	0.0164	0.0221
Hex1Cer(d42:5)	0.5497	0.2887	0.5026	0.4333	0.5845	0.3607	0.4857	0.4558	1.25	1.19	1.05	1.5	1.01	0.824	0.578	0.959	0.968	0.931	1.13	0.243	0.271	0.442	0.389	0.257	0.567	0.292	0.38	0.374	0.325	0.237	0.428	0.237	0.326	0.452	0.406	0.0298	0.4702	0.4277	0.4512	0.28	0.4004	0.2845	0.4436	0.5042	0.166	0.556	0.92	0.395	0.35
Hex1Cer(d42:5)+O:(s)	0.12	0.0723	0.1481	0.0974	0.1826	0.1482	0.1311	0.0871	0.727	0.699	0.721	0.668	0.682	0.391	0.281	0.574	0.509	0.509	0.82											0.305	0.525	0.41	0.359	0.483	0.341	0.0257	0.1319	0.182	0.2221	0.0941	0.0769	0.0937	0.0812	0.1568	0.128	0.462	0.614	0.235	0.295
Hex1Cer(d43:3)	0.0051	0.0025	0.0058	0.0035	0.0045	0.0079	0.0036	0.0045	0.0038	0.0057	0.0057	0.0049	0.0035	0.0024	0.0037	0.0033	0.0028	0.0039	0.0018	0.0066	0.0149	0.003	0.0031	0.0034	0.007	0.0021	0.0021	0.0054	0.0029	0.0027	0.0056	0.0056	0.0037	0.0049	0.0038	0.0074	0.0095	0.0031	0.0055	0.0043	0.0046	0.0059	0.002	0.0047	0.0026	0.0034	0.0042	0.0019	0.0019
Hex1Cer(d43:5)	0.0378	0.0214	0.0438	0.0233	0.0338	0.0396	0.027	0.029	0.0405	0.0254	0.0501	0.0103	0.0424	0.0269	0.0149	0.0239	0.0241	0.0382	0.0389																	0.0014	0.0043	0.011	0.0378	0.0107	0.0195	0.0171	0.0356	0.0382	0.009	0.0235	0.0375	0.0233	0.0225
Hex1Cer(d44:1)																														0.0005	0.001	0.0007	0.0006	0.0008	0.0008
Hex1Cer(d44:1)+O:(s)	0.0014	0.0008	0.0025	0.0005	0.0012	0.0016	0.0012	0.0012	0.0006	0.0016	0.0005	0.0014	0.0013	0.0006	0.0015	0.0008	0.0012	0.0015	0.0003																	0.0007	0.0034	0.0013	0.0017	0.0015	0.0023	0.0018	0.001	0.0022	0.0007	0.0016	0.0007	0.0005	0.0007
Hex1Cer(d44:2)+O:(s)	0.0015	0.0012	0.0029	0.0016	0.0026	0.0022	0.0019	0.0024	0.0013	0.0013	0.0033	0.0013	0.0014	0.0014	0.0019	0.002	0.0019	0.002	0.0011											0.0012	0.002	0.001	0.0007	0.0011	0.0013	0.0017	0.0019	0.0014	0.0022	0.0012	0.0024	0.0012	0.0012	0.003	0.0005	0.0009	0.0019	0.0003	0.0006
Hex2Cer(d12:0_18:1)+O:(s)									0.0268	0.0364	0.0325	0.0276	0.0219	0.0193	0.0127	0.0254	0.0222	0.0248	0.0247																										0.0176	0.0249	0.0257	0.0151	0.0229
Hex2Cer(d13:0_12:1)+O:(s)																														0.0002	0.0004	0.0001	0.0003	0.0004	0.0001
Hex2Cer(d13:0_16:2)+2O:(s)									0.0454	0.0743	0.0756	0.0562	0.0338	0.0331	0.0387	0.0505	0.0439	0.0508	0.0412																										0.0175	0.0447	0.0411	0.0177	0.0359
Hex2Cer(d13:0_18:2)+2O:(s)									0.0956	0.157	0.104	0.096	0.0771	0.0568	0.0632	0.0716	0.0742	0.0843	0.0724																										0.0463	0.115	0.0813	0.0479	0.0963
Hex2Cer(d14:0_15:2)+2O:(s)	0.0142	0.0084	0.0207	0.0134	0.0272	0.0249	0.0163	0.0173																												0.0149	0.0283	0.0138	0.0224	0.0178	0.0318	0.0218	0.0118	0.0272
Hex2Cer(d14:0_23:2)+2O:(s)									0.0112	0.0218	0.0501	0.0296	0.0421	0.0229	0	0.0151	0.026	0.0078	0.0102																										0.0002	0.0003	0.0003	0.0058	0.0024
Hex2Cer(d16:0_12:1)+O:(s)																														0.0124	0.013	0.0122	0.0129	0.0184	0.0188
Hex2Cer(d18:1_12:0)																														0.0017	0.0024	0.0018	0.0012	0.0015	0.001
Hex2Cer(d18:1_13:0)+O:(s)																														0.0132	0.022	0.0177	0.0188	0.0216	0.0228
Hex2Cer(d18:1_14:2)																														0.0008	0.0012	0.0011	0.0014	0.0012	0.0017
Hex2Cer(d18:2_17:1)+2O:(s)									0	0	0	0	0	0	0	0	0	0	0	0	0	0.0001	0	0	0.0001	0	0	0	0																0	0	0	0	0
Hex2Cer(d18:3_12:1)																														0.0005	0.0006	0.0004	0.0002	0.0002	0.0004
Hex2Cer(d18:3_15:1)+2O:(s)	0.003	0.0017	0.0041	0.0036	0.0032	0.0078	0.0023	0.0018																												0.003	0.0126	0.0036	0.0054	0.0118	0.0096	0.0196	0.002	0.0053
Hex2Cer(d18:3_19:1)+2O:(s)																														0.0011	0.0004	0.001	0.0004	0.0006	0.0009
Hex2Cer(d20:1_17:2)+2O:(s)																														0.0059	0.0024	0.005	0.0027	0.0026	0.0041
Hex2Cer(d20:1_19:1)	0.0059	0.0052	0.0097	0.0076	0.0069	0.0088	0.0087	0.0071																												0.0021	0.0012	0.0009	0.0012	0.0026	0.0009	0.0008	0.0005	0.0046
Hex3Cer(d12:0_15:2)+2O:(s)									0.0053	0.0047	0.0065	0.0021	0.0044	0.0045	0.0025	0.0028	0.0035	0.0026	0.0037	0.0026	0.0042	0.0041	0.0029	0.0032	0.0042	0.003	0.003	0.0034	0.0029																0.0029	0.003	0.0025	0.003	0.0026
Hex3Cer(d14:2_13:0)+2O:(s)									0.006	0.0036	0.0067	0.0033	0.0026	0.005	0.0021	0.0043	0.0036	0.0026	0.0025																										0.0031	0.0027	0.0024	0.0041	0.0029
Hex3Cer(d18:1_13:1)									0.0006	0.0005	0.0008	0.0002	0.0004	0.001	0.0003	0.0006	0.0007	0.0005	0.0004																										0.0006	0.0003	0.0005	0.0003	0.0002
Hex3Cer(d18:3_13:0)	0.002	0.0015	0.0009	0.0022	0.0007	0.0018	0.0016	0.0115																												0.0001	0.0001	0.0005	0.0003	0.001	0.0005	0.0025	0.0014	0.0016
LBPA(14:0_27:6)																				0.109	0.0687	0.0899	0.121	0.0789	0.256	0.198	0.171	0.219	0.185
LBPA(18:2_18:1)																				0.0306	0.0479	0.0314	0.0752	0.09	0.0907	0.0646	0.0798	0.17	0.0987
LPA(28:2)	1.7803	1.6247	2.7961	2.7871	1.9756	1.9599	2.8485	2.1623																						3.78	3.99	4.96	8.25	7.55	4.73	3.3188	2.2296	3.0128	1.5601	1.5231	2.828		1.122	0.5977
LPC(14:0)	0.0001	0	0.0001	0.0002	0.0001	0.0005	0.0002	0.0002												0.0004	0.0002	0.0002	0.0001	0.0002	0.0005	0.0001	0.0002	0.0003	0.0002							0.0001	0.0005	0.0001	0.0006	0.0006	0.0006	0.0006	0.0001	0.0006
LPC(15:0)	0.0006	0.0005	0.0005	0.0007	0.0005	0.0014	0.0006	0.0006	0.0008	0.0006	0.0007	0.0006	0.0007	0.0005	0.0005	0.0005	0.0005	0.0005	0.0005	0.0013	0.0008	0.0009	0.0009	0.0007	0.0009	0.001	0.0011	0.0014	0.0008							0.0005	0.0017	0.0008	0.0013	0.0013	0.0017	0.0017	0.0008	0.0012	0.0008	0.0005	0.0006	0.0005	0.0007
LPC(16:0)	0.0925	0.0426	0.0734	0.0956	0.0582	0.2547	0.0625	0.0799	0.0944	0.107	0.108	0.0743	0.0658	0.0233	0.0623	0.0877	0.0652	0.0454	0.0365	0.128	0.099	0.0727	0.048	0.0676	0.203	0.0468	0.106	0.097	0.0684	0.176	0.293	0.124	0.1	0.136	0.108	0.1025	0.2436	0.0738	0.1546	0.193	0.2507	0.2434	0.062	0.193	0.137	0.18	0.142	0.057	0.147
LPC(16:1)	0.0126	0.0069	0.0063	0.0186	0.0081	0.0389	0.0079	0.0166	0.0075	0.0061	0.0073	0.0054	0.01	0.0021	0.0042	0.0052	0.0032	0.0043	0.0023	0.0122	0.0041	0.0048	0.0036	0.0056	0.0057	0.0027	0.0051	0.007	0.0032	0.0021	0.0804	0.0028	0.0003	0.0033	0.0012	0.0106	0.0336	0.014	0.0286	0.0611	0.0378	0.0415	0.0044	0.0398	0.0146	0.0094	0.012	0.0071	0.0233
LPC(17:0)																				0.0003	0.0001	0.0001	0	0.0001	0.0003	0.0001	0.0001	0.0002	0.0001
LPC(17:1)	0.0002	0.0001	0.0001	0.0002	0.0001	0.0005	0.0002	0.0001	0.0002	0.0002	0.0002	0.0001	0.0002	0	0.0001	0.0002	0.0001	0.0001	0	0.0006	0.0004	0.0003	0.0002	0.0004	0.0005	0.0001	0.0004	0.0006	0.0003							0.0001	0.0005	0.0002	0.0006	0.0006	0.0007	0.0006	0	0.0004	0.0005	0.0003	0.0005	0.0002	0.0009
LPC(18:0)	0.0182	0.0085	0.0146	0.0183	0.011	0.0626	0.0152	0.0192	0.0218	0.024	0.0244	0.016	0.0108	0.0047	0.0121	0.0175	0.0223	0.0097	0.0072	0.0696	0.0371	0.0244	0.0169	0.0274	0.146	0.0182	0.0326	0.051	0.0318	0.018	0.0465	0.0231	0.0123	0.0265	0.015	0.0184	0.046	0.015	0.0274	0.0354	0.033	0.0458	0.0146	0.0463	0.0254	0.034	0.0223	0.0095	0.0257
LPC(18:1)	0.1413	0.0753	0.0808	0.2127	0.0966	0.3358	0.1253	0.1282	0.209	0.151	0.187	0.113	0.157	0.0456	0.0881	0.146	0.0745	0.0777	0.0507	0.204	0.0848	0.0745	0.0487	0.0953	0.122	0.0348	0.104	0.131	0.0385	0.225	0.456	0.229	0.12	0.146	0.0981	0.1266	0.4273	0.151	0.23	0.5053	0.491	0.4151	0.0472	0.2544	0.331	0.229	0.277	0.116	0.276
LPC(18:2)	0.0345	0.0203	0.0243	0.0641	0.0277	0.1055	0.0504	0.0322	0.071	0.0526	0.0498	0.0182	0.0413	0.0083	0.0259	0.0494	0.0187	0.0202	0.0097	0.0674	0.0207	0.0169	0.0091	0.0306	0.0272	0.0115	0.0373	0.047	0.0124	0.103	0.174	0.106	0.0571	0.0323	0.0338	0.0332	0.1271	0.0465	0.0918	0.2158	0.1866	0.1874	0.0055	0.0656	0.0982	0.0743	0.0724	0.0234	0.0589
LPC(18:3)	0.0008	0.0004	0.0007	0.0024	0.0008	0.0028	0.0015	0.0007	0.001	0.001	0.0006	0.0002	0.0006	0.0001	0.0004	0.0005	0.0001	0.0002	0	0.001	0.0004	0.0003	0.0001	0.0006	0.0007	0	0.0007	0.001	0.0001	0.0002	0.0007	0.0004	0.0001	0	0	0.0004	0.0028	0.0009	0.0032	0.0072	0.0032	0.0048	0	0.0017	0.0013	0.0014	0.001	0.0003	0.0009
LPC(20:1)	0.0014	0.0004	0.0011	0.0016	0.0009	0.0025	0.001	0.0009												0.0015	0.0012	0.0008	0.0006	0.001	0.0011	0.0004	0.0012	0.0016	0.0003							0.001	0.0037	0.0006	0.0027	0.0038	0.0044	0.0039	0.0006	0.0023
LPC(20:2)	0.0022	0.0011	0.001	0.0021	0.0018	0.0045	0.002	0.0018	0.0012	0.0007	0.0012	0.0005	0.0011	0.0002	0.0005	0.0009	0.0005	0.0004	0.0001	0.0023	0.0013	0.0015	0.0014	0.0014	0.0015	0.0011	0.0015	0.002	0.0012	0.0015	0.0016	0.0011	0.0006	0.0004	0.0002	0.0014	0.0055	0.0017	0.0039	0.0048	0.0082	0.0078	0.0002	0.0035	0.0019	0.0011	0.002	0.0007	0.0014
LPC(20:4)	0.0215	0.0145	0.0121	0.0363	0.0204	0.0694	0.0238	0.0212	0.0287	0.0206	0.0375	0.013	0.0291	0.0046	0.0157	0.0239	0.0142	0.0107	0.0051	0.0274	0.0081	0.0074	0.0044	0.0103	0.0139	0.0044	0.0117	0.0155	0.0054	0.035	0.0783	0.0349	0.0139	0.0166	0.0122	0.0171	0.0764	0.0303	0.048	0.0837	0.096	0.0909	0.0039	0.05	0.0499	0.0391	0.0586	0.0181	0.0558
LPC(20:5)	0.0118	0.0055	0.0083	0.0225	0.0097	0.0391	0.0218	0.0111	0.0318	0.0317	0.0382	0.0098	0.0214	0.0038	0.0125	0.0298	0.0088	0.0126	0.0067	0.0171	0.0056	0.005	0.0027	0.0102	0.0098	0.0031	0.0092	0.0144	0.0036	0.041	0.0811	0.0602	0.0221	0.0157	0.0173	0.0085	0.0347	0.014	0.043	0.0705	0.0497	0.0609	0.0015	0.0246	0.0599	0.04	0.0643	0.0143	0.038
LPC(22:4)	0.0005	0.0003	0.0003	0.0007	0.0003	0.0013	0.0002	0.0006	0.0002	0.0001	0.0003	0.0001	0.0005	0	0.0001	0.0002	0.0001	0.0001	0	0.0004	0.0001	0.0001	0	0.0001	0.0002	0	0.0002	0.0002	0	0.0002	0.0004	0.0002	0	0	0	0.0004	0.0021	0.0005	0.0008	0.0022	0.0018	0.0019		0.0011	0.0004	0.0003	0.0006	0.0003	0.0008
LPC(22:5)	0.002	0.001	0.0011	0.0033	0.0009	0.0038	0.0015	0.0017	0.0016	0.0017	0.0021	0.001	0.0026	0.0003	0.0015	0.0017	0.0009	0.001	0.0006	0.0016	0.0008	0.0008	0.0004	0.0011	0.0014	0.0003	0.0008	0.0016	0.0005	0.004	0.0107	0.0058	0.0023	0.0017	0.0016	0.0019	0.0076	0.0027	0.0068	0.0105	0.0061	0.0059	0.0002	0.0041	0.0043	0.0031	0.0024	0.0017	0.0044
LPC(22:6)	0.0236	0.0109	0.0191	0.0456	0.0131	0.0445	0.0166	0.0219	0.0282	0.0379	0.0306	0.0154	0.0387	0.0055	0.0338	0.0297	0.0199	0.0149	0.0098	0.0162	0.0093	0.0123	0.0058	0.014	0.0176	0.0044	0.009	0.0157	0.0086	0.12	0.382	0.142	0.0744	0.0846	0.062	0.0232	0.1062	0.0268	0.052	0.1035	0.0637	0.0643	0.0023	0.0414	0.0526	0.0641	0.0699	0.0185	0.0806
LPC(28:0)																				0.0015	0.0015	0.0008	0.001	0.001	0.001	0.0005	0.0015	0.0016	0.0004
LPC(30:0)	0.024	0.0116	0.0312	0.021	0.0247	0.0247	0.0225	0.0173	0.0624	0.0702	0.0681	0.0564	0.0183	0.0111	0.0445	0.0418	0.0277	0.0368	0.0208	0.0134	0.0119	0.0061	0.008	0.0095	0.0098	0.0045	0.0137	0.0141	0.0037	0.151	0.205	0.158	0.132	0.169	0.147	0.0287	0.05	0.0142	0.031	0.0211	0.0316	0.0366	0.014	0.0235	0.0184	0.0538	0.0428	0.0112	0.0247
LPC(30:1)	0.1185	0.0574	0.146	0.1043	0.1473	0.1962	0.1089	0.1066	0.154	0.096	0.149	0.119	0.0593	0.0555	0.117	0.116	0.0742	0.121	0.0951	0.151	0.116	0.0801	0.101	0.0939	0.091	0.0526	0.12	0.16	0.0497	0.0076	0.0146	0.0051	0.0079	0.0145	0.0044	0.1416	0.1584	0.0617	0.1162	0.0791	0.133	0.1049	0.0591	0.1298	0.0475	0.0725	0.0908	0.0305	0.0508
LPC(O-16:0)	0.0011	0.0004	0.0005	0.001	0.0006	0.0028	0.0005	0.0006	0.001	0.0011	0.001	0.0006	0.0004	0.0001	0.0005	0.0008	0.0009	0.0005	0.0002	0.0013	0.0005	0.0004	0.0003	0.0003	0.0009	0.0003	0.0005	0.0006	0.0004							0.0009	0.0032	0.001	0.0016	0.0016	0.0025	0.0026	0.0007	0.0017	0.0009	0.0016	0.0013	0.0007	0.0011
LPC(O-18:1)	0.0107	0.0044	0.0068	0.0079	0.0071	0.0209	0.0084	0.0058	0.0041	0.0041	0.0051	0.0038	0.0015	0.0016	0.0024	0.0037	0.0026	0.0029	0.0021	0.009	0.0044	0.0042	0.0045	0.0055	0.0066	0.0031	0.0067	0.0092	0.0034							0.0108	0.034	0.0138	0.0175	0.0281	0.0276	0.0192	0.0101	0.0225	0.0056	0.0089	0.0088	0.0045	0.0067
LPC(O-19:2)	0.0011	0.0011	0.0007	0.0009	0.0004	0.0006	0.0004	0.0003	0	0	0	0.0001	0	0	0.0001	0	0	0	0											0.0011	0.0021	0.0012	0.0009	0.0018	0.0012	0.0036	0.0035	0.0033	0.0032	0.0027	0.0024	0.0034	0.0028	0.0018	0.0001	0	0	0.0001	0
LPC(P-16:0)																				0.0002	0.0002	0.0001	0.0001	0.0001	0.0001	0	0.0001	0.0002	0
LPC(P-18:0)	0.0161	0.0067	0.0112	0.0142	0.0103	0.0343	0.0122	0.0102	0.008	0.007	0.0094	0.0062	0.0033	0.0028	0.0037	0.0065	0.0043	0.0049	0.0031	0.0161	0.0106	0.0082	0.0084	0.0106	0.0106	0.0057	0.0117	0.0168	0.0063	0.0027	0.0044	0.0024	0.0018	0.0034	0.0018	0.0184	0.0511	0.0217	0.0324	0.0432	0.0394	0.0442	0.0163	0.0377	0.0095	0.0163	0.0155	0.0071	0.0101
LPC(P-19:1)									0	0	0	0	0	0	0	0	0	0	0																										0	0	0	0	0
LPE(16:0)	0.0051	0.0019	0.0058	0.0038	0.003	0.0143	0.0038	0.0048	0.0018	0.0039	0.0033	0.0022	0.0044	0.001	0.0026	0.0034	0.0024	0.0019	0.0015	0.0027	0.0031	0.0024	0.0014	0.0025	0.0031	0.001	0.002	0.0029	0.0031							0.0021	0.0151	0.0041	0.0049	0.0075	0.0154	0.0162	0.0034	0.0107	0.0023	0.0076	0.004	0.0035	0.0037
LPE(18:0)	0.0059	0.0008	0.0024	0.0038	0.0031	0.0211	0.0024	0.0077	0.0019	0.0049	0.0039	0.0019	0.0033	0.0006	0.002	0.0035	0.0035	0.0017	0.0012	0.003	0.0028	0.0018	0.001	0.0024	0.0029	0.0007	0.0028	0.0028	0.0032	0.0045	0.0101	0.0061	0.0024	0.0052	0.0018	0.001	0.0298	0.0081	0.0098	0.0149	0.0333	0.0219	0.0074	0.027	0.0027	0.0125	0.0045	0.0052	0.0069
LPE(18:1)	0.0596	0.0285	0.0529	0.0493	0.0552	0.098	0.043	0.0465	0.0155	0.0211	0.0296	0.0228	0.0296	0.0099	0.0207	0.0292	0.0202	0.0175	0.0184	0.0211	0.0272	0.0181	0.0178	0.0199	0.0225	0.0095	0.0199	0.0281	0.0131	0.0156	0.0305	0.0231	0.0139	0.0235	0.0107	0.0295	0.1121	0.0387	0.0772	0.091	0.1107	0.0915	0.0246	0.0835	0.0086	0.0251	0.0238	0.0178	0.026
LPE(18:2)	0.0045	0.001	0.0026	0.0039	0.0036	0.0124	0.0026	0.0031												0.0011	0.0011	0.0006	0.0006	0.001	0.0011	0.0006	0.0008	0.0012	0.0011							0.0009	0.0135	0.0023	0.0075	0.0155	0.0125	0.0138	0.0002	0.0052
LPE(20:4)	0.0142	0.007	0.0086	0.0132	0.0079	0.0271	0.0074	0.0149	0.0033	0.0041	0.0048	0.0032	0.0081	0.0011	0.0046	0.0045	0.0039	0.0029	0.002	0.003	0.0024	0.0011	0.0015	0.0035	0.0033	0.0015	0.0024	0.0023	0.0023	0.0029	0.0102	0.0027	0.0019	0.0019	0.0012	0.0035	0.0472	0.0144	0.0174	0.0284	0.0302	0.0287	0.001	0.0277	0.0064	0.0067	0.0078	0.0063	0.0124
LPE(20:5)	0.0144	0.0058	0.0078	0.0084	0.007	0.0244	0.0085	0.0104	0.0039	0.0041	0.0048	0.0022	0.0059	0.0007	0.0039	0.0045	0.0021	0.0022	0.0016	0.0054	0.0033	0.0022	0.0018	0.0053	0.0063	0.0022	0.0038	0.0052	0.0056	0.0017	0.0057	0.0014	0.0009	0.0009	0.0006	0.005	0.0332	0.0144	0.0255	0.036	0.0321	0.0322	0.0018	0.0267	0.008	0.007	0.0098	0.0058	0.01
LPE(22:6)	0.1248	0.0496	0.1245	0.2042	0.0502	0.187	0.0473	0.1172	0.0204	0.0408	0.0197	0.0186	0.0578	0.0052	0.0601	0.0269	0.0226	0.0177	0.0156	0.0139	0.0145	0.0117	0.0077	0.0157	0.0187	0.0076	0.0115	0.0162	0.0197	0.0313	0.136	0.0239	0.0237	0.0295	0.0163	0.0608	0.4744	0.0955	0.1569	0.2691	0.1943	0.209	0.013	0.2088	0.0332	0.0716	0.0438	0.0291	0.0661
LPG(26:6)																														0.489	0.447	0.673	0.63	0.642	0.287
LSM(d16:2)																				0.0005	0.001	0.0008	0.0008	0.0006	0.0006	0.0005	0.0004	0.0005	0.0008
LSM(d20:0)	0.0003	0.0005	0.0009	0.0012	0.0013	0.0007	0.0016	0.0013	0.002	0.0024	0.0029	0.0005	0.0008	0.0029	0.0001	0.0011	0.0028	0.0022	0.0012	0.0009	0.0017	0.0007	0.0019	0.001	0.0021	0.0023	0.0013	0.0009	0.0011	0.0004	0.0005	0.0004	0.0005	0.0004	0.0003	0.0003	0.0002	0.0003	0.0003	0.0003	0.0001	0.0001	0.0002	0.0003	0.0001	0.0003	0.0003	0.0009	0.001
MePC(29:0)																				0.0134	0.0117	0.0108	0.0115	0.0102	0.0099	0.0082	0.0089	0.0153	0.0206
MePC(29:1)																				0.0217	0.0143	0.0177	0.0185	0.0188	0.017	0.0145	0.0145	0.0217	0.0242
MePC(30:0)																				0.0022	0.0022	0.0013	0.0011	0.0019	0.0018	0.0015	0.0028	0.004	0.0035
MePC(30:1)																				0.0204	0.0144	0.0083	0.0138	0.0167	0.0145	0.0057	0.0096	0.0141	0.0069
MePC(31:3)																				0.0006	0.0005	0.0005	0.0005	0.0005	0.0006	0.0002	0.0005	0.0008	0.0004
MePC(32:0)																				0.0146	0.0248	0.0114	0.0124	0.0091	0.0117	0.004	0.0104	0.0107	0.0198
MePC(32:1)																				0.297	0.247	0.161	0.237	0.226	0.234	0.103	0.203	0.265	0.167
MePC(32:2)																				0.0035	0.0024	0.003	0.0036	0.0033	0.0033	0.0015	0.0032	0.0033	0.0036
MePC(32:3)																				0.0581	0.0459	0.0204	0.0314	0.0391	0.0343	0.0161	0.0269	0.0383	0.0267
MePC(32:5)																				0.0017	0.0012	0.0015	0.0018	0.0032	0.0024	0.001	0.0017	0.0034	0.0027
MePC(32:7)																				0.0378	0.0452	0.0277	0.0279	0.0236	0.0163	0.0178	0.0174	0.0238	0.0351
MePC(33:0)																				0.2	0.109	0.123	0.144	0.196	0.205	0.0654	0.18	0.208	0.139
MePC(33:4)																				0.0003		0.0015	0.0012	0.0016	0.0002	0.0019	0.0009	0.0022	0.0036
MePC(34:1)																				0.0428	0.0654	0.0195	0.0245	0.0277	0.0261	0.0101	0.0203	0.0323	0.0149
MePC(34:2)																				0.0141	0.0093	0.0062	0.0086	0.0096	0.0091	0.0035	0.007	0.0105	0.0054
MePC(34:3)																				0.0193	0.0146	0.008	0.0122	0.0129	0.0126	0.0047	0.0099	0.0133	0.0064
MePC(34:4)																				0.121	0.108	0.067	0.103	0.105	0.0902	0.0412	0.0979	0.105	0.0612
MePC(34:5)																				0.0627	0.0563	0.0317	0.0446	0.0617	0.0627	0.0184	0.0413	0.0731	0.0531
MePC(34:6)																				0.0007	0.0004	0.0001	0.0006	0.0007	0.0437	0.0002	0.0004	0.0006	0.0006
MePC(34:7)																				0.0016	0.0014	0.0011	0.0011	0.0019	0.0019	0.0006	0.0009	0.0028	0.0036
MePC(35:1)																				0.023	0.0237	0.011	0.0191	0.0195	0.0165	0.0088	0.0189	0.0245	0.0119
MePC(36:1)																				0.0025	0.002	0.0014	0.0018	0.0013	0.0008	0.0007	0.0012	0.0014	0.0003
MePC(36:4)																				0.0064	0.0089	0.003	0.006	0.0055	0.0059	0.0025	0.0052	0.0055	0.0047
MePC(36:5)																				0.0083	0.0062	0.0047	0.0059	0.0093	0.0061	0.0027	0.0061	0.0091	0.0069
MePC(36:6)																				0.0575	0.0445	0.0184	0.0493	0.0723	0.0541	0.0212	0.0475	0.0676	0.0491
MePC(36:7)																				0.108	0.084	0.053	0.077	0.101	0.101	0.0341	0.0574	0.107	0.0727
MePC(37:5)																				0.0009	0.0005	0.0005	0.0004	0.0005	0.0005	0.0002	0.0004	0.0009	0.0008
MePC(37:6)																				0.0382	0.0279	0.032	0.0153	0.0274	0.0321	0.0117	0.0224	0.0481	0.026
MePC(37:7)																				0.0011	0.0011	0.0009	0.0007	0.0013	0.0013	0.0003	0.0011	0.0011	0.0004
MePC(38:6)																				0.0014	0.001	0.0013	0.001	0.0013	0.0009	0.0006	0.0007	0.0015	0.0013
MePC(39:6)																				0.0324	0.0283	0.0223	0.0221	0.0345	0.0242	0.0142	0.0219	0.0406	0.0321
MePC(39:7)																				0.183	0.128	0.135	0.129	0.172	0.149	0.0439	0.116	0.221	0.175
MePC(45:12)																				0	0.0001	0	0.0001	0	0.0001	0	0	0.0001	0.0002
MG(16:0)	32.4915	15.7477	14.0107	21.5135	15.0502	20.9302	21.6887	34.9412	12.3	9.77	19	19	20.9	10.7	8.98	10.4	10.9	10.3	12.1	10.7	17.1	10.5	8.42	11.2	7.78	10.9	7.82	7.61	17.9	5.72	7.9	8.12	8.53	8.45	5.36	37.1774	26.9818	23.617	23.1776	20.361	14.1176	41.8333	39.1968	20	16.4	7.74	9.64	19.8	17.5
MG(18:0)	64.8464	32.3364	27.861	42	41.4047	46.9103	35.8311	90.5882	39.2	32.6	73.2	58.1	81.5	31.9	35.6	33.4	41.4	30.1	44.1	64.2	110	67.7	62.7	57.9	46.8	68.7	40.9	46.5	107	36.1	48.1	47.4	42.7	44.3	22.7	70.1613	53.0182	48.6525	40.7477	46.3538	27.7647	62.0833	71.245	34.822	44.8	28.3	19.5	84.9	59.7
MG(18:1)	5.256	2.6262	2.1444	4.2757	2.7893	3.608	3.9842	8.8824	2.1	1.48	3.52	3.26	4.58	1.89	1.65	1.59	2.26	1.32	1.93	1.56	2.85	1.53	1.54	1.5	1.42	1.53	0.899	1.19	2.46	1.95	2.95	2.83	3.8	3.06	1.92	7.8629	5.8255	5.0709	4.0249	5.2635	2.7235	7.4417	6.3936	3.165	2.4	1.36	1.4	4.34	2.38
MG(18:2)	3.3174	1.6121	1.1872	2.7838	1.8662	2.0997	2.3958	4.9529	1.9	1.49	3.33	2.67	3.85	1.71	1.66	1.44	1.77	1.34	1.77	0.978	1.65	1.35	1.14	0.876	0.968	1.52	0.795	0.779	1.82	2.22	2.81	3.07	2.56	2.66	1.94	5.0645	3.3673	2.9149	3.0031	3.2996	2.0471	4.2417	4.0161	1.9806	2.52	1.21	1.08	3.84	1.95
MG(20:4)	2.0751	0.9813	1.9465	0.6703	1.3244	2.3123	1.0712	1.3529	3.51	3.31	2.54	1.48	0.881	2.39	4.29	3.73	1.02	5.02	4.67	1.46	0.988	0.903	1.54	1.65	0.769	1.36	0.865	1.51	1.47	0.527	0.823	0.702	0.448	0.7	0.607	1.7339	1.9564	1.6809	0.9221	0.6159	1.7588	1.2667	1.8795	1.4628	1.75	2.02	3.53	0.586	0.704
MG(20:5)									0.0372	0.0155	0.033			0.0158	0.0472	0.0146	0	0.0001	0.0003	0.0666	0.0088	0.0232	0.0316	0.0393	0.0229	0.0215	0.0213	0.0422	0.0421																0.0319	0.0137	0.057		0.0047
MG(22:5)	0.1836	0.1042	0.207	0.0924	0.1485	0.1681	0.0681	0.1676	0.145	0.148	0.143	0.0488	0.0334	0.065	0.106	0.151	0.0593	0.158	0.14	0.166	0.0909	0.132	0.112	0.221	0.102	0.0927	0.107	0.138	0.173	0.135	0.194	0.13	0.0799	0.128	0.133	0.1935	0.2335	0.1766	0.1165	0.1487	0.2065	0.1817	0.1631	0.2084	0.115	0.121	0.299	0.0526	0.0672
MG(22:6)	0.3918	0.1972	0.7647	0.2222	0.2649	0.4133	0.2116	0.3406	0.224	0.261	0.298	0.0982	0.109	0.133	0.271	0.268	0.0958	0.238	0.234	0.232	0.143	0.223	0.191	0.254	0.118	0.133	0.153	0.242	0.245	0.131	0.211	0.128	0.0934	0.158	0.115	0.4444	1.0764	0.5355	0.5526	0.6635	0.9471	0.7017	0.9076	0.6602	0.359	0.389	0.974	0.186	0.416
MGDG(16:0_16:0)																				6.45	2.1	5.7	4.74	5.02	4.99	4.94	4.66	6.36	2.36
MGDG(16:0_16:1)																				12.8	8.18	8.34	10	9.95	10.3	6.99	7.24	10.1	5.86
MGDG(16:0_17:1)																				1.1	0.835	0.863	1.02	0.92	0.858	0.949	0.751	0.778	0.788
MGDG(16:0_18:0)																				8.1	4.35	5.22	5.43	6.8	5.98	6.84	5.77	6.37	3.88
MGDG(16:0_18:1)																				128	108	141	119	106	114	130	103	122	84.1
MGDG(16:0_20:1)																				12.2	9.83	8.87	11	11.5	10.5	13.3	8.67	9.62	5.41
MG(O-24:6)									0.0104	0.0119	0.0062	0.0095	0.0083	0.0041	0.0025	0.0073	0.308	0.0011	0.0022																										0.017	0.0069	0.0049	0.0054	0.0044
OAHFA(26:8_30:8)																				0.0006	0.0005	0.0003	0.0005	0.0006	0.0013	0.0006	0.0006	0.0008	0.0008
PA(12:0_26:6)									74.3	102	60.5	0.843	2.87	4.59	13	42.5	2.4	6.51	2.49																										49.9	70.7	53.1	5.96	63.9
PA(13:1_27:6)									140	120	92.5	3.27	4.52	14.4	24.6	78	3.68	14.3	5.78																										56.9	84.7	58.4	6.31	65.9
PA(14:2_22:1)																														4.51	7.29	6.74	4.4	11	3.44
PA(14:2_23:2)																				0.688	0.734	0.296	0.553	0.533	2.01	0.349	0.836	2.43	1.04
PA(16:2_26:6)																														0.0987	0.228	0.272	0.195	0.305	0.123
PA(17:2_25:7)									1.94	3.92	1.81	0.037	0.0424	0.115	0.364	1.11	0.0728	0.143	0.0536	0.0475	0.192	0.0624	0.111	0.175	0.244	0.161	0.305	0.711	1.07																2.21	2.69	1.82	0.113	1.88
PA(17:2_30:8)																														0.4	1.07	0.734	0.553	1.06	0.349
PA(18:1_16:1)																														0.229	0.248	0.362	0.223	0.576	0.174
PA(18:1_18:1)									202	236	160	6.46	8.71	19.9	36.1	123	5.98	17.9	5.34																										89.8	147	99.5	18	172
PA(19:3_26:6)									33.1	70.4	43.3	0.903	0.906	2.22	6.52	29.6	1.16	3.18	0.946																										34.6	75.9	39.9	2.45	40.3
PA(20:3_17:2)	0.3522	0.1853	0.6097	0.3971	0.4444	0.4907	0.4811	0.3855																												0.2338	0.4669	0.2066	0.2	0.1747	0.6539		0.0995	0.5039
PA(20:3_18:1)																														5.59	5.67	9.96	6.68	10.5	3.66
PA(20:3_22:6)	0.6551	0.37	1.3592	0.6225	0.5662	1.1728	0.7386	0.4551																												0.715	1.5837	0.4921	0.4377	0.7431	1.3079		0.1456	0.75
PA(20:3_30:3)																				0.0413	0.0535	0.0138	0.0514	0.0387	0.129	0.0267	0.0573	0.145	0.0423
PA(20:4_20:4)																														0.29	0.215	0.451	0.295	0.568	0.196
PA(20:4_22:6)																														0.084	0.0954	0.111	0.1	0.104	0.0549
PA(20:5_26:7)	0.4085	0.2922	1.0058	0.8909	0.1683	0.4969	0.4242	0.3304																												0.5749	0.607	0.1673	0.1324	0.1534	0.5138		0.0593	0.5391
PA(20:6_26:6)																				0.146	0.274	0.0933	0.297	0.201	0.8	0.151	0.336	0.543	0.312
PA(21:1_16:0)																														59.9	130	73.7	119	148	61.4
PA(21:3_26:4)	0.22	0.13	0.1814	0.1796	0.151	0.179	0.2337	0.0974																															0.0001					0.2051
PA(21:3_26:8)																														0.115	0.234	0.273	0.231	0.256	0.156
PA(22:1_18:1)																				0.744	1.11	0.181	0.436	0.572	1.72	0.252	0.996	0.725	0.853
PA(22:2_16:1)									116	139	103	2.38	3.08	9.62	19	69.5	3.63	10.8	3.76																										109	112	89.6	9.46	133
PA(22:5_16:0)	2.2466	1.3378	3.8835	4.5081	2.7671	4.6296	2.9091	2.1043	284	353	225	9.53	10.7	28	65.8	240	13.4	30.9	9.56	1.45	1.48	0.721	1.47	1.22	4.83	1.01	2.13	4.4	1.9	1.74	2.8	3.29	2.43	4.23	1.18	1.8696	7.3152	2.3274	1.0878	3.0567	7.5584		0.5508	4.8438	251	447	182	31.6	333
PA(22:5_18:0)	11.7919	5.9786	17.4757	14.8837	11.2938	23.1173	13.1061	14.7536	607	874	646	30.5	26.4	80.5	166	459	28.3	60.5	24.1																	9.0338	21.0506	7.3146	6.3489	10.0395	20.9342		2.5254	26.5625	685	641	306	64.7	746
PA(22:5_22:6)	0.336	0.1542	0.7223	0.6941	0.3592	0.3951	0.6098	0.4812	16.5	21.8	15.1	0.438	0.965	2.38	6.17	13.4	0.803	1.79	0.88											0.365	0.771	0.515	0.622	0.912	0.369	0.2415	0.7198	0.3304	0.1372	0.303	0.5223		0.0742	0.5156	25.4	23.3	10.1	1.26	21
PA(22:6_16:0)	2.7861	1.622	5.3204	2.9267	1.723	4.8765	3.2159	2.0667	175	241	146	3.42	6.82	14.4	34.4	115	5.03	13.7	5.79	2.63	2.94	1.33	3.3	3.08	10.2	2.15	3.2	10	5.86	4.49	5.46	5.04	3.38	5.93	2.84	3.1353	7.8988	2.6087	2.4052	3.8999	7.3461		0.8407	4.4141	182	199	114	15.7	160
PA(22:6_16:1)																				0.164	0.156	0.0893	0.177	0.173	0.546	0.0834	0.168	0.4	0.276
PA(22:6_18:1)	5.0482	1.118	16.6602	4.1503	2.7275	5.8951	6.9697	2.9275	103	124	84.3	2.26	3.35	8.24	15	56.6	2.9	6.84	2.58	1.67	2.2	0.774	1.57	1.43	4.19	1.03	2.14	4.52	3.29							3.4348	9.2607	2.2046	1.9588	1.0751	3.2994		0.8983	3.125	90.5	98.5	87	9.35	88.6
PA(22:6_26:6)									7.88	20.9	6.68	0.376	0.667	0.903	9.02	10.2	0.3	1.15	0.372																										3.68	14.1	3.77	0.178	14.2
PA(22:7_22:3)									66.7	69	47.9	2.2	2.47	5.14	11.5	50.5	2.74	6.22	2.53																										17.7	24.5	9.01	1.15	38.2
PA(23:5_20:1)																				7.2	7.11	3.47	5.94	6.7	20	4.8	7.82	30.6	15.2
PA(23:5_26:6)	0.1642	0.0501	0.2932	0.4794	0.0919	0.1827	0.0799	0.2391																												0.1671	0.5992	0.1494	0.1135	0.21	0.3316		0.0314	0.4375
PA(24:2_16:1)																				2.47	3.85	0.493	1.34	2.03	4.59	1.21	1.5	7.53	7.05
PA(24:7_16:0)	12.8324	5.8713	22.3301	10.6619	18.5693	20.8333	12.7652	10.1159	416	591	390	16.7	25.8	49	147	349	14	53.7	25.6											21.6	32	30.3	21.6	41.3	15.4	11.5942	13.5798	5.6777	3.987	4.2688	10.4034		1.9661	11.875	314	305	214	12.5	370
PA(24:7_18:1)																														7.95	12.3	11.7	9.75	19.5	6.74
PA(25:0_22:7)									4.33	1.83	2.49	0.125	0.309	0.716	0.669	2.6	0.201	0.523	0.312																										4.01	1.11	1.44	0.426	2.67
PA(25:2_14:2)																				3.22	2.7	1.69	2.99	2.46	8.52	2.11	4.68	9.61	4.91
PA(26:3_21:4)	0.1773	0.1225	0.1717	0.1216	0.1464	0.1735	0.1973	0.1038																															0					0.1949
PA(27:6_20:5)																														0.121	0.263	0.274	0.273	0.289	0.159
PA(28:5_13:0)									0.194	0.286	0.166	0.0084	0.0281	0.0412	0.101	0.213	0.0229	0.0287	0.0201																										0.382	0.219	0.129	0.0138	0.436
PA(38:0)																				0.0561	0.0659	0.002	0	0.0019	0.0018	0.001		0.0052
PA(38:6)	0.4432	0.3512	1.165	0.6762	0.5571	0.9414	0.8561	0.429																												0.6087	2.0233	0.7826	0.5959	0.7404	1.9533		0.239	0.875
PA(41:5)	0.0416	0.0029	0	0.0002	0.0199	0.0004	0	0.0135																												0.038	0.0716	0.0432	0.009	0.0226	0.0463		0.0032	0.0003
PA(O-10:0_13:1)																				0.426	0.233	0.126	0.114	0.116	3.11	0.149	0.375	0.617	0.674
PA(O-16:2_16:1)																														0.0131	0.0221	0.0249	0.017	0.0399	0.0156
PA(O-16:2_20:4)									13.7	13.4	9.35	0.326	0.354	1.14	2.42	6.24	0.497	1.62	0.423	0.196	0.208	0.0647	0.216	0.181	0.541	0.102	0.278	0.426	0.238	0.19	0.175	0.208	0.19	0.36	0.147										4.73	6.62	5.51	0.615	5.34
PA(O-18:2_16:1)									173	151	155	5.69	6	37.8	28.2	98.4	6.63	16.9	5.94																										0.326	61.6	81	7.27	61.6
PA(O-18:2_18:2)	23.815	9.6515	51.2621	29.9821	47.4886	47.2222	31.1364	30.1449	924	923	942	33.2	36.9	141	248	710	39.7	149	46.3	13	16.2	4.2	15.4	14.3	36.3	6.73	14	32	9.66	111	122	112	117	237	107	21.256	33.463	21.3299	16.1863	10.5402	56.051		9.5593	25.4297	149	335	364	38.2	241
PA(O-18:2_20:1)																				8.61	10.3	3.05	6.98	8.08	24.2	3.68	12.2	16.4	3.59
PA(O-18:2_20:3)	4.7784	2.1823	8.3495	6.0107	6.8189	7.1914	7.7652	4.9565	819	1050	1080	38.4	44.3	120	258	630	50.5	159	45.2	6.35	6.42	1.72	4.28	4.5	9.89	2.91	5	9.78	2.85	61.5	83.6	94.5	86.8	125	70.7	5.314	7.7043	4.4399	4.182	2.7668	7.8556		1.9661	6.4453	302	374	499	37.9	295
PA(O-18:2_20:4)	6.3969	3.6461	12.699	7.4776	9.7108	11.5741	7.9545	6.029																												5.7971	10	7.0588	3.2286	4.0053	14.9045		1.5169	7.8906
PA(O-18:2_22:5)									1310	1290	767	39.5	23	124	234	538	28.8	101	44.7	14.2	14.9	6.92	17.3	12.5	53.3	8.64	16.9	33.3	19.1																442	464	549	62.8	569
PA(O-18:3_16:1)	2.0231	0.9946	3.6427	1.8068	2.554	2.3704	2.2386	1.9246	87.3	82.9	108	3.54	3.58	12.6	26	69	4.16	15.9	5.87	4.45	4.96	1.81	3.85	4	13.2	1.86	5.79	9.54	3.44	3.11	4.65	3.91	3.64	6.18	2.61	2.1304	2.0856	1.2839	1.1939	0.7852	3.2017		0.5339	2.5352	21.5	29.6	39.7	4.22	22.9
PA(O-18:3_18:1)	24.1233	8.4987	66.0194	29.3739	42.0091	43.8272	28.0303	28.1739	943	929	885	33.7	37.3	143	252	718	40.3	138	46.9											48.5	66.9	81	57	95.4	45.6	9.1304	29.8833	21.688	18.2232	12.7536	47.5584		9.2203	23.2422	152	339	370	38.6	244
PA(O-19:3_16:1)																														0.397	0.603	0.7	0.523	0.873	0.358
PA(O-19:3_18:1)																														0.754	1.03	1.63	1.33	1.79	0.8
PA(O-20:2_18:1)	9.711	3.6729	18.0583	8.1574	14.0639	13.0864	9.1288	7.4783	70.6	116	99.2	3.36	4.39	8.88	13.4	79.8	0.946	11.9	4.43	2.41	2.77	1.12	4.65	2.97	10.7	1.84	3.42	4.43	1.64	5.34	5.9	11.5	7.79	14.5	4.37	8.6473	10.7393	4.9258	7.844	1.8498	15.3291		2.7458	9.375	14.1	16.2	42.1	4.14	25.1
PA(O-20:2_18:2)									2520	2260	2210	87.7	40.4	304	522	2480	105	429	123	60.3	73.7	20.7	56.9	48.2	161	27.1	75.3	98.6	25.2	141	197	253	195	382	156										528	553	1020	105	287
PA(O-20:2_20:2)									323	255	353	14.6	16.2	38.9	68.9	275	11.1	41.4	13.8	1.79	4.34	0.918	3.08	1.55	6.07	1.2	2.61	5.01	0.89	8.31	10.5	10.5	13.1	22.9	5.88										49.1	88.3	129	17.3	88.6
PA(O-20:2_22:6)									228	268	205	8.05	9.79	24.1	50.5	160	9.55	21	8.85																										63.9	98.3	64.5	5.11	82.7
PA(O-20:3_16:1)	87.4759	50.4021	231.845	138.819	175.647	188.889	150.379	122.029	2540	2540	2630	92.2	92.5	392	633	1810	99.6	392	118	27.1	25.1	8.64	29.2	21.3	71	10.6	21.8	59.7	15.4	88.5	97.3	99.5	93.4	203	84	103.865	114.008	84.9105	77.7898	44.5323	206.369		34.4068	132.031	406	910	1030	105	589
PA(O-20:3_16:2)									60.3	56.5	67.7	2.19	2.23	7.71	16.3	43.5	2.45	9.89	3.5																										9.91	18	24.1	2.38	14.3
PA(O-20:3_16:3)																														0.133	0.213	0.325	0.21	0.301	0.131
PA(O-20:3_17:1)	9.7495	5.5496	19.1456	8.873	12.5114	12.5309	12.8788	9.0435	265	289	326	10.3	12.2	35.8	62.8	192	11.9	43.2	15.2	8.01	9.47	2.42	7.05	5.83	18	3.29	8.73	15.1	5.47	1.89	3.21	3.03	2.99	4.17	2.18	11.5459	10.7393	8.0818	7.4106	3.61	15.9236		3.2203	10.7031	76.4	97.3	113	13.7	71.8
PA(O-20:3_18:1)	18.3044	6.9705	37.2427	16.7084	27.793	23.9815	21.9697	14.3768	3870	4020	4250	165	153	564	803	3990	155	652	224	137	174	49	161	118	359	62.6	219	330	65.2	37.6	78.8	93.6	82	108	62.6	23.6715	28.1712	16.7775	18.4832	7.3254	45.4352		6.8644	20.1953	688	1120	1610	204	772
PA(O-20:3_18:2)	63.9692	24.6381	101.359	58.3184	80.6697	70.9877	76.8939	50.1449	1140	1300	1190	42.9	43.2	175	291	892	50.9	170	48	48.3	45.2	18.9	53.1	34.1	124	24.5	55.3	85.1	31.6	2.93	4.63	3.74	4.25	7.11	2.98	61.8357	76.6537	44.2455	43.3369	26.614	101.062		19.1525	68.75	320	397	515	60.2	335
PA(O-20:3_19:1)	1.815	0.6702	2.2097	1.3023	1.4642	1.9537	1.678	1.1478																												1.4928	2.2879	1.0384	0.9512	0.6509	2.4289		0.3169	1.625
PA(O-20:3_20:1)	10.6358	4.0483	17.1262	7.9428	13.2116	13.7963	12.5758	6.4638	998	818	1080	44.1	49.3	116	214	851	31.2	129	37.4	8.94	9.41	3.62	12.3	6.9	22.8	4.46	13.8	19.5	2.76							9.372	11.7899	7.0077	9.0141	3.8472	18.4713		3.4237	10.2344	158	268	369	51.4	268
PA(O-20:3_20:3)									235	218	161	7.61	8.2	20.5	46.1	130	6.79	23.5	6.75																										76.4	76.7	84.4	11.3	67.5
PA(O-20:3_20:4)									2140	2140	1600	72.4	63.3	227	416	1010	67.5	222	72.1	18.3	17	7.55	19.5	19	57	10.4	23.7	40	23.4	63.7	110	123	111	117	67										659	883	906	131	930
PA(O-20:3_22:5)																														0.93	0.916	0.8	0.437	0.989	0.514
PA(O-20:3_22:6)	2.7013	1.6676	4.5437	3.1091	2.5297	4.0123	4.2045	1.4812	1630	2310	1410	40.7	55.6	165	362	1060	48.6	184	65.5	23.5	31.3	10.4	30	26	80	15.9	29.3	70.8	29.7	24.6	27.3	30.7	23	41.4	21	4.4928	5.2918	3.0332	2.2535	2.1502	7.983		1.4102	4.7656	811	701	880	74.4	968
PA(O-20:4_16:0)																														4.63	6.25	7.18	6.56	11.1	5.02
PA(O-20:4_16:1)									64	52.7	53.8	1.86	1.78	6.26	15.2	35.6	2.58	9.29	2.75	3.96	4.4	1.39	4.04	3.31	9.47	1.66	4.82	8.41	2.93																11.8	18.1	21.6	1.74	12
PA(O-20:4_18:1)	13.4489	4.1019	26.0971	13.7388	15.0381	16.7593	14.053	9.7391	1970	1730	1920	67.1	57.3	219	434	1060	76.5	281	68.6	24.3	29.9	8.54	30.8	17.6	59.8	14.1	31.9	44.6	12.5	68.4	89.7	101	95.2	146	62.2	11.9807	17.7432	9.3606	11.4193	5.8762	19.8726		4.1864	17.9688	396	536	592	67	456
PA(O-20:4_22:6)	2.1118	1.0617	4.1165	2.1503	1.6317	3.3333	2.5833	1.0087	64.7	112	56.9	1.35	2.51	5.63	15.2	46.2	2.64	6.13	2.8	0.306	0.459	0.134	0.35	0.35	0.543	0.161	0.425	1.18	0.777	2.74	3.27	2.93	2.59	3.06	1.26	2.6425	5.4086	2.0153	2.1343	2.635	4.3312		0.5356	3.7422	45.1	56.5	37.7	3.78	57.2
PA(O-20:4_23:7)																														1.81	0.521	2.01	1.36	0.786	0.605
PA(O-21:3_18:1)									51.5	42.3	39.9	1.6	1.69	4.61	8.66	26.8	1.67	6.17	1.93																										17.6	17.5	18.3	2.79	21.4
PA(O-22:2_16:0)																				1.18	1.55	0.478	0.986	0.947	2.95	0.573	1.15	2.06	1.38
PA(O-22:3_16:0)									49	66.1	59.3	1.91	4.11	7.66	8.61	43.8	1.49	7.29	2.12																										9.62	16.9	19.8	3.73	20.1
PA(O-22:3_18:1)	10.4432	3.4584	19.2621	8.229	14.9163	16.358	14.8485	7.5362	34.1	29.9	25.7	1.15	1.53	2.97	6.91	23.9	1.04	4.7	1.09	0.654	0.806	0.216	0.842	0.481	1.34	0.285	0.741	1.27	0.0921							6.8116	13.0739	5.4731	10.6826	4.1107	17.0276		3.8475	10.7031	1.15	6.84	12.7	1.35	6.2
PA(O-22:4_18:1)																				10.4	16.2	4.39	13.9	10.1	31.1	6.59	16.7	22.7	9.17
PA(O-23:2_16:0)									4500	5200	7930	220	270	743	2290	5490	269	1500	499	77.4	84.2	37.3	95.9	48.4	177	47.8	124	190	57																3970	2590	5870	425	2880
PA(O-23:5_18:1)																				1.22	1.31	0.654	1.39	1.34	3.39	1.1	1.43	4.24	2.1
PA(O-24:7_16:0)									448	416	451	12.2	29.4	72.5	99.2	342	14.1	68.6	28.7																										109	176	220	29.8	165
PA(O-24:8_16:1)									45	37.8	31.3	0.862	0.894	4.18	7.51	19.4	1.58	4.03	1.41																										15.3	20.4	18.8	2.09	27.3
PA(O-24:8_18:1)																														1.08	1.69	1.84	1.39	1.92	0.915
PA(O-27:6_16:1)	1.8805	0.8204	2.4583	2.5653	1.5464	3	1.8598	1.3913																												1.5942	4.8249	2.2353	1.5883	2.8458	5.5626		0.6407	3.2188
PA(O-27:6_17:3)																														0.236	0.223	0.213	0.134	0.187	0.149
PA(O-27:6_18:4)									24.7	35.3	26.9	0.344	0.322	1.06	2.43	14.8	0.541	1.4	0.345																										25.1	36.2	35	2.58	23.5
PA(O-37:2)	0.3892	0.1855	0.0722	0.5188	0.158	0.2262	0.2386	0.2357	18.8	20.9	34.6	0.823	1.21	5.31	5.05	9.27	1.21	0.986	0.959																	5.2174	2.1829	2.9616	1.1723	1.6047	1.3163		1.1627	0.3328	25.1	7.58	8.44	2.6	17.8
PA(O-40:2)	0.0054	0.0002	0.0002	0.0169	0.0004	0.0002	0.0087	0.0272																						0.0091	0.0047	0.0143	0.0086	0.0135	0.0027	0.1551	0.0809	0.0829	0.0127	0.0406	0.015		0.0322	0.0004
PA(O-4:0_21:6)																														0.0439	0.116	0.103	0.0377	0.0236	0.0132
PA(O-41:7)																				0.0126	0.0083	0.0036	0.007	0.0115	0.0152	0.0023	0.0119	0.0285	0.0047
PA(O-43:10)	0.4085	0.3539	0.0959	0.4651	0.1507	0.2568	0.4356	0.3739	8.21	5.71	10.2	0.353	0.891	1.41	1.05	3.34	0.48	0.368	0.484	0.0065	0.0142	0.0199	0.0174	0.0079	0.0136	0.0339	0.0117	0.0251	0.104	2.47	3.26	2.44	4.84	4.83	1.14	0.9372	0.4358	0.757	0.3034	0.4216	0.2552		0.3203	0.3141	13	1.76	3.45	1.47	9.33
PA(O-43:7)									7.51	6.89	5.22	0.212	0.295	1.21	1.27	2.61	0.215	1.11	0.6																										0.692	2.2	3.17	0.0593	0.85
PA(O-50:13)																														1.08	1.86	2.69	1.87	3.32	0.922
PA(P-19:4_23:6)	2.7476	1.3753	3.4796	3.1377	3.0746	4.8765	2.5909	2.1884																												0.4696	2.9844	1.0639	1.3803	1.8577	5.5626		0.7441	4.0234
PA(P-19:4_24:1)																				5.03	4.51	1.34	3.99	4.22	12.1	2.55	5.79	12	5.36
PA(P-20:6_23:4)	0.8786	1.1475	2.501	1.2773	0.8219	1.679	1.3674	1.4319																												1.3478	1.6459	2.8184	0.3944	0.8195	1.6603		0.722	1.7891
PA(P-24:8_16:0)									117	100	75.2	2.27	2.4	11.2	20	50.3	3.36	11	3.75																										46.5	54.6	43.4	7.26	70
PA(P-24:8_16:1)																														0.117	0.168	0.17	0.135	0.215	0.0853
PA(P-24:8_18:1)	8.5164	4.7989	12.0777	8.1932	8.2192	12.6852	9.8106	6.2319	122	106	93.5	5	4.65	15.2	29.7	63.1	3.83	15.2	3.27	6.54	7.23	2.9	7.16	6.09	17.3	4.17	7.76	14.4	8.02	2.62	3.14	4.89	3.13	5.36	2.83	6.3285	10.5447	6.9054	4.1387	4.7431	13.2059		2.5085	9.5312	45.8	73.5	51.1	12.1	72.6
PA(P-26:8_16:1)									125	113	106	4.32	5.42	15.2	29.7	58.7	4.6	17.3	4.7											2.47	3.57	4	2.57	3.59	2.58										47	69.7	53.4	12.1	72.6
PA(P-26:8_18:1)																														0.17	0.177	0.215	0.218	0.321	0.172
PC(10:0_23:2)																				0.0212	0.0167	0.0135	0.0167	0.0207	0.0172	0.0076	0.0144	0.0222	0.0162
PC(11:0_21:3)																														0.0058	0.0091	0.0077	0.0061	0.0093	0.0063
PC(12:0_20:3)																				0.0008	0.0005	0.0005	0.0006	0.0006	0.0005	0.0003	0.0004	0.0008	0.0005
PC(12:1_19:1)																				0.0004	0.0011	0.0009	0.0003	0.0001	0.0005	0.0002	0.0003	0.0008	0.0009
PC(12:1_21:3)	0.001	0.0004	0.0014	0.0005	0.0004	0.0009	0.0003	0.0002																												0.0014	0.0023	0.0008	0.0012	0.0015	0.0019	0.0039	0.0005	0.0018
PC(12:1_26:6)																														0.0105	0.0138	0.0113	0.0096	0.0097	0.0049
PC(13:0_22:6)									0.793	0.914	1.1	0.481	0.42	0.427	0.978	0.542	0.952	0.512	0.4	0.182	0.119	0.116	0.0977	0.154	0.145	0.0653	0.0929	0.205	0.121	0.0069	0.0123	0.0053	0.0053	0.0105	0.0103										0.691	2.41	1.39	1.15	1.03
PC(13:0_24:7)	0.0853	0.0314	0.1051	0.0651	0.0455	0.1353	0.0566	0.0505																												0.0405	0.0816	0.0208	0.0383	0.0549	0.0642	0.1208	0.0262	0.1064
PC(14:0_16:0)	0.6513	0.3874	0.9054	0.5191	0.5919	0.8951	0.5926	0.6675	31.3	25.5	50.9	24.3	28.8	15	36.9	28.5	32.7	22.2	24.4	0.716	0.48	0.426	0.6	0.64	0.48	0.264	0.556	0.78	0.429	0.413	0.835	0.506	0.599	0.669	0.464	0.4865	0.7736	0.2739	0.5593	0.3329	0.8358	0.4197	0.1762	0.7861	15.3	23.6	16.9	11.1	12.9
PC(14:0_16:1)																														0.001	0.0013	0.001	0.001	0.0012	0.001
PC(14:0_17:1)																				0.0396	0.0307	0.025	0.0374	0.0404	0.0365	0.0148	0.0313	0.0413	0.0277
PC(14:0_22:6)	0.0039	0.0033	0.0049	0.0046	0.0028	0.0068	0.0017	0.0023																						0.0021	0.0022	0.0016	0.0019	0.0015	0.0013	0.0019	0.0061	0.0013	0.0032	0.0038	0.007	0.0057	0.0015	0.0066
PC(14:0_24:7)																														0.0115	0.0144	0.011	0.0085	0.0091	0.0052
PC(14:1_20:1)	0.1526	0.09	0.1234	0.1399	0.1249	0.2583	0.1221	0.1056																						0.0591	0.0478	0.0525	0.0544	0.0521	0.0456	0.1907	0.3179	0.129	0.1809	0.2841	0.3079	0.5215	0.0997	0.2049
PC(14:1_20:3)																														0.0065	0.0105	0.0068	0.0073	0.0106	0.008
PC(14:1_24:5)	0.7504	0.3984	1.0393	0.8986	0.5724	1.1918	0.5806	0.6436																												0.8533	1.9887	0.5045	0.8936	1.1627	1.5073	1.504	0.4969	1.2209
PC(14:1_28:7)																				0.0007	0.0005	0.0006	0.0002	0.0004	0.0005	0.0002	0.0004	0.0007	0.0005
PC(14:2_18:1)																														0.0013	0.0017	0.0014	0.0014	0.0015	0.0012
PC(14:2_20:1)									1.82	1.84	2.5	1.55	1.73	0.712	1.89	1.79	1.43	1.28	1.21	0.008	0.0049	0.0047	0.0043	0.006	0.0055	0.0028	0.0044	0.0077	0.0071	0.0272	0.0563	0.0446	0.0408	0.0551	0.0428										0.859	1.76	1.14	0.694	1.26
PC(14:2_26:6)									1.73	3.98	3.28	0.239	1.4	0.48	2	2.37	1.18	0.795	0.569																										2.07	4.42	2.71	1.24	2.96
PC(15:0_21:2)									75.6	57.8	166	58.9	57.7	52.8	65	110	54.8	54.2	62.6																										37	60.4	95.6	60.6	71.6
PC(15:1)																														0.0007	0.0008	0.0007	0.0006	0.0006	0.0007
PC(15:1_16:0)									2.36	2.33	2.8	1.69	1.78	1.05	2.62	2.01	0.96	0.849	0.57	0.0275	0.0151	0.0104	0.0115	0.017	0.022	0.0033	0.0108	0.0118	0.0056																1.96	5.72	2.43	3.26	3.85
PC(15:1_16:1)																														0.0242	0.0272	0.0306	0.0176	0.0309	0.0197
PC(15:1_18:0)	0.0311	0.0195	0.0317	0.0249	0.0188	0.0458	0.0235	0.0195												0.22	0.162	0.0701	0.0929	0.111	0.156	0.0318	0.0921	0.103	0.0576	0.0439	0.0401	0.0354	0.0309	0.0444	0.0218	0.0402	0.0757	0.0296	0.0374	0.0658	0.071	0.0948	0.0225	0.0536
PC(15:1_18:1)									11.9	18.1	18	15.8	20.9	11	13.2	21.5	8.86	8.57	8.54	0.221	0.208	0.0977	0.139	0.214	0.153	0.0711	0.112	0.181	0.0408																3.9	10.4	6.34	9.45	7.32
PC(15:2_18:1)									5.44	6.55	6.7	4.88	5.97	2.81	4.58	5.55	4.37	3.91	2.72											0.0154	0.0112	0.0142	0.0123	0.011	0.0105										2.28	5.67	4.05	3.61	4.45
PC(15:2_25:4)	0.0139	0.0052	0.0223	0.0171	0.0086	0.0186	0.009	0.0109																						0.0024	0.0041	0.0028	0.0023	0.0028	0.0021	0.0095	0.0246	0.0054	0.0104	0.014	0.0227	0.025	0.0048	0.0251
PC(16:0_15:2)																														0.002	0.0021	0.0017	0.0015	0.0014	0.0011
PC(16:0_16:0)	7.7168	4.3929	8.7336	5.2437	6.2677	10.7161	7.3118	5.7449	378	405	544	401	281	197	403	323	372	273	262	7.31	5.37	4.25	5.57	5.91	5.72	2.37	5.6	7.64	4.87	2.85	4.3	2.62	4	3.58	3.12	4.8263	6.4135	3.1243	4.7112	3.9661	6.1584	5.9459	3.125	8.9739	189	328	224	166	297
PC(16:0_16:1)	9.6637	5.648	13.508	8.195	9.6192	10.5115	7.3596	8.9631	1050	1120	2460	1150	1200	820	1290	1710	851	1140	884	25.2	18.1	14.8	20.7	20.7	19.8	7.72	16.1	20.8	8.92	5.91	7.88	6.3	6.52	7.74	6.77	8.9575	8.3826	4.6486	8.4498	6.7458	11.349	7.5994	4.9062	13.0783	555	1040	1010	523	857
PC(16:0_17:1)	0.0002	0.0001	0.0003	0.0001	0.0001	0.0002	0.0002	0.0001																						0.0518	0.0452	0.046	0.041	0.0535	0.0447	0.0002	0.0002	0.0001	0.0002	0.0001	0.0002	0.0002	0.0002	0.0002
PC(16:0_17:3)																				0.0443	0.0462	0.0321	0.0453	0.0512	0.0416	0.0112	0.0286	0.0322	0.0244
PC(16:0_18:1)	1.9858	0.8977	3.377	1.6206	2.0979	3.9642	1.9355	1.2706	155	190	218	139	116	59.7	155	164	104	137	97.8	3.15	1.79	1.62	2.61	1.85	1.64	0.933	1.71	3.35	1.65	0.55	0.831	0.603	0.537	0.941	0.554	1.2741	2.6442	0.8036	1.2918	1.3661	3.0499	2.1431	0.7531	2.6748	48.5	122	103	59.2	103
PC(16:0_18:2)	3.4336	1.6535	5.2984	4.3742	2.6768	5.9335	2.2366	2.5983	482	836	740	388	389	198	413	545	355	313	179	3.71	2.2	1.39	1.77	2.64	2.31	0.993	1.34	3.09	2.25	6.8	5.4	5.32	5.96	5.64	4.43	3.0232	7.2855	2.0541	3.5258	5.8983	4.7214	8.3307	1.5562	4.6261	429	710	493	294	453
PC(16:0_20:1)	0.0016	0.0007	0.002	0.0012	0.0014	0.002	0.0014	0.0009												0.0138	0.0255	0.0112	0.0191	0.0175	0.0212	0.01	0.0172	0.0215	0.0102							0.0014	0.0015	0.0009	0.0012	0.0016	0.0021	0.0017	0.0009	0.0019
PC(16:0_20:3)	0.0021	0.0011	0.0025	0.0018	0.0015	0.0039	0.0016	0.0012	25	41	51.3	16	24.3	10.3	25.6	36.6	22	15.3	11.3																	0.0015	0.0046	0.0016	0.0024	0.0039	0.0055	0.0095	0.0012	0.0033	28.3	54.7	37.5	23.1	36.9
PC(16:0_20:4)	0.3402	0.1978	0.4571	0.3768	0.2633	0.7775	0.2461	0.2908	19.7	31.9	28.6	15.2	21.5	8.9	24.1	27.8	17.1	12.7	10.5	0.0251	0.0153	0.0037	0.0034	0.0024	0.0039	0.0005	0.0022	0	0	0.477	0.631	0.483	0.469	0.455	0.337	0.205	0.706	0.2231	0.3191	0.6305	0.783	1.3672	0.2209	0.7791	26.9	45.5	29.1	20.3	34.3
PC(16:0_20:5)	0.4708	0.2756	0.6696	0.4321	0.2982	1.0691	0.399	0.2932	54.4	83.7	108	23.4	38.9	18.3	48.7	73.4	35.4	26.5	23.8	0.443	0.325	0.367	0.283	0.39	0.329	0.135	0.235	0.67	0.399	0.39	0.448	0.323	0.282	0.318	0.214	0.4054	1.1561	0.3596	0.6109	0.9186	0.8886	1.9777	0.2397	0.8243	67.7	88.7	60.9	37.3	54.6
PC(16:0_21:6)	0.2025	0.0524	0.2303	0.1391	0.1402	0.2711	0.1381	0.1185																												0.1147	0.1634	0.0616	0.0994	0.1251	0.1636	0.2134	0.0462	0.2087
PC(16:0_22:5)	0.1667	0.095	0.241	0.1845	0.1134	0.2545	0.1288	0.1411																												0.1544	0.391	0.1276	0.19	0.3898	0.3167	0.5723	0.1016	0.3861
PC(16:0_22:6)	1.0018	0.543	1.444	1.1937	0.6942	1.5294	0.7861	0.8224	233	418	624	246	280	132	372	420	252	178	201	2.41	2.04	1.67	2.16	2.63	2.02	0.945	1.86	2.73	1.62	1.53	2.28	1.3	1.41	1.78	1.23	1.0734	2.2616	0.5982	1.2067	1.5864	1.8944	1.8696	0.6	1.8261	267	512	395	184	472
PC(16:1_16:0)																				15	12.8	9.55	12.9	15.6	9.15	5.3	10.9	14.2	6.35	0.036	0.0531	0.0347	0.0349	0.0523	0.0329
PC(16:1_16:1)	0.4708	0.2524	0.4367	0.3794	0.494	0.7391	0.3847	0.4958	10.9	9.74	19.6	9.78	8.59	8.8	13.6	10.3	9.25	8.45	8.19	0.401	0.417	0.275	0.311	0.336	0.304	0.0986	0.302	0.44	0.191	0.206	0.359	0.213	0.261	0.349	0.288	0.3139	0.6723	0.2472	0.386	0.4712	0.6891	0.9253	0.3156	0.7235	7.13	12.1	13.5	7.04	16.5
PC(16:1_18:1)	1.423	0.7258	2.0553	1.7628	0.9706	2.8645	0.8029	1.0131	169	251	216	125	152	75.8	159	206	110	106	85.2	1.47	0.959	0.759	0.828	1.2	0.979	0.404	0.649	1.38	0.84	0.571	0.288	0.254	0.408	0.42	0.34	1.6911	3.1224	1.0198	1.3799	2.5831	1.7713	4.3879	0.7344	1.9374	141	184	145	103	182
PC(16:1_18:2)	0.0042	0.003	0.0046	0.0036	0.0031	0.0059	0.0036	0.0026																						0.0442	0.049	0.0402	0.0386	0.0441	0.0305	0.0031	0.0056	0.0025	0.0036	0.0059	0.0078	0.0134	0.0016	0.0044
PC(16:1_20:3)																														0.0053	0.005	0.0044	0.0049	0.0062	0.0044
PC(16:1_22:1)																				0.0682	0.0749	0.0342	0.0576	0.0515	0.0569	0.0267	0.0468	0.0696	0.0234
PC(16:1_22:4)																				0	0.0013	0.0001	0.0017	0.0004	0.002	0.0004	0.0011	0.0029	0.002
PC(16:1_24:6)																														0.069	0.0911	0.0699	0.0564	0.0641	0.0459
PC(16:2_15:0)									0.145	0.235	0.249	0.038	0.0652	0.0271	0.4	0.0583	0.0285	0.0046	0.0119																										0.19	0.473	0.365	0.306	0.464
PC(16:2_20:2)																				0.324	0.158	0.178	0.121	0.201	0.209	0.077	0.164	0.317	0.203
PC(16:3_24:6)									1.52	1.67	3.3	1.12	1.6	0.718	1.81	1.4	1.44	1.43	1.13																										1.75	2.63	2.14	1.2	3.01
PC(17:0_14:0)	0.1101	0.0674	0.1459	0.0843	0.0773	0.1542	0.1013	0.0832	7.64	7.83	10.5	5.11	4.99	2.8	5.94	5.27	6.94	4.47	3.51																	0.1143	0.1665	0.0613	0.0948	0.0892	0.134	0.1266	0.0634	0.1158	4	6.63	5.2	3.25	4.54
PC(17:0_16:0)	0	0	0	0	0	0	0	0	1.53	2.01	2.45	0.848	0.985	0.531	1.66	1.21	1.02	0.956	0.443	0.001	0.0009	0	0.0018	0.0025	0.001	0.0006	0.0013	0.001	0.0011							0.0003	0	0	0	0	0	0.0007	0	0	0.642	1.71	1.43	0.681	1.34
PC(17:0_17:2)																				1.69	1.1	0.719	0.869	1.25	0.856	0.482	0.625	1.4	1
PC(17:0_18:1)	0.0078	0.0051	0.0093	0.0058	0.0035	0.0101	0.0063	0.004	2.4	1.47	1.3	0.897	1.34	0.44	1.27	0.821	0.754	0.646	0.476	0.0001	0.0197	0.0049	0.0089	0.0127	0.009	0.0054	0.0111	0.0183	0.0136							0.0154	0.0212	0.0084	0.0099	0.0127	0.0159	0.0234	0.0067	0.0101	1.17	1.72	2.33	1.15	2.15
PC(17:0_19:1)									22.6	20.8	26.8	12.5	17.7	6.85	12	20.5	10	15.7	8.88	0.234	0.224	0.103	0.168	0.164	0.128	0.0755	0.121	0.177	0.0761																8.35	14.5	15.1	10.6	12.2
PC(17:0_20:1)	0.0022	0.0013	0.0029	0.0022	0.0018	0.0045	0.0019	0.0011																												0.004	0.0086	0.0032	0.0044	0.0041	0.0082	0.0063	0.004	0.0053
PC(17:1_16:0)																				0.0002	0.0001	0.0001	0.0001	0.0001	0.0001	0	0	0.0001	0.0001
PC(17:1_16:1)	0.0243	0.0145	0.0341	0.023	0.0242	0.0391	0.0251	0.0226	5.51	6.33	8.08	3.29	3.74	2.31	4.77	5.39	4.06	3.7	2.97											0.0161	0.0193	0.0142	0.0152	0.0182	0.013	0.0223	0.0498	0.0195	0.0328	0.0353	0.0578	0.0601	0.0214	0.0397	4.34	8.4	7.39	4.68	7.86
PC(17:1_18:1)	0.0552	0.0325	0.0713	0.0519	0.0435	0.0964	0.0399	0.0403	6.11	9.1	8.88	4.65	5.67	2.07	6.35	6.77	3.85	3.8	1.82	0.0288	0.0249	0.0063	0.013	0.0223	0.0196	0.0074	0.0099	0.0265	0.0196	0.0184	0.024	0.0187	0.0191	0.0222	0.0155	0.0587	0.101	0.0486	0.0581	0.0803	0.1109	0.1558	0.0478	0.0984	8.02	16.4	13	7.41	11.6
PC(17:1_19:2)																				0.366	0.234	0.178	0.175	0.229	0.217	0.119	0.177	0.335	0.262
PC(17:2_21:4)	0.2683	0.1321	0.2969	0.3188	0.1872	0.4527	0.1828	0.2217																												0.3035	0.7314	0.1697	0.296	0.3424	0.5513	0.5946	0.1728	0.3861
PC(17:3_17:1)	0.011	0.0054	0.0137	0.0089	0.0087	0.0234	0.0094	0.0075																												0.0076	0.0204	0.005	0.0136	0.0217	0.0214	0.0572	0.0062	0.0183
PC(17:3_18:0)									0.575	0.615	0.303	0.492	0.714	0.216	0.276	0.527	0.22	0.353	0.177	0.0158	0.0127	0.0042	0.0062	0.0066	0.0086	0.0032	0.0082	0.0071	0.0041	0.0059	0.0078	0.0109	0.0073	0.0096	0.0064										0.285	0.642	0.364	0.514	0.697
PC(17:3_18:1)																														0.0193	0.0193	0.0192	0.0128	0.0209	0.015
PC(17:3_21:3)									18.1	18.8	32.9	10.5	18.7	7.33	26.9	22.2	15.1	13.7	11.2																										16.4	32.4	20.8	11.4	23.8
PC(18:0_18:1)	2.0885	1.0286	2.0961	1.3149	1.9086	2.8645	1.2186	1.5375	200	192	283	169	172	80	127	183	113	118	93.6	3.2	3.25	1.47	1.91	2.67	2.42	0.737	2.34	1.98	0.935	1.04	1.32	1.52	1.16	1.37	0.822	1.6757	2.6188	1.236	1.848	1.722	2.651	2.3466	0.8938	2.1148	80.3	128	132	96.7	95.6
PC(18:0_22:6)																														0.0014	0.0031	0.0016	0.0015	0.0026	0.0014
PC(18:1_16:0)	0.885	0.4966	1.6536	0.751	1.1251	1.9003	0.8841	0.739	0.125	0.152	0.269	0.204	0.164	0.0608	0.0056	0.181	0.143	0.127	0.164											0.264	0.387	0.294	0.281	0.381	0.288	0.7761	1.2602	0.436	0.5289	0.5864	1.5543	1.1542	0.4156	1.04	0.109	0.142	0.0649	0.135	0.0635
PC(18:1_18:0)	0.0004	0.0003	0.0005	0.0004	0.0005	0.0006	0.0004	0.0004																												0.0007	0.0005	0.0005	0.0006	0.0005	0.0009	0.0007	0.0004	0.0006
PC(18:1_18:1)	8.9558	6.2483	8.1805	8.643	7.7258	16.7263	7.1924	7.6043	658	699	1250	511	622	417	532	858	450	433	466											0.233	0.314	0.229	0.274	0.19	0.155	8.61	14.4023	6.5946	9.2401	9.9661	14.0469	18.1558	5.4062	13.0783	346	542	728	509	618
PC(18:1_18:2)	1.285	0.8158	1.5866	1.4071	1.0294	2.8133	1.2401	0.8129	50.4	81.6	75.1	22.8	33.1	15.6	36.8	55.1	29.9	21.6	17.6	1.51	0.912	0.647	0.697	0.774	0.873	0.384	0.688	1.45	0.969							1.1467	2.9536	0.8793	1.4316	3.0271	2.912	5.5962	0.6469	1.9339	40.5	78.3	54.2	30.5	50.6
PC(18:1_20:4)	0.1834	0.1053	0.241	0.1845	0.1186	0.3248	0.1419	0.1538												0.15	0.0546	0.102	0.11	0.143	0.129	0.0498	0.071	0.18	0.115							0.1668	0.4444	0.1351	0.2109	0.4	0.3578	0.6423	0.1172	0.4
PC(18:2_17:0)																				0.0238	0.0289	0.008	0.0067	0.0276	0.0183	0.0058	0.0043	0.038	0.0376
PC(18:2_22:5)																				0.221	0.187	0.173	0.175	0.214	0.147	0.0802	0.131	0.27	0.16
PC(18:3_20:3)									28.1	31.8	47.1	15.2	19.5	11.4	41.1	38.1	20.5	15.1	17.5																										25.1	46.5	25.2	12.6	37.9
PC(18:3_21:5)	0.0042	0.0019	0.0048	0.0056	0.002	0.003	0.0019	0.0019																												0.0041	0.0055	0.001	0.0015	0.0028	0.003	0.0011	0.0011	0.0024
PC(18:3_21:6)																				0.011	0.01	0.0066	0.0108	0.0078	0.0082	0.0014	0.0036	0.0057	0.0023
PC(18:3_9:0)																														0.001	0.0016	0.0004	0.001	0.0016	0.0005
PC(19:0_12:1)	0.0393	0.0267	0.0451	0.0353	0.0285	0.0458	0.0251	0.0312																												0.061	0.0633	0.0326	0.0556	0.04	0.0724	0.0506	0.0353	0.029
PC(19:1_16:0)	0.1487	0.0873	0.1677	0.1133	0.0851	0.191	0.1154	0.0772	10.3	12.2	8.84	4.23	5.52	2.33	8.15	6.44	4.17	3.53	2.26	0.104	0.115	0.0524	0.065	0.104	0.102	0.0286	0.0807	0.0746	0.0718							0.2208	0.2813	0.1258	0.1793	0.1444	0.3138	0.2585	0.1097	0.1976	7.02	11.8	10.9	6.3	9.65
PC(19:1_16:1)									1.64	2.59	2.45	1.3	1.49	0.634	1.73	1.93	0.957	0.973	0.6	0.0452	0.045	0.0217	0.025	0.0322	0.019	0.013	0.0273	0.0399	0.065	0.005	0.0067	0.0071	0.0065	0.0088	0.003										1.9	3.48	3.21	2.17	3.25
PC(19:1_18:1)																				0.0001	0.0001	0	0	0.0001	0	0	0	0.0001	0
PC(19:3_19:0)	0.0719	0.0472	0.0844	0.0596	0.0699	0.1266	0.0652	0.0534																												0.0676	0.1423	0.053	0.0805	0.1081	0.1686	0.1514	0.0459	0.1075
PC(19:4_18:0)									2.87	2.35	2.52	1.93	1.65	0.868	2.38	1.87	1.66	1.59	1.21																										0.664	1.87	1.68	1.2	0.899
PC(19:4_18:2)																														0.0652	0.0791	0.0695	0.0462	0.0613	0.0593
PC(20:0_10:0)									2.95	2.5	4.47	2.57	2.53	1.49	3.41	2.65	2.2	2.44	2.08																										1.45	1.96	1.84	1.25	1.29
PC(20:1_16:1)																				0.0001	0.0001	0.0001	0.0002	0.0002	0.0001	0	0.0001	0.0001	0.0002
PC(20:2_13:0)	0.0217	0.0126	0.0306	0.0212	0.0216	0.0345	0.0222	0.0199																												0.0197	0.0416	0.0169	0.0286	0.0304	0.0531	0.0601	0.0183	0.0358
PC(20:4_17:3)	0.0039	0.0019	0.003	0.0053	0.0017	0.0031	0.002	0.0009																												0.0034	0.0074	0.0023	0.0036	0.0031	0.0036	0.0052	0.0018	0.0082
PC(20:5_16:0)	0.0765	0.036	0.1109	0.0733	0.0699	0.0824	0.0753	0.0555																												0.0367	0.2039	0.0425	0.0757	0.1644	0.193	0.4134	0.0286	0.128
PC(21:1_10:0)																														0.0015	0.0016	0.0017	0.0011	0.0018	0.0011
PC(21:1_16:0)	0.0032	0.002	0.004	0.0027	0.0028	0.0059	0.0027	0.0018	0.351	0.308	0.418	0.188	0.16	0.07	0.275	0.259	0.038	0.164	0.0614																	0.0054	0.0139	0.0053	0.0067	0.0059	0.0112	0.009	0.0056	0.0071	0.333	0.828	0.777	0.561	0.876
PC(21:6_23:4)									0.121	0.562	0.195	0.122	0.316	0.0429	0.664	0.417	0.0984	0.0665	0.0318																										0.293	0.822	0.385	0.143	0.837
PC(22:2_14:0)	0.0612	0.0426	0.071	0.0487	0.0588	0.0893	0.0473	0.0429																												0.0822	0.1288	0.0609	0.076	0.0834	0.1194	0.152	0.0459	0.0936
PC(22:2_14:2)									30.1	36.3	47.2	11	31.1	12.5	33.3	32.4	25.1	18.9	12.8																										39.9	42.3	48.3	23.2	32.9
PC(22:4_15:1)									1.62	1.79	2.37	1.77	1.8	0.895	1.69	1.86	1.53	1.07	1.04																										0.613	1.49	1.22	1.03	1.58
PC(23:1_16:0)																														0.0004	0.001	0.0006	0.0005	0.0003	0.0004
PC(23:4_13:1)	0.354	0.1869	0.4512	0.2899	0.195	0.7238	0.2939	0.211																												0.2788	0.7229	0.2505	0.4195	0.7932	0.5689	1.2814	0.155	0.5948
PC(23:5_14:2)									0.127	0.0648	0.144	0.116	0.107	0.0375	0.49	0.036	0.06	0.0242	0.038																										0.236	0.491	0.139	0.0847	0.247
PC(23:5_15:2)																				0.0175	0.0102	0.0077	0.0077	0.0134	0.012	0.0045	0.0071	0.0164	0.0123
PC(24:6_14:0)																				0.571	0.308	0.337	0.363	0.426	0.465	0.184	0.335	0.719	0.412
PC(24:7_14:0)																				0.0361	0.0323	0.0388	0.0341	0.0495	0.0398	0.012	0.0241	0.049	0.0562
PC(24:8_18:3)	0.0036	0.0021	0.0052	0.004	0.0019	0.0055	0.0027	0.0025																												0.0033	0.0075	0.0029	0.0045	0.0054	0.0045	0.0082	0.0028	0.0053
PC(25:1_18:4)									0.0809	0.0251	0.0076	0.0052	0.0054	0.0025	0.0809	0.0009	0.0008	0.0005	0.001																										0.0151	0.0084	0.0148	0.0037	0.0031
PC(25:6_12:1)																				0.0009	0.0008	0.0006	0.0009	0.0008	0.001	0.0003	0.0006	0.0005	0.0003
PC(25:8_14:1)																				0.0034	0.0039	0.001	0.0024	0.0019	0.0027	0.0004	0.0015	0.0022	0.0009
PC(26:7_14:0)									15.8	21	27.9	8.85	15.1	5.74	19.1	19.8	11.2	10.1	7.52																										14.3	24.5	19	9.86	21.3
PC(27:7_12:0)									0.188	0.387	0.358	0.0754	0.16	0.0483	0.253	0.252	0.14	0.0954	0.069																										0.289	0.586	0.499	0.233	0.562
PC(27:7_13:0)									1.22	1.57	2.04	0.755	1.22	0.464	1.45	1.5	0.866	0.637	0.662																										1.24	2.2	1.6	0.858	1.99
PC(27:7_13:1)																														0.0204	0.0189	0.0184	0.0152	0.0109	0.0084
PC(27:8_13:0)																				0.0229	0.0165	0.0137	0.0141	0.0191	0.0165	0.0077	0.0136	0.0256	0.0146
PC(27:8_15:0)																				0.0011	0.0008	0.0008	0.0004	0.0007	0.0008	0.0004	0.0007	0.0012	0.001
PC(28:0)	0.0245	0.0147	0.0378	0.0191	0.0218	0.0251	0.0216	0.0211	2.21	1.88	2.79	1.54	1.75	1.04	2.22	1.92	1.67	1.29	1.95	0.0825	0.0609	0.0439	0.0625	0.0694	0.0734	0.022	0.0647	0.0877	0.0449	0.0025	0.0038	0.0028	0.0031	0.0037	0.002	0.0284	0.0201	0.0107	0.0204	0.0131	0.0272	0.0148	0.0118	0.0295	0.859	1.3	1.22	0.645	0.993
PC(28:6_12:0)									18.1	30.8	32.9	18.6	31.2	8.23	60.5	29.3	12.6	12.4	14.2																										16.5	35.2	18.9	10.5	38.8
PC(29:0)	0.0148	0.0093	0.0195	0.0114	0.0145	0.0179	0.0147	0.013	1.09	0.968	1.48	0.606	0.673	0.415	0.816	0.831	1.12	0.784	0.643	0.0105	0.0118	0.0055	0.0076	0.0103	0.0091	0.0041	0.0087	0.0112	0.0076	0.0012	0.0018	0.0013	0.0013	0.0016	0.0011	0.0193	0.0167	0.0089	0.0147	0.0088	0.0198	0.0117	0.0084	0.0162	0.432	0.819	0.692	0.296	0.451
PC(29:1)	0.0317	0.0201	0.0443	0.0314	0.0346	0.0578	0.0277	0.0151	1.21	1.35	2.26	1.83	1.74	0.641	1.47	1.56	1.48	1.2	0.746	0.0177	0.0084	0.0092	0.0117	0.0153	0.0132	0.0044	0.0086	0.0104	0.0057	0.0035	0.004	0.0043	0.003	0.0056	0.0034	0.0293	0.0529	0.0165	0.0313	0.0359	0.0622	0.0525	0.0152	0.0372	0.447	1.59	1.22	1.29	1.76
PC(29:2)	0.0037	0.0026	0.004	0.0033	0.0038	0.0041	0.0027	0.0026	0.686	0.565	1.06	0.741	0.862	0.449	0.684	0.684	0.717	0.643	0.612	0.0165	0.0135	0.0105	0.0139	0.0156	0.0144	0.0056	0.0098	0.0126	0.007							0.0037	0.0044	0.0024	0.0028	0.0038	0.005	0.0046	0.0019	0.0035	0.208	0.551	0.497	0.526	0.65
PC(30:0)	2.2903	1.1787	2.6638	1.8024	1.9108	2.7877	1.9976	1.9976	130	107	201	87.4	108	60.3	143	115	125	88.4	90.2	1.49	1.02	0.823	1.29	1.47	1.11	0.443	1.03	1.65	0.782	0.803	1.62	1.12	1.21	1.43	1.07	1.8571	2.3685	0.9261	1.9392	1.0169	2.6129	1.3641	0.9469	2.153	55.6	84.8	71.3	39.7	65.5
PC(30:1)	0.0031	0.0018	0.0045	0.003	0.0029	0.0035	0.0029	0.0031	0.981	0.76	1.59	0.696	0.757	0.535	1.07	1.02	0.819	0.764	0.764	0.0106	0.0098	0.0088	0.012	0.0124	0.0083	0.0039	0.0094	0.0128	0.007	0.0243	0.0455	0.0291	0.0235	0.0414	0.0308	0.0031	0.0032	0.0018	0.0031	0.0022	0.0051	0.0031	0.0019	0.0045	0.426	0.669	0.707	0.318	0.607
PC(30:2)	0.0003	0.0002	0.0005	0.0004	0.0004	0.0003	0.0004	0.0003																						0.0001	0.0002	0.0002	0.0001	0.0002	0.0001	0.0002	0.0003	0.0001	0.0002	0.0002	0.0005	0.0003	0.0001	0.0004
PC(31:0)	0.0835	0.0477	0.0897	0.0606	0.0551	0.1123	0.0726	0.0555	13.5	12	18	9.31	8.58	4.4	11.4	10.2	7.57	8.81	6.51	0.227	0.211	0.139	0.154	0.192	0.198	0.1	0.149	0.217	0.181	0.128	0.161	0.152	0.15	0.133	0.131	0.0869	0.1226	0.0389	0.066	0.0631	0.1009	0.0951	0.0437	0.0817	6.66	12.2	8.85	5.81	8
PC(31:1)	0.5451	0.2286	0.6288	0.4137	0.4004	0.7084	0.4468	0.2884	34	35.3	47.3	28.1	33.8	16.6	32.1	33.7	26.4	21.4	16.7	0.713	0.609	0.335	0.423	0.52	0.579	0.179	0.336	0.476	0.237	0.139	0.139	0.168	0.142	0.178	0.12	0.3726	0.7398	0.3892	0.4316	0.5288	0.7214	0.7854	0.3053	0.56	14.5	35.9	27.2	26.2	31.3
PC(31:2)	0.4	0.3029	0.5007	0.3874	0.5049	0.5627	0.3704	0.3051	28.9	41.5	51.4	35.8	45.4	21.1	37.6	43.2	32.8	28.6	25	0.471	0.329	0.194	0.255	0.375	0.307	0.124	0.207	0.254	0.142	0.172	0.217	0.205	0.126	0.253	0.136	0.4015	0.4754	0.2364	0.3769	0.3302	0.6862	0.6264	0.2016	0.4174	10.1	31.5	23.4	27.2	26.1
PC(31:3)									0.0821	0.109	0.46	0.0712	0.129	0.0778	0.101	0.107	0.0993	0.0679	0.0565	0.0169	0.0124	0.0084	0.0111	0.0139	0.0129	0.0056	0.0094	0.0132	0.0073	0.0058	0.0055	0.0058	0.0048	0.0067	0.0042										0.0316	0.075	0.0863	0.0495	0.104
PC(32:0)	0.7717	0.3683	0.8763	0.585	0.555	0.9974	0.5735	0.6103	154	167	257	178	162	97.2	192	152	158	138	116	0.0314	0.0277	0.0195	0.0263	0.0278	0.0295	0.0122	0.0268	0.0343	0.021	1.46	2.28	1.5	1.94	1.62	1.46	0.6911	0.993	0.4396	0.7112	0.4814	1.1466	0.6804	0.3781	0.8417	95.1	139	101	76.5	124
PC(32:1)	0.0102	0.0046	0.0137	0.0086	0.0106	0.0146	0.0081	0.0079												5.9	4.33	3.71	6.23	7.05	4.53	2.51	3.65	5.6	3.24	0.0025	0.0044	0.0032	0.0025	0.005	0.0029	0.0078	0.0127	0.0069	0.0095	0.0074	0.017	0.0119	0.0046	0.0141
PC(32:2)	1.5115	0.9004	1.4585	1.3043	1.4799	2.1023	1.2234	1.242	118	102	195	98.9	92.7	71.3	115	118	94.1	89.9	85.9	2.03	2.21	1.53	1.57	2.09	1.77	0.665	1.65	2.27	1.29	0.489	0.814	0.445	0.605	0.753	0.608	1.2046	1.8368	0.9441	1.0486	1.3458	2.3548	2.1176	0.9094	2.0765	76	92.4	117	60	126
PC(32:3)	0.0892	0.0404	0.1147	0.0627	0.081	0.1156	0.0729	0.0753	11.1	10.6	16.7	7.41	6.76	4.62	10.2	9.9	7.92	7.93	5.98	0.117	0.0872	0.0747	0.0942	0.102	0.104	0.0386	0.0863	0.122	0.0763	0.0154	0.0221	0.0164	0.0162	0.0209	0.0145	0.0284	0.0816	0.0371	0.0733	0.0644	0.1443	0.1052	0.0437	0.1092	5.31	10.4	7.91	4.06	7.44
PC(33:0)	0.0127	0.0061	0.013	0.0096	0.0092	0.0165	0.0106	0.0088	0.228	0.343	0.296	0.126	0.133	0.0792	0.24	0.212	0.122	0.146	0.117	0.0014	0.0021	0.0008	0.0011	0.0006	0.0014	0.0001	0.0002	0.0012	0.0001	0.0006	0.0012	0.0011	0.0008	0.0006	0.0007	0.0095	0.0163	0.003	0.0076	0.0066	0.0112	0.0102	0.003	0.0101	0.0806	0.403	0.127	0.0857	0.195
PC(33:1)	0.2492	0.1653	0.294	0.1576	0.1515	0.3836	0.1823	0.1897																												0.1394	0.3179	0.1178	0.1377	0.2634	0.305	0.3752	0.1062	0.4104
PC(33:1)+D7:(s)	2	2.3302	2.393	2.1449	1.9695	1.7826	1.8303	1.8498	424	242	455	350	484	289	440	348	373	309	346	2.65	2.42	2.35	2.35	2.26	2.48	2.21	2.48	2.32	2.37	1.82	1.59	1.63	1.92	1.57	1.86	3.0502	2.0591	2.382	2.1125	2.3695	2.176	2.2798	2.7094	2.4522	336	225	271	393	296
PC(33:2)	0.9239	0.5784	1.0742	0.6825	1.0533	1.4015	0.9462	0.7104	110	115	150	113	135	66.6	94.2	141	75.2	70.3	57	2.22	1.93	0.899	1.29	1.9	1.53	0.648	1.14	1.64	0.634	0.38	0.368	0.548	0.325	0.566	0.315	0.7568	1.3165	0.6811	0.7903	0.9051	1.5132	1.6884	0.5344	0.8765	40	99.2	77.1	80.6	71
PC(33:3)	0.2959	0.2393	0.3464	0.2627	0.2829	0.532	0.2557	0.1969	36.1	41.7	43.2	27.3	29.2	14.8	31.4	33	27.5	20.6	15.2	0.493	0.346	0.166	0.225	0.294	0.257	0.107	0.172	0.266	0.164	0.234	0.204	0.289	0.185	0.258	0.179	0.2653	0.571	0.2223	0.2973	0.3458	0.4164	0.5851	0.1272	0.2908	13.6	35.6	23.7	20.9	24.3
PC(33:4)	0.1512	0.0936	0.1843	0.1639	0.1153	0.2496	0.1116	0.1135	22.4	24	28.4	20.6	20.1	10.1	24.4	25.1	20.6	15.7	11.3	0.292	0.205	0.135	0.236	0.221	0.235	0.0941	0.167	0.247	0.143	0.0992	0.126	0.114	0.0891	0.132	0.0747	0.1035	0.301	0.1153	0.1395	0.2247	0.346	0.3243	0.0978	0.2463	13.4	45.8	21.6	24.6	27.6
PC(33:5)	0.1324	0.0906	0.2079	0.1014	0.1023	0.2345	0.1276	0.0958	16.3	19.8	24.9	11.7	17.8	7.66	17.3	17.6	12.3	11.2	9.47	0.166	0.123	0.0769	0.142	0.166	0.147	0.0507	0.102	0.185	0.135	0.0349	0.0375	0.0315	0.0225	0.0302	0.0253	0.1158	0.2647	0.0886	0.1769	0.2454	0.2666	0.4293	0.0769	0.2136	12.8	25.6	16.8	16.1	17.5
PC(33:6)	0.0049	0.0029	0.0055	0.0039	0.0035	0.0074	0.0038	0.0031	0.299	0.311	0.517	0.247	0.303	0.17	0.307	0.266	0.187	0.216	0.187	0.0066	0.0046	0.0042	0.0055	0.007	0.0065	0.0017	0.0035	0.0067	0.0046							0.0048	0.0087	0.0034	0.0047	0.0067	0.0077	0.0155	0.0026	0.0074	0.236	0.431	0.389	0.287	0.346
PC(34:0)	0.6619	0.3574	0.6288	0.4321	0.4353	0.9361	0.509	0.4315	45.3	53	65.2	44.7	39.6	25.2	47	46.8	36.6	28.3	28.6	0.59	0.413	0.366	0.45	0.414	0.493	0.187	0.508	0.567	0.362	0.0351	0.0413	0.0506	0.0363	0.0377	0.0333	0.3838	0.6132	0.2252	0.3191	0.3173	0.6334	0.4293	0.2091	0.6122	18	34.9	28.5	16.6	30.2
PC(34:1)	0.349	0.209	0.4105	0.3715	0.2242	0.7161	0.2533	0.2789	18.9	24.6	34.6	12.3	14.6	5.43	20.7	15.4	7.06	3.66	3.49	0.903	0.494	0.531	0.531	0.753	0.61	0.24	0.428	1.11	0.575	0.139	0.21	0.144	0.141	0.137	0.115	0.3336	0.8551	0.2966	0.2304	0.6	0.7155	1.2528	0.2353	0.7965	21.5	41.6	29.8	15.6	31.4
PC(34:2)	3.1965	2.3165	4.5997	3.9789	3.2644	6.0102	3.417	3.0751	274	324	377	173	214	110	221	274	162	161	126	1.68	1.18	0.927	1.02	1.33	1.05	0.517	0.796	1.3	0.88	3.88	3.9	3.39	3.49	3.36	2.7	4.2085	7.0605	2.7784	3.3435	6.8814	6.5982	11.4467	2.2437	5.113	202	313	235	161	250
PC(34:3)	0.3299	0.2355	0.5473	0.3636	0.3961	0.7801	0.3871	0.4052	105	108	148	89.5	63.8	37.2	121	109	89.5	87.5	53.3	0.71	0.475	0.384	0.543	0.617	0.584	0.267	0.527	0.815	0.494	0.0643	0.0899	0.0744	0.0649	0.0874	0.0478	0.1212	0.5795	0.1589	0.3465	0.262	0.6774	0.4324	0.1713	0.5043	37.4	78.4	64.8	28.3	63.2
PC(34:4)	0.8354	0.4202	1.1936	0.7721	0.8683	1.4757	0.7025	0.8176	202	243	349	192	165	112	202	271	161	185	152	2.7	2.29	2.27	2.43	2.75	2.49	0.907	2.15	2.49	1.67	0.255	0.403	0.272	0.312	0.373	0.298	0.0849	0.602	0.2047	0.5957	0.7186	1.651	1.3132	0.4562	1.1896	84.5	162	153	86.7	153
PC(35:0)	0.0055	0.0041	0.0127	0.0047	0.0113	0.0144	0.0094	0.0159												0.101	0.0672	0.0724	0.0911	0.0939	0.0952	0.0362	0.072	0.0804	0.0407							0.0059	0.0106	0.0074	0.0105	0.0046	0.0179	0.0069	0.0102	0.012
PC(35:1)																				0.0112	0.0082	0.0073	0.0094	0.0066	0.0072	0.0029	0.0054	0.0079	0.0055	0.136	0.129	0.122	0.151	0.142	0.111
PC(35:2)	0.0208	0.0115	0.0223	0.013	0.0133	0.0245	0.0157	0.0067	1.1	2.54	1.47	1.76	2.05	0.526	1.13	1.38	0.431	0.224	0.221	0.0783	0.0584	0.0202	0.0312	0.0602	0.0569	0.0167	0.0129	0.0665	0.0392	0.175	0.178	0.172	0.166	0.159	0.117	0.022	0.0312	0.0187	0.0242	0.0223	0.0308	0.0308	0.0153	0.0152	1.09	2.37	1.4	1.89	2.01
PC(35:3)	0.0282	0.0114	0.0247	0.0153	0.0203	0.0292	0.0154	0.0076	4.09	4.34	4.88	3.26	4.02	2.23	3.22	3.34	2.53	2.67	1.97	0.109	0.129	0.0524	0.0605	0.077	0.0835	0.0299	0.0622	0.0876	0.0306	0.008	0.0082	0.0112	0.0077	0.0108	0.0065	0.017	0.0298	0.014	0.0193	0.0213	0.029	0.0347	0.0109	0.0193	1.78	3.98	2.73	3.41	3.01
PC(35:4)	0.3285	0.2409	0.4483	0.3373	0.2894	0.624	0.356	0.3361	78.5	88	111	91.6	75.6	43.3	96.3	83.8	76.9	51.9	35.3	0.506	0.404	0.224	0.307	0.447	0.464	0.136	0.372	0.416	0.295	0.296	0.289	0.314	0.262	0.35	0.246	0.2803	0.7004	0.2562	0.3161	0.4542	0.5748	0.6963	0.2075	0.6887	51.7	107	58.7	67.1	86.3
PC(35:5)	0.1526	0.0928	0.1447	0.1436	0.1062	0.2309	0.1331	0.1211	0.0005	0.0003	0	0	0	0.0001	0	0	0	0	0.0002	0.0907	0.0732	0.0463	0.0588	0.0806	0.0866	0.0259	0.0607	0.0972	0.0745	0.127	0.172	0.142	0.0917	0.137	0.1	0.1015	0.2371	0.0926	0.1179	0.1539	0.239	0.2595	0.0881	0.2028	0	0.0004	0	0.0128	0
PC(35:6)	0.9204	0.4802	1.0364	0.6851	0.7965	1.2199	0.6332	0.6079	78.8	81.6	107	65.9	80	45.6	126	95.5	63.2	68.2	57.5	0.927	0.859	0.662	0.699	0.96	0.814	0.327	0.784	1.02	0.709	0.325	0.409	0.356	0.285	0.361	0.248	0.6757	1.2377	0.4144	0.6231	0.739	1.0938	1.3259	0.3219	0.9461	34.3	73.9	53.9	31.1	63.8
PC(35:7)	0.0598	0.0461	0.0646	0.053	0.0405	0.089	0.0502	0.041	7.25	10.7	10.6	6.61	8.57	3.75	8.19	7.5	6.67	4.74	5.01	0.11	0.105	0.0744	0.0969	0.104	0.0918	0.0431	0.0715	0.0996	0.101	0.0163	0.0203	0.0162	0.0135	0.0173	0.0127	0.0452	0.0729	0.0325	0.0453	0.0664	0.0713	0.1272	0.0295	0.0717	5.03	10.6	6.68	6.35	8.3
PC(35:8)	0.0073	0.0048	0.0114	0.0068	0.0055	0.013	0.0057	0.0052	0.737	0.885	1.08	0.487	0.655	0.325	0.679	0.66	0.493	0.434	0.396	0.0044	0.0035	0.0026	0.004	0.0051	0.0045	0.0015	0.003	0.005	0.0039	0.0018	0.0018	0.0014	0.0015	0.0018	0.0014	0.0051	0.0186	0.0054	0.0091	0.0134	0.0124	0.0273	0.0043	0.0108	0.614	1.25	0.802	0.74	1.02
PC(36:0)	0.015	0.0084	0.0139	0.0117	0.0111	0.0198	0.0112	0.01												0.0035	0	0.0024	0.0024	0.0034	0.0025	0.0018	0.002	0.0044	0.0027							0.0092	0.0264	0.0108	0.0147	0.0195	0.0296	0.0397	0.0081	0.017
PC(36:1)	0.0474	0.0248	0.0521	0.0321	0.0359	0.0514	0.0344	0.0269	6.07	5.29	8.85	3.82	5.43	2.55	4.24	6.59	3.71	3.46	3.84	0.238	0.201	0.106	0.15	0.183	0.156	0.0681	0.127	0.194	0.0879							0.073	0.0931	0.0386	0.0574	0.0566	0.0792	0.089	0.0341	0.0536	2.83	5.51	4.41	4.45	4.24
PC(36:2)	1.3487	1.5525	1.6186	1.2306	1.3515	2.0358	1.0992	1.1108	615	701	1160	543	614	417	564	872	490	477	426	13.1	8.78	7.88	8.99	10.7	9.93	5.04	8.22	13.1	5.98	1.44	1.87	1.51	1.36	1.73	1.25	1.5637	2.2757	1.0811	1.3374	1.7492	2.3519	2.6041	0.8438	1.9443	417	600	645	497	569
PC(36:3)	0.931	0.6139	1.1907	1.0962	0.7661	2.1381	0.8984	0.6436	126	238	234	75.5	115	50.2	116	176	99.2	69.3	53.3	0.37	0.232	0.169	0.17	0.216	0.211	0.102	0.188	0.405	0.26	0.0291	0.0347	0.0303	0.0286	0.0253	0.0231	0.8803	2.3376	0.6703	1.079	2.2102	2.2258	4.1653	0.4844	1.4957	151	252	168	109	173
PC(36:4)	6.4779	3.1378	8.4425	5.5863	6.3112	12.2251	5.6392	4.7914	688	787	1170	574	596	326	685	808	529	594	420	5.84	4.44	3.39	4.58	4.23	4.58	1.79	3.68	6.21	3.55	2.43	3.87	3.2	2.77	3.94	2.71	2.2587	7.0886	2.9045	4.6809	5.6949	10.6158	13.6407	3.2188	9.7043	455	762	711	375	610
PC(36:5)	1.7451	1.015	2.7511	1.892	1.3993	4.0153	1.5556	1.211	201	271	309	93.7	143	62.7	157	223	125	91.2	83.6	0.853	0.582	0.544	0.476	0.784	0.645	0.271	0.423	0.949	0.718	0.869	1.11	0.727	0.718	0.728	0.444	1.332	4.6976	1.2613	2.3495	3.8983	3.8123	7.8537	0.9906	3.2661	180	310	216	112	196
PC(36:6)	0.0248	0.012	0.0294	0.0227	0.0153	0.0473	0.0184	0.0154	3.47	4.89	4.79	1.6	2.85	0.939	2.83	3.46	1.89	1.83	1.47	0.0066	0.005	0.0054	0.0041	0.0061	0.0058	0.0019	0.0038	0.0082	0.0053							0.0221	0.0453	0.0162	0.0295	0.0559	0.046	0.125	0.0136	0.0477	3.48	5.1	5.57	2.78	4.45
PC(36:7)	0.0006	0.0003	0.0008	0.0005	0.0005	0.0008	0.0006	0.0004	0.0573	0.0789	0.0858	0.0407	0.0576	0.0195	0.0977	0.0669	0.0568	0.0417	0.0305	0.0009	0.0009	0.0005	0.001	0.0012	0.001	0.0003	0.0008	0.0012	0.0009							0.0005	0.0013	0.0006	0.0009	0.0009	0.0014	0.0021	0.0006	0.0011	0.0335	0.15	0.0952	0.0616	0.113
PC(37:1)	0.0009	0.0006	0.0017	0.0013	0.0007	0.0019	0.0005	0.0004	0.385	0.316	0.362	0.231	0.169	0.0889	0.273	0.214	0.086	0.159	0.0835																	0.0014	0.0058	0.0027	0.0037	0.0039	0.0053	0.0054	0.0033	0.0035	0.371	0.676	0.591	0.664	0.836
PC(37:2)									0.0565	0.073	0.0867	0.0176	0.0363	0	0.0011	0.0597	0.0059	0.0102	0.0104	0.0003	0.0006	0.0001	0.0002	0	0.0004	0.0001	0.0003	0.0003	0.0002																0.178	0.36	0.441	0.254	0.3
PC(37:3)	0.0006	0.0003	0.001	0.0009	0.0005	0.0012	0.0008	0.0006	0.636	0.746	0.862	0.475	0.492	0.235	0.502	0.602	0.378	0.32	0.187	0.007	0.007	0.0022	0.0024	0.0042	0.0042	0.0018	0.0027	0.0058	0.0034							0.0009	0.0011	0.0008	0.001	0.0011	0.0021	0.0017	0.0007	0.0013	0.302	0.747	0.553	0.36	0.554
PC(37:4)	0.097	0.0477	0.0914	0.0574	0.0633	0.089	0.0616	0.0439	1.38	1.17	1.27	1.13	0.704	0.467	1.21	0.862	0.844	0.518	0.624	0.107	0.154	0.0517	0.0783	0.0986	0.0972	0.0334	0.0689	0.0861	0.061	0.0103	0.0111	0.0145	0.0093	0.0134	0.0086	0.0788	0.1038	0.0418	0.0681	0.0546	0.0795	0.0865	0.0268	0.072	0.488	1.06	0.861	0.835	0.954
PC(37:5)	0.0835	0.0557	0.1147	0.0698	0.0577	0.1171	0.0784	0.0629	4.14	5.65	5.82	3.61	4.65	2.21	4.55	4.89	4.01	2.87	2.3	0.104	0.0975	0.053	0.0699	0.0856	0.0828	0.0332	0.0679	0.106	0.0766	0.0261	0.0252	0.0267	0.0221	0.0254	0.0167	0.0606	0.1617	0.0595	0.0973	0.1207	0.1299	0.2315	0.0528	0.1294	2.94	6.5	5.67	3.6	5.25
PC(37:6)	0.7009	0.2499	0.7715	0.4374	0.4788	0.977	0.4946	0.4696	51.2	74.9	97.4	59.9	68.1	36	80	88	76	44.3	50.3	1.12	1.13	0.722	1.1	1.34	0.997	0.41	0.98	1.16	0.824	0.339	0.421	0.421	0.296	0.346	0.336	0.4479	0.8242	0.2205	0.4043	0.4983	0.7654	0.8331	0.2081	0.8104	21.3	56.3	30.2	14.9	49.5
PC(37:7)	0.6478	0.2947	0.8151	0.5244	0.4679	0.9054	0.4707	0.4243	39.6	48	53.2	34.2	40.4	20.3	64	47.1	37.8	24.7	24.6	0.474	0.399	0.282	0.37	0.429	0.402	0.152	0.324	0.465	0.319	0.149	0.207	0.127	0.128	0.204	0.133	0.471	0.9451	0.2458	0.4407	0.7017	0.6481	1.0906	0.2278	0.7374	17.7	48	30	17.2	37.7
PC(37:8)	0.0726	0.0505	0.1048	0.0714	0.052	0.1095	0.0569	0.0503	5.55	8.79	7.7	5.09	7.06	2.96	6.41	6.57	5.73	4.06	3.55	0.0428	0.0442	0.0304	0.0423	0.0561	0.0481	0.016	0.0331	0.0589	0.0649	0.0201	0.0218	0.017	0.0181	0.0171	0.014	0.0595	0.1401	0.0479	0.0705	0.1027	0.1073	0.2251	0.0428	0.0988	3.86	8.84	5.54	4.75	7.18
PC(37:9)	0.0471	0.0256	0.0504	0.0427	0.0331	0.0591	0.0397	0.0315	5.93	6.02	7.8	5.33	6.35	3.33	7.37	7.33	4.94	4.21	4.17	0.0394	0.0372	0.0216	0.0295	0.0391	0.0376	0.0155	0.0291	0.0467	0.0438	0.0165	0.0208	0.0157	0.0146	0.0188	0.0124	0.0152	0.0622	0.0165	0.0307	0.0475	0.054	0.0878	0.0166	0.0529	2.64	5.65	4.44	2.51	5.59
PC(38:2)	0.5522	0.382	0.69	0.3953	0.6746	1.0128	0.5018	0.4553	64.7	64	74.9	42.4	77	33.6	44.4	65.2	34.3	33.5	31.7	1.59	1.31	0.73	1.18	1.17	1.08	0.492	0.841	1.35	0.417	0.231	0.287	0.353	0.239	0.285	0.187	0.5985	0.7623	0.4396	0.5866	0.4712	0.9765	0.9126	0.4031	0.6191	22.7	48.6	40.4	37.8	42.4
PC(38:3)	0.0871	0.0565	0.1031	0.0735	0.0834	0.1775	0.0843	0.0672	9.31	13	16.7	6.6	8	4.11	8.42	11.4	7.29	5.6	3.87	0.493	0.378	0.227	0.253	0.299	0.282	0.162	0.272	0.583	0.283	0.0342	0.0332	0.0363	0.03	0.0331	0.0239	0.0792	0.1797	0.0688	0.0973	0.1329	0.2082	0.2531	0.055	0.1336	7.49	12.3	11.5	7.19	9.58
PC(38:4)	0.2641	0.1757	0.294	0.2306	0.2065	0.4706	0.2327	0.2315	83.7	85.3	123	62	74.5	34.7	78.6	91.1	54.8	46.4	38.1	1	0.859	0.616	0.76	0.899	0.811	0.391	0.737	1.18	0.76	0.338	0.46	0.352	0.375	0.424	0.27	0.2421	0.4838	0.2303	0.2878	0.4169	0.4721	0.69	0.1931	0.567	82.7	111	94.9	64.5	112
PC(38:5)	0.7894	0.4393	0.9025	0.5586	0.6616	1.1023	0.6141	0.503	210	253	308	138	177	92.6	196	237	148	124	106	1.84	1.37	1.14	1.28	1.89	1.39	0.75	1.09	2.17	1.62	0.0124	0.0067	0.0084	0.0102	0.0095	0.0058	0.5174	1.3868	0.4757	0.7599	0.9763	1.4047	2.3816	0.4031	1.1513	153	267	243	147	256
PC(38:6)	3.8584	2.1119	5.4148	4.3478	2.7203	6.3939	2.7479	3.0274	197	304	429	142	226	88.1	296	246	144	172	165	2.41	1.97	2.13	2.41	2.46	2.26	0.946	1.85	3.14	2.3	0.723	0.968	0.691	0.815	0.901	0.689	3.6062	9.4796	2.6234	4.6201	7.0847	6.6276	7.7266	2.475	6.6435	228	321	367	142	299
PC(38:7)	0.3476	0.2177	0.4541	0.39	0.2372	0.7519	0.2581	0.3147	55.3	90.9	124	41.2	62.3	26	92.9	74.9	41.1	39.2	28.3	0.666	0.492	0.414	0.391	0.543	0.497	0.169	0.363	0.713	0.648	0.124	0.152	0.123	0.103	0.112	0.0654	0.3224	1.0408	0.2966	0.5441	1	1.0088	1.9777	0.2694	0.8035	78.2	151	106	53.6	124
PC(38:8)	0.0006	0.0001	0.0008	0.0005	0.0002	0.0017	0.0003	0.0001	0.257	0.679	0.815	0.127	0.3	0.114	0.259	0.453	0.183	0.138	0.126	0.0065	0.0009	0.0018	0.0022	0.0051	0.002	0.0009	0.0008	0.0067	0.0051	0.0023	0.0024	0.0017	0.0018	0.0016	0.0012	0.0001	0.0004	0.0001	0.0007	0.0009	0.0012	0.0006	0	0.0013	0.313	0.617	0.588	0.164	0.586
PC(39:10)	0.0303	0.0189	0.0329	0.029	0.0185	0.033	0.0228	0.0214	1.75	1.96	2.03	1.26	2.02	0.976	2.45	1.73	1.57	1.07	0.934	0.0451	0.0339	0.0232	0.0321	0.0415	0.0383	0.0141	0.0293	0.0423	0.037	0.0034	0.0039	0.0032	0.0027	0.0035	0.0027	0.0114	0.0394	0.0156	0.0204	0.029	0.032	0.0417	0.0129	0.048	1.43	2.63	1.56	1.12	2.45
PC(39:5)	0.0131	0.0116	0.0136	0.0149	0.0089	0.0124	0.0116	0.0102	1.3	1.06	1.4	0.891	1.58	0.841	1.22	1.07	0.907	0.834	0.9	0.0184	0.0168	0.0165	0.0143	0.0147	0.0134	0.0151	0.0133	0.0149	0.0193	0.0032	0.0028	0.0031	0.0033	0.0034	0.0031	0.0119	0.0191	0.0097	0.0121	0.0191	0.0117	0.0166	0.0096	0.0169	1.22	1.27	1.1	1.66	1.22
PC(39:7)	0.0113	0.0053	0.0192	0.0134	0.0069	0.0171	0.0092	0.0076	0.205	0.414	0.396	0.0782	0.17	0.0505	0.279	0.278	0.157	0.101	0.0703	0.0223	0.0251	0.0175	0.0199	0.0189	0.0184	0.0105	0.015	0.0259	0.0271	0.0043	0.0056	0.0036	0.0033	0.0038	0.0027	0.012	0.0335	0.0127	0.0207	0.0258	0.0277	0.0372	0.0142	0.0264	0.314	0.643	0.515	0.248	0.59
PC(39:8)																				0.0019	0.002	0.0012	0.0013	0.0018	0.0016	0.0006	0.0015	0.0021	0.0013
PC(39:9)	0.0245	0.0251	0.0384	0.0163	0.0216	0.0353	0.0253	0.0222	5.52	6.13	6.56	4.65	5.78	2.55	7.98	6.79	5.57	3.68	3.67	0.0716	0.0758	0.0424	0.0633	0.0896	0.0708	0.0296	0.0669	0.0716	0.076	0.0275	0.0284	0.0275	0.0253	0.028	0.0254	0.0149	0.0235	0.0138	0.0117	0.0185	0.0161	0.0321	0.0095	0.0291	1.8	4.32	1.75	1.37	4.46
PC(40:1)																														0	0.0001	0.0001	0	0.0001	0
PC(40:10)	0.0044	0.0022	0.0069	0.0048	0.0023	0.009	0.0034	0.0023	0.33	0.634	0.657	0.131	0.282	0.0845	0.401	0.382	0.21	0.174	0.149	0.0031	0.0024	0.003	0.0025	0.0042	0.0037	0.0008	0.0014	0.0055	0.0061							0.0021	0.0078	0.002	0.0056	0.0105	0.0081	0.0203	0.0016	0.0077	0.448	0.761	0.59	0.192	0.576
PC(40:2)	0.0029	0.0011	0.0043	0.0018	0.0032	0.0068	0.0034	0.0018	0.502	0.665	0.715	0.578	0.535	0.326	0.408	0.802	0.32	0.43	0.309	0.0157	0.0122	0.0091	0.0124	0.0119	0.0122	0.0076	0.0122	0.012	0.0032							0.0005	0.0042	0.0022	0.0031	0.0022	0.0066	0.0047	0.0025	0.0033	0.0744	0.516	0.363	0.351	0.336
PC(40:4)	0.015	0.0098	0.0145	0.0109	0.0108	0.0348	0.0114	0.0162	0.641	1.01	1.26	0.468	0.545	0.224	0.405	0.846	0.322	0.238	0.117	0.0127	0.0126	0.0034	0.0039	0.0062	0.0073	0.0013	0.0041	0.0154	0.0054							0.009	0.0512	0.0164	0.0188	0.0414	0.0469	0.0661	0.0112	0.0463	0.861	1.53	1.26	1.1	1.89
PC(40:5)	0.0002	0	0.0002	0.0003	0	0.0003	0	0.0003												0.0776	0.0707	0.0468	0.0506	0.0751	0.0598	0.0255	0.0524	0.109	0.0766	0.0022	0.0028	0.0019	0.0027	0.0025	0.0014	0.0006	0.0027	0.0015	0.001	0.0076	0.0018	0.0114	0.0003	0.002
PC(40:6)	0.0264	0.0106	0.0387	0.029	0.0159	0.0348	0.0174	0.0194	4.2	9.08	8.47	3.85	4.99	2.15	9.94	6.3	3.71	3.1	2.76	0.138	0.128	0.101	0.131	0.142	0.115	0.042	0.104	0.201	0.142	0.0528	0.0999	0.046	0.0573	0.0679	0.0515	0.0188	0.0501	0.0113	0.0218	0.0299	0.0431	0.0509	0.0102	0.0459	3.91	8.5	6.75	3.14	8.88
PC(40:7)	0.9027	0.4338	1.2751	1.0224	0.6485	1.3939	0.6332	0.7223	51.1	63	77.5	31	42.8	19.5	55.1	63.3	36	30.9	24.4	0.72	0.536	0.424	0.465	0.717	0.571	0.263	0.437	0.861	0.608	0.347	0.513	0.348	0.311	0.351	0.26	0.7452	2.2785	0.5766	1.0152	1.6	1.6012	2.0064	0.55	1.6939	39.4	77.8	50.7	24.6	75.5
PC(40:8)	0.1058	0.0668	0.1555	0.0954	0.0498	0.1908	0.07	0.0479	17	41.1	32.9	3.72	14.8	4.56	20.7	24.9	12.1	8.45	6.2	0.164	0.169	0.114	0.0946	0.172	0.129	0.0602	0.0958	0.265	0.297	0.0256	0.0245	0.0245	0.0194	0.0127	0.0108	0.083	0.2529	0.0757	0.1581	0.2366	0.195	0.4642	0.0575	0.1882	21.3	45.8	28.1	12.5	30.6
PC(40:9)	0.137	0.0748	0.1948	0.1252	0.094	0.2176	0.1054	0.0944	12.6	18.5	23.7	8.17	11.7	6.06	18.9	17	11.2	9.86	8.07	0.164	0.116	0.125	0.104	0.137	0.153	0.0521	0.102	0.204	0.168	0.0636	0.108	0.0602	0.0596	0.0704	0.0483	0.0239	0.0917	0.0623	0.1055	0.2597	0.2839	0.3847	0.0781	0.2494	13.3	25.8	19.9	8.78	18.3
PC(41:10)	0.0083	0.0043	0.0134	0.018	0.0056	0.0116	0.0064	0.0098																						0.0041	0.0203	0.007	0.0053	0.0085	0.005	0.0076	0.0114	0.0033	0.0042	0.0082	0.0087	0.0059	0.0019	0.0167
PC(41:11)																														0.0007	0.0021	0.0013	0.0011	0.0016	0.0011
PC(41:12)	0.0052	0.0039	0.0071	0.0041	0.0045	0.0058	0.0056	0.0049	0.693	0.867	1.02	0.948	1.43	0.64	0.862	0.82	1.03	0.5	0.78	0.0023	0.002	0.002	0.0036	0.0025	0.0027	0.0018	0.0028	0.0034	0.0044							0.0002	0.0011	0.0003	0.0004	0.0018	0.0017	0.0011	0.0009	0.0058	0.303	0.582	0.251	0.132	0.815
PC(42:11)	0.0358	0.0206	0.0507	0.0372	0.0163	0.0535	0.0265	0.0229	3.01	4.28	4.86	1.44	2.38	1.06	4.02	3.22	2.24	1.65	1.77	0.0245	0.0233	0.033	0.0227	0.0318	0.0322	0.0105	0.0163	0.0504	0.0484	0.0024	0.0028	0.0019	0.002	0.0018	0.0016	0.0352	0.0827	0.0294	0.0456	0.0702	0.061	0.0948	0.03	0.0577	4.7	6.81	6.08	1.95	5.43
PC(42:7)	0.0015	0.0011	0.0027	0.0016	0.0012	0.0025	0.0014	0.0013	0.212	0.384	0.413	0.134	0.2	0.108	0.234	0.305	0.151	0.128	0.0928	0.0004	0.0003	0.0003	0.0002	0.0003	0.0004	0.0001	0.0002	0.0003	0.0005	0.0011	0.0009	0.0011	0.0008	0.0011	0.0005	0.0023	0.0062	0.0021	0.0041	0.0045	0.0058	0.0058	0.0021	0.0047	0.305	0.677	0.533	0.296	0.654
PC(42:8)	0.002	0.0013	0.0031	0.0033	0.0013	0.0039	0.0019	0.0019	0.269	0.986	0.45	0.107	0.175	0.0785	0.486	0.427	0.192	0.0932	0.0519	0.0042	0.0034	0.0029	0.0017	0.0026	0.0026	0.0014	0.0021	0.0058	0.0048	0.0006	0.0006	0.0011	0.0006	0.0013	0.0004	0.0021	0.0069	0.0022	0.004	0.0066	0.0071	0.0079	0.0017	0.0055	0.299	0.854	0.474	0.194	0.73
PC(42:9)	0.0067	0.003	0.0079	0.0072	0.0039	0.006	0.0039	0.0044	0.861	2.21	1.83	0.913	1.06	0.412	2.64	1.47	0.833	0.91	0.589	0.0056	0.0043	0.0028	0.0045	0.0041	0.0038	0.0022	0.0035	0.0059	0.0051	0.0079	0.0154	0.0092	0.0074	0.0108	0.0064	0.0028	0.0116	0.0021	0.0045	0.0066	0.0099	0.0109	0.0023	0.0087	0.568	2.57	1.34	0.264	1.84
PC(43:11)																														0.0007	0.002	0.0011	0.0007	0.0013	0.0009
PC(44:10)	0.003	0.0011	0.0044	0.0078	0.0013	0.0032	0.0011	0.004	0.113	0.487	0.199	0.114	0.289	0.0392	0.794	0.44	0.0834	0.0605	0.0307	0.0005	0.0016	0.0008	0.0009	0.0005	0.0011	0.0002	0.0005	0.0022	0.0019	0.0003	0.0015	0.0005	0.0003	0.0006	0.0004	0.0029	0.0088	0.0023	0.0035	0.0057	0.005	0.0048	0.0012	0.0081	0.283	0.727	0.33	0.127	0.702
PC(44:11)	0.0072	0.0029	0.0101	0.0142	0.003	0.0065	0.0036	0.008	0.956	2.51	1.56	1.04	2.05	0.545	5.73	2.12	0.871	0.917	0.706	0.0084	0.0115	0.0097	0.0094	0.0095	0.0109	0.0039	0.006	0.013	0.0136							0.0063	0.014	0.0039	0.0062	0.0101	0.0086	0.0087	0.0031	0.0145	1.36	3.05	1.64	0.776	2.92
PC(44:12)	0.0687	0.0357	0.0981	0.1209	0.0337	0.0703	0.0473	0.0684	3.12	5.08	5.4	3.17	5.93	1.58	9.82	4.95	3.17	2.89	2.49	0.0728	0.0586	0.0606	0.0719	0.0622	0.0791	0.0246	0.054	0.0943	0.0803	0.0278	0.0715	0.0321	0.0245	0.0475	0.0261	0.0842	0.1938	0.0577	0.093	0.1061	0.1346	0.1145	0.0675	0.1687	4.88	10.2	6.71	1.94	9.11
PC(46:11)									0.0038	0.0537	0.0084	0.0095	0.0481	0.0058	0.256	0.0419	0.0049	0.0251	0.0081		0.0001		0.0001	0.0001	0.0001		0.0001	0.0001	0.0002																0.0173	0.0861	0.0097	0.0127	0.0737
PC(46:12)	0.0004	0.0001	0.0005	0.0014	0.0002	0.0003	0.0001	0.0005	0.0121	0.289	0.0597	0.0487	0.157	0.0167	0.731	0.16	0.0172	0.034	0.0058	0.0001	0.0004	0.0002	0.0002	0.0001	0.0003	0.0001	0.0001	0.0005	0.0007	0.0006	0.0035	0.001	0.0004	0.0016	0.0009	0.0004	0.0008	0.0001	0.0001	0.0005	0.0003	0.0002	0	0.0007	0.0893	0.445	0.102	0.0227	0.423
PC(5:0_23:0)									0.619	0.495	0.881	0.495	0.574	0.314	0.642	0.627	0.434	0.505	0.629																										0.24	0.415	0.362	0.205	0.322
PC(6:0_24:0)	0.1724	0.1149	0.2897	0.1702	0.1412	0.2445	0.1955	0.2076																												0.1382	0.1882	0.0804	0.2046	0.0946	0.2243	0.1157	0.0844	0.1743
PC(O-11:0_23:1)																														0.0211	0.044	0.0321	0.0349	0.0325	0.0286
PC(O-12:0_17:0)																														0.101	0.105	0.0742	0.0956	0.05	0.0756
PC(O-13:0_17:0)																														0.0038	0.0113	0.0101	0.0093	0.0066	0.0076
PC(O-13:0_17:1)																				0.0327	0.0301	0.0215	0.0177	0.0233	0.0198	0.0072	0.0209	0.028	0.0149
PC(O-13:0_21:1)									0.993	0.42	0.533	0.534	0.406	0.274	1.53	0.444	0.546	0.436	0.371																										0.298	1.22	1.31	0.309	0.218
PC(O-13:0_23:5)																				0.0291	0.0205	0.0158	0.0197	0.0215	0.0217	0.0103	0.0176	0.0259	0.0117
PC(O-13:1_16:1)	0.0019	0.0008	0.0022	0.0015	0.0012	0.002	0.0011	0.0008																						0.0265	0.0415	0.0348	0.0276	0.0508	0.0358	0.0023	0.0026	0.0013	0.0021	0.002	0.0027	0.0028	0.001	0.0022
PC(O-13:1_18:1)	0.4566	0.1683	0.5997	0.3794	0.3526	0.491	0.2963	0.2956	27	24	18.5	26.6	22.9	6.76	24.3	27.5	16.5	16.6	15.4																	0.3641	0.4698	0.253	0.4985	0.2946	0.6246	0.4452	0.2125	0.4452	2.37	14.8	13.1	11.8	6.81
PC(O-13:1_20:1)	0.0991	0.0393	0.1473	0.054	0.1075	0.1148	0.0679	0.0596	1.41	2.69	4.19	2.3	3.02	1.34	2.35	3.6	0.662	1.44	1.29	0.115	0.132	0.0709	0.11	0.139	0.142	0.0326	0.1	0.105	0.0271	0.0177	0.025	0.0234	0.0296	0.0252	0.0282	0.0753	0.0866	0.0465	0.1219	0.0532	0.1185	0.0785	0.0503	0.087	0.333	0.711	0.737	1.06	0.539
PC(O-13:1_22:4)																														0.0132	0.0251	0.0226	0.0311	0.0347	0.0299
PC(O-13:1_22:5)	0.3575	0.2087	0.5357	0.3399	0.2829	0.5294	0.2652	0.2408	28.1	30.8	29.3	23.9	18.5	14.6	22.2	23.3	16.2	15.7	20.6																	0.3239	0.3966	0.2386	0.2298	0.3203	0.434	0.4324	0.2291	0.4487	6.52	19.5	14.8	17.3	16.7
PC(O-14:0_18:0)																														0.0138	0.0248	0.022	0.0211	0.0185	0.0165
PC(O-14:1_18:1)	0.0324	0.0122	0.0346	0.0254	0.027	0.0276	0.0214	0.0154	1.99	3.04	4.36	2.77	2.94	1.84	1.87	3.18	2.15	2.37	2.2																	0.0228	0.0301	0.0152	0.0334	0.0197	0.0425	0.031	0.0153	0.0351	0.443	1.15	0.886	1.2	0.892
PC(O-14:1_20:4)																				0.0006	0.0006	0.0016	0.0005	0.0005	0.0004	0.0002	0.0005	0.0005	0.0003	0.0016	0.0027	0.002	0.0017	0.0021	0.0018
PC(O-14:1_22:6)																														0.0032	0.0027	0.0021	0.0023	0.0028	0.0025
PC(O-14:2_20:0)	0.1292	0.069	0.1773	0.1014	0.0999	0.1276	0.1078	0.0911																												0.1236	0.1629	0.076	0.1392	0.122	0.1947	0.13	0.0744	0.1377
PC(O-14:2_20:4)																														0.0016	0.0024	0.0018	0.0017	0.002	0.0016
PC(O-15:0_18:1)									1.91	2.28	1.48	1.8	1.3	0.963	3.64	0.968	0.938	0.75	0.319																										0.404	1.03	1.86	2.02	0.931
PC(O-15:0_18:3)	0.0002	0.0001	0.0009	0.0003	0.0004	0.0002	0.0005	0.0002																												0.001	0.0024	0.0008	0.002	0.0009	0.0023	0.0014	0.0007	0.0002
PC(O-15:0_19:1)																				3.07	1.85	1.21	2.67	1.73	1.75	0.734	2.22	2.38	0.876
PC(O-15:1_18:1)	0.177	0.0729	0.2652	0.1144	0.1878	0.1918	0.1324	0.1211	28.3	27.6	44.5	37.2	38.4	17.3	31.2	42.1	22.5	23.2	19.2	0.273	0.296	0.169	0.289	0.314	0.311	0.0923	0.228	0.237	0.0673	0.0484	0.0455	0.0592	0.0526	0.0589	0.0593	0.1591	0.1699	0.0775	0.2271	0.0688	0.2282	0.1536	0.0963	0.1617	3.8	13	12.1	15.2	9.68
PC(O-15:1_20:1)	0.0127	0.0043	0.0128	0.006	0.0084	0.0129	0.0084	0.0056	0.614	0.509	0.963	0.761	0.798	0.315	0.661	0.669	0.461	0.411	0.328	0.007	0.0084	0.0042	0.0069	0.0047	0.009	0.002	0.0065	0.0053	0.0014	0.0113	0.0102	0.0119	0.0109	0.0115	0.0108	0.005	0.0123	0.0035	0.0099	0.0046	0.0133	0.0106	0.0055	0.0085	0.0738	0.302	0.32	0.378	0.228
PC(O-15:1_20:2)									16	12.8	27.5	20.3	17.4	9.74	17.3	21.6	12.4	12.7	9.96											0.0455	0.0531	0.0457	0.0493	0.0721	0.03										2.09	6.27	8.62	6.89	5.19
PC(O-15:1_20:3)	0.1366	0.0731	0.168	0.0962	0.1495	0.1652	0.1063	0.0913												0.115	0.0971	0.0453	0.076	0.0795	0.121	0.0401	0.0943	0.0592	0.0296	0.0225	0.0196	0.0312	0.0258	0.0352	0.0246	0.127	0.1195	0.076	0.121	0.0759	0.1434	0.0919	0.0634	0.1346
PC(O-15:1_20:4)	0.1558	0.104	0.1936	0.1816	0.1277	0.2384	0.1044	0.1097																												0.1606	0.1857	0.1121	0.103	0.1146	0.1977	0.1955	0.0941	0.1485
PC(O-15:1_20:5)									5.38	4.59	7.76	4.89	3.54	2.77	4.5	5.79	3.5	3.99	3.8																										1.57	5.8	3.11	3.16	3
PC(O-15:1_22:6)	0.1575	0.0996	0.253	0.1112	0.1428	0.2284	0.1637	0.1123	5.96	6.12	8.33	5.69	5.79	2.98	7.15	6.29	5.45	3.59	4.19	0.0697	0.0591	0.0339	0.0459	0.0662	0.0481	0.0177	0.0468	0.0476	0.0318	0.007	0.0067	0.008	0.0072	0.009	0.0056	0.1409	0.1752	0.067	0.1328	0.1017	0.1754	0.1889	0.0656	0.1666	1.22	3.29	2.39	1.34	2.41
PC(O-15:1_23:1)									1.19	0.782	2.19	1.07	1.16	0.601	1.18	1.78	0.802	1.45	0.795																										0.0919	0.334	0.691	0.35	0.346
PC(O-15:1_23:4)																				0.133	0.0795	0.0585	0.1	0.107	0.153	0.0534	0.0895	0.158	0.0727
PC(O-15:2_16:0)																				0.666	0.976	0.285	0.531	0.532	0.532	0.109	0.53	0.664	0.194
PC(O-15:2_18:1)	1.2212	0.6821	2.5124	1.2016	1.6692	1.5499	1.3524	1.1585																						0.312	0.389	0.377	0.319	0.493	0.366	1.305	1.1702	0.7099	1.8936	0.8271	1.8651	1.0079	0.7906	1.2904
PC(O-15:2_18:2)																														0.0607	0.0647	0.0607	0.0548	0.0772	0.0595
PC(O-15:2_19:1)																														0.0017	0.0022	0.0023	0.0028	0.0025	0.0028
PC(O-15:2_20:1)	0.2333	0.1048	0.3406	0.152	0.2329	0.2967	0.2074	0.1168	18.1	12.8	27.7	20.7	15.4	9.37	18	21	11.6	15.3	9.4	0.137	0.123	0.076	0.135	0.11	0.116	0.046	0.101	0.105	0.0268	0.0923	0.0896	0.102	0.0978	0.132	0.0729	0.1564	0.2574	0.1106	0.3161	0.1129	0.2991	0.2149	0.1434	0.2202	2.08	6.66	8.5	6.97	5.52
PC(O-15:2_20:2)	0.2888	0.1536	0.3785	0.1905	0.3003	0.3248	0.2378	0.1995	68.8	55.3	85.3	79.6	51.9	35.1	77.6	79.7	69.8	55.4	39.2	0.611	0.613	0.342	0.614	0.606	0.662	0.221	0.545	0.521	0.229	0.243	0.203	0.216	0.222	0.233	0.21	0.2139	0.2473	0.1477	0.2538	0.142	0.3079	0.158	0.1556	0.2264	12.5	25.6	31	32.1	16.3
PC(O-15:2_20:3)	0.3611	0.2153	0.4454	0.2635	0.3264	0.3785	0.3393	0.2286	57.1	53.1	67.4	50.8	38.9	27.3	45.8	45.5	49.6	45	32.9	0.51	0.455	0.24	0.514	0.568	0.396	0.161	0.429	0.472	0.22	0.336	0.417	0.351	0.36	0.48	0.357	0.3498	0.3769	0.2094	0.2851	0.219	0.4164	0.2941	0.2216	0.257	11.1	32.5	24.1	24.3	18.8
PC(O-15:2_20:4)	0.9451	0.5184	1.2868	0.8827	0.8357	1.4271	0.8029	0.708	118	107	143	115	84.6	63.9	110	97.9	77.6	78.5	81.1	3.04	2.45	1.9	2.81	3.31	3.21	0.967	2.25	2.85	1.49	0.0455	0.0657	0.0682	0.0571	0.0751	0.073	0.9266	1.1252	0.645	0.7751	0.7864	1.0792	1.1256	0.5719	1.2278	33.8	78.9	72.2	74.6	65.4
PC(O-15:2_22:1)																				0.0043	0.006	0.0019	0.0041	0.0031	0.0041	0.0009	0.0027	0.0042	0.0006
PC(O-15:2_22:2)																				0.0022	0.0041	0.0006	0.0026	0.0019	0.0022	0.0004	0.0017	0.0017	0.0001
PC(O-15:2_22:3)																				0.0111	0.0145	0.0043	0.0113	0.0115	0.0101	0.0034	0.0089	0.0088	0.0033	0.0008	0.0008	0.0008	0.0007	0.0009	0.0006
PC(O-15:2_22:6)	0.3752	0.1866	0.46	0.2295	0.222	0.4041	0.2748	0.2138	77.6	96.7	113	58.9	65.2	37.2	104	71.5	74	67.9	52.7	0.863	0.836	0.493	0.946	1	0.965	0.344	0.738	0.914	0.46	0.128	0.122	0.1	0.08	0.115	0.112	0.3371	0.5176	0.1831	0.3891	0.2953	0.437	0.4992	0.2241	0.553	31.5	55.5	65.7	39	49.3
PC(O-15:2_23:3)									11.7	10.1	20.1	6.57	8.21	3.67	9.45	9.8	8.73	5.56	3.32																										16.8	21.6	27	28	21.6
PC(O-16:0)									2.92	3.1	4.64	1.9	3.82	0.872	2.38	3.06	2.89	1.65	1.15																										4.39	5.16	4.41	3.26	3.68
PC(O-16:0_18:1)	0.0095	0.0031	0.0167	0.0128	0.0105	0.0258	0.0085	0.0083																												0.0098	0.0338	0.0081	0.0157	0.0263	0.0239	0.0321	0.0082	0.0115
PC(O-16:0_22:6)																														0.0311	0.0346	0.0323	0.0323	0.0274	0.0235
PC(O-16:1_16:0)																														0.567	0.772	0.572	0.554	0.86	0.514
PC(O-16:1_18:0)	0.0139	0.0055	0.0123	0.0152	0.0111	0.0223	0.011	0.0102	2.15	1.97	3.78	1.19	1.41	0.629	1.8	2.03	1.37	1.57	0.985	0.0117	0.0068	0.0043	0.0103	0.0109	0.0072	0.0061	0.0066	0.0091	0.0059	0.0381	0.042	0.0378	0.031	0.0338	0.0285	0.0197	0.0318	0.015	0.0108	0.0271	0.0126	0.0273	0.0067	0.0251	1.88	3.56	3.16	2.71	3.35
PC(O-16:1_18:1)																														0.0308	0.0551	0.0414	0.0534	0.054	0.0363
PC(O-16:2_16:0)	0.0411	0.0148	0.0492	0.023	0.0307	0.0338	0.0216	0.0179																												0.0237	0.0293	0.0126	0.0322	0.0244	0.0475	0.0382	0.0152	0.0417
PC(O-16:2_16:1)									0.0333	0.0359	0.0671	0.036	0.0218	0.0247	0.0344	0.0433	0.0454	0.024	0.0397											0.0867	0.131	0.0772	0.0896	0.0953	0.106										0.0133	0.0277	0.0185	0.0174	0.0106
PC(O-16:2_18:1)	0.1901	0.0753	0.2594	0.1286	0.1789	0.1818	0.1529	0.119	10.9	10.2	23.3	13.9	18.8	10.2	8.1	19.3	12.1	17.9	15.1	0.213	0.184	0.139	0.163	0.203	0.167	0.067	0.174	0.182	0.0513	0.169	0.202	0.193	0.197	0.225	0.204	0.132	0.1488	0.0876	0.2188	0.1095	0.2721	0.1727	0.1228	0.2271	2.11	5.52	5.01	5.58	3.83
PC(O-16:2_18:2)																				0.0103	0.0068	0.0052	0.0089	0.0096	0.0069	0.0034	0.0073	0.0078	0.0039	0.0203	0.0247	0.0244	0.0313	0.0262	0.0279
PC(O-16:2_20:2)	0.1023	0.0696	0.1243	0.0988	0.1066	0.1806	0.0605	0.0932																						0.0102	0.0117	0.0119	0.0122	0.0122	0.0117	0.0089	0.0414	0.0304	0.0681	0.0807	0.1076	0.0967	0.0641	0.1322
PC(O-16:2_20:3)																														0.0039	0.0051	0.004	0.0041	0.0043	0.0038
PC(O-16:2_20:4)																														0.0179	0.0248	0.0243	0.0258	0.0207	0.0243
PC(O-16:2_20:5)																														0.0049	0.0048	0.0038	0.0025	0.0036	0.0027
PC(O-16:2_22:6)																														0.0054	0.0082	0.0059	0.0056	0.0047	0.0053
PC(O-17:0_12:1)																														0.0107	0.0136	0.0115	0.0099	0.014	0.0108
PC(O-17:0_13:0)																														0.0008	0.0011	0.0011	0.0011	0.0009	0.0011
PC(O-17:0_14:1)																				0.0095	0.0151	0.0095	0.0097	0.0071	0.0055	0.0043	0.007	0.0072	0.0063
PC(O-17:0_16:0)																														0.0355	0.0375	0.0396	0.0407	0.051	0.0384
PC(O-17:0_17:1)									104	83	185	95.6	74.2	47.6	103	93.2	60.9	55.5	66.7	0.024	0.0132	0.0152	0.0187	0.0183	0.0179	0.0096	0.0182	0.0207	0.0108																29.6	46.7	66.5	39.7	45.3
PC(O-17:0_19:2)																														0.039	0.0478	0.0385	0.031	0.0378	0.0261
PC(O-17:0_21:5)	0.2407	0.152	0.1881	0.2661	0.1776	0.5908	0.2205	0.1554																												0.1208	0.6751	0.1986	0.2422	0.4847	0.4516	0.5946	0.1778	0.5183
PC(O-17:1_16:0)	0.0878	0.0636	0.1167	0.0822	0.0827	0.1066	0.093	0.0734	12.5	11	18	9.11	7.46	6.14	23.5	9.72	9.29	10.1	6.86	0.304	0.295	0.13	0.257	0.178	0.206	0.0784	0.202	0.252	0.174							0.0896	0.1207	0.0515	0.072	0.0664	0.1073	0.0731	0.0484	0.1172	6.89	11.9	12.4	9.6	7.95
PC(O-17:2_16:0)																														0.0282	0.0266	0.0423	0.0304	0.059	0.0468
PC(O-17:2_18:1)	0.0251	0.0139	0.0297	0.0134	0.0298	0.0286	0.0186	0.0181												0.0646	0.0902	0.0406	0.0617	0.0329	0.0607	0.0186	0.0288	0.0676	0.0167							0.0222	0.0257	0.0147	0.0225	0.0163	0.0305	0.0284	0.0167	0.0227
PC(O-17:2_20:1)									0.267	0.242	0.54	0.458	0.38	0.162	0.252	0.348	0.109	0.213	0.125																										0.0563	0.157	0.191	0.203	0.0941
PC(O-17:2_21:5)																				0.0029	0.0023	0.0024	0.0024	0.0025	0.0026	0.001	0.0024	0.0032	0.0012
PC(O-17:3_18:1)																				0.0698	0.0685	0.032	0.0772	0.0688	0.0656	0.022	0.0646	0.0509	0.0258
PC(O-17:3_18:2)																				0.0593	0.0583	0.0305	0.0757	0.0598	0.0764	0.0212	0.0709	0.045	0.0262
PC(O-18:0_16:1)	0.0034	0.0022	0.0054	0.0055	0.005	0.0031	0.0035	0.0037																												0.0037	0.0123	0.0013	0.0071	0.0067	0.0018	0.0062	0.0027	0.0029
PC(O-18:0_18:1)	0.0365	0.0136	0.0393	0.0226	0.0276	0.0422	0.0251	0.0205												0.0566	0.0535	0.043	0.0869	0.05	0.0648	0.0196	0.0486	0.0512	0.0282							0.0077	0.0346	0.0105	0.031	0.0168	0.0493	0.0208	0.0182	0.0362
PC(O-18:0_20:6)									7.29	6.49	11.4	3.12	3.08	2.05	4.17	6.62	4.21	2.31	2.4																										8.16	12.2	13.7	9.33	9.19
PC(O-18:1_16:0)	16	5.648	14.4396	10.4084	11.469	20.5371	10.8005	11.5614	874	601	1380	705	673	467	877	704	560	737	509	8.67	6.37	4.05	7.39	6.28	6.94	2.3	5.99	7.09	3.03	3.99	4.04	3.53	5.54	3.34	3.79	11.3514	14.0647	6.7027	10.1216	8.7119	16.8328	11.4467	7.0625	15.9652	203	419	541	336	309
PC(O-18:1_16:1)																														0.102	0.296	0.187	0.182	0.208	0.17
PC(O-18:1_18:1)	0.0045	0.0024	0.0038	0.0026	0.0039	0.0043	0.0027	0.003	1.95	1.61	3.15	1.41	1.64	0.839	2.18	1.97	1	1.17	0.72	0.0013	0.0008	0.0013	0.0015	0.0009	0.0011	0.0008	0.0011	0.0015	0.0008	0.0002	0.0005	0.0004	0.0006	0.0006	0.0004	0.0042	0.0038	0.0043	0.0039	0.004	0.0058	0.0035	0.0047	0.005	0.815	1.16	1.9	1.45	1.31
PC(O-18:2)																				0.0021	0.0007	0.0003	0.0003	0.0015	0.0012	0.0003	0.0013	0.0017	0.0006
PC(O-18:3_18:1)	0.0176	0.013	0.0102	0.0142	0.0113	0.0206	0.0119	0.0094	1.18	0.803	2.17	0.664	0.765	0.512	1.34	0.972	1.1	0.569	0.459	0.0144	0.0109	0.0073	0.011	0.011	0.0115	0.0065	0.0064	0.0099	0.0056							0.0162	0.0669	0.0257	0.0392	0.0431	0.0478	0.0375	0.0257	0.0342	1.76	1.66	1.35	3.44	2.32
PC(O-18:3_19:4)																				0.101	0.0927	0.055	0.128	0.21	0.101	0.0436	0.0916	0.121	0.0525
PC(O-18:3_22:2)	0.0733	0.0447	0.0967	0.0733	0.0738	0.0839	0.071	0.0598																												0.0517	0.0484	0.0422	0.0757	0.0461	0.0739	0.0455	0.0285	0.0828
PC(O-18:4_16:1)									0.244	0.297	0.37	0.124	0.16	0.0822	0.208	0.24	0.155	0.113	0.0886																										0.214	0.325	0.296	0.218	0.261
PC(O-18:4_18:0)	0.0432	0.0249	0.0201	0.0298	0.0172	0.0465	0.0232	0.0203	6.57	7.21	10.2	4.59	4.3	2.4	5.53	5.83	5.83	5.08	3.73	0.105	0.0871	0.101	0.094	0.0772	0.0967	0.0685	0.0855	0.0799	0.0842	0.0532	0.0662	0.056	0.0454	0.0477	0.04	0.0321	0.1094	0.0368	0.0568	0.0627	0.0795	0.0467	0.0304	0.0744	4.09	7.61	8.12	6.13	7.29
PC(O-18:4_18:1)	0.0094	0.0046	0.0075	0.0092	0.0052	0.0128	0.0066	0.008	5.2	5.49	8.06	3.31	3.59	1.85	4.44	5.3	3.86	3.02	2.15	0.0819	0.0619	0.0532	0.0594	0.0796	0.0742	0.0376	0.0514	0.0903	0.0531							0.0456	0.0492	0.0257	0.0198	0.039	0.0228	0.0432	0.0081	0.0146	5.33	8.89	9.59	8.32	8.82
PC(O-18:4_22:1)																														0	0	0	0	0	0
PC(O-18:4_23:2)	0.0002	0.0001	0.0003	0.0001	0.0002	0.0002	0.0001	0.0001																												0.0602	0.0416	0.0048	0.0125	0.0001	0.0004	0.0001	0	0.0003
PC(O-19:2_19:4)																				0.0054	0.0022	0.0034	0.0014	0.0016	0.0011	0.0009	0.0005	0.0059	0.0049
PC(O-19:4_19:0)									2.52	1.88	4.27	2.02	1.9	1.05	2.31	2.38	2.04	1.5	1.11	0.042	0.0222	0.0165	0.0216	0.0215	0.0231	0.0159	0.0238	0.031	0.0155																2.22	2.99	3.75	3.11	3.17
PC(O-20:1_16:0)	0.0715	0.033	0.0946	0.0625	0.072	0.0724	0.0703	0.04	3.14	3.44	6.24	2.76	2.31	1.76	3.14	4.01	2.46	3.26	2.49	0.0318	0.0329	0.0231	0.0393	0.0546	0.0288	0.0128	0.028	0.0292	0.0106							0.0156	0.0993	0.0296	0.0632	0.0427	0.0762	0.056	0.0469	0.0936	0.877	2.11	2.22	1.51	1.09
PC(O-20:1_18:1)	0.0037	0.0021	0.0041	0.002	0.0025	0.004	0.0038	0.0026																												0.0055	0.0059	0.0034	0.0051	0.0035	0.0039	0.0051	0.0036	0.0018
PC(O-20:5_22:0)																														0.0002	0.0004	0.0004	0.0004	0.0004	0.0002
PC(O-20:6_16:0)																														0.0023	0.002	0.0008	0.0011	0.0012	0.0008
PC(O-20:6_18:0)	0.1062	0.0668	0.0894	0.0988	0.0474	0.1453	0.0554	0.0708	1.8	3.07	3.57	0.716	1.37	0.273	3.07	1.43	0.718	0.326	0.127																	0.1224	0.2897	0.1085	0.1459	0.2559	0.2264	0.3243	0.0831	0.1423	1.77	3.8	4.08	2.98	3.06
PC(O-21:4_22:5)																				0.0143	0.0129	0.0086	0.0095	0.015	0.0135	0.0065	0.0113	0.0135	0.0073
PC(O-21:5_15:2)																				0.0024	0.0024	0.0011	0.0023	0.0032	0.0026	0.0012	0.0024	0.003	0.0021
PC(O-21:5_16:0)																				0.0117	0.0146	0.0044	0.0122	0.0119	0.0108	0.0037	0.0101	0.0096	0.0035
PC(O-21:5_19:2)																				0.0984	0.0641	0.0473	0.0472	0.0758	0.0848	0.0335	0.0538	0.0888	0.0606
PC(O-22:0_14:2)									0.484	0.069	0.507	0.368	1.05	0.615	0.7	0.688	0.675	0.501	1.03																										0.472	0.0455	0.167	0.88	0.399
PC(O-22:4_18:3)	0.0598	0.0396	0.0812	0.0659	0.04	0.1271	0.0523	0.0489																												0.0548	0.1271	0.084	0.1316	0.1434	0.1751	0.2534	0.075	0.207
PC(O-22:5_15:1)																														0.0006	0.0005	0.0007	0.0006	0.0005	0.0006
PC(O-22:5_18:2)									10.4	14.3	23.8	7.81	7.74	5.51	11	14.9	10.2	6.72	6.21																										11.8	20	26.1	18.7	18.8
PC(O-23:1_20:3)																														0.0005		0.0006	0.0003	0.0001	0.0003
PC(O-23:3_17:2)																														0.0001	0.0001	0.0001	0.0001	0	0.0001
PC(O-24:3_19:0)																														0	0.0001	0	0	0	0
PC(O-24:4_12:1)																				0.0039	0.0037	0.0034	0.0036	0.0039	0.0036	0.0019	0.0033	0.0026	0.0019
PC(O-24:8_19:1)																														0.0046	0.0059	0.006	0.0045	0.0059	0.0041
PC(O-26:6_12:0)																														0.0294	0.0336	0.0292	0.0298	0.0274	0.0224
PC(O-26:6_14:1)																														0	0	0	0	0	0
PC(O-27:1_15:2)																														0.0013	0.001	0.0012	0.0012	0.001	0.0009
PC(O-27:1_16:1)																				0.001	0.001	0.0013	0.0007	0.0009	0.001	0.0006	0.0002	0.0006	0.0012
PC(O-27:1_23:5)	0.2786	0.2508	0.2498	0.3663	0.1506	0.2476	0.3751	0.3623																						0.197	0.249	0.186	0.133	0.196	0.207	0.3402	0.3094	0.2955	0.2632	0.3325	0.3255	0.3688	0.2694	0.3374
PC(O-27:4_23:5)																														0.0051	0.0047	0.0042	0.0029	0.0041	0.004
PC(O-27:6_13:1)																														0.0053	0.0072	0.0037	0.0069	0.0038	0.0046
PC(O-27:6_14:0)																															0		0	0
PC(O-28:0_16:1)	0.0066	0.006	0.0055	0.0067	0.004	0.0054	0.0076	0.0045																												0.0012	0.0064	0.0063	0.0053	0.007	0.007	0.0081	0.0058	0.0087
PC(O-28:7_12:0)	0.0821	0.0546	0.1054	0.088	0.052	0.1624	0.0662	0.0613	6.85	9.22	14.7	4.69	5.34	3.13	6.61	8.85	6.09	4.13	3.83																	0.0958	0.3207	0.1337	0.1632	0.2559	0.2625	0.3243	0.1103	0.2237	9.2	12.2	15.3	10.7	14
PC(O-28:7_18:4)																														0.0042	0.006	0.0041	0.0058	0.0051	0.0053
PC(O-29:6_16:3)									0.0076	0.0072	0.0161	0.0109	0.0084	0.0045	0.0184	0.0061	0.0087	0.0129	0.008																										0.0012	0.0027	0.0086	0.0016	0.0021
PC(O-29:7_16:2)																														0.0043	0.0056	0.007	0.0049	0.0066	0.0045
PC(O-30:0)																				0.0331	0.0368	0.0179	0.0219	0.0277	0.0271	0.0102	0.0244	0.029	0.0138	0.0061	0.0113	0.0101	0.01	0.0085	0.0076
PC(O-30:1)																														0.0023	0.0039	0.0023	0.0023	0.0041	0.0013
PC(O-31:0)																				0.0012	0.002	0.0005	0.0002	0.0006	0.0006	0.0002	0.0009	0.001	0.0006
PC(O-31:1)	0.0011	0.0013	0.0046	0.0021	0.0016	0.0023	0.0026	0.0011	1.83	1.22	2.35	2.12	1.31	0.919	2.03	1.04	1.2	1.42	0.869	0.0043	0.0013	0.0042	0.0053	0.0069	0.0074	0.0008	0.003	0.0062	0.005							0.0001	0	0.0001	0.0001	0	0.0002	0	0.0001	0.0016	0.292	0.685	0.607	0.385	0.564
PC(O-31:2)									42.6	41.1	42.6	40.6	34.5	16.8	40.6	48.2	25.7	27.5	24.5	0.246	0.313	0.0977	0.158	0.155	0.142	0.0286	0.201	0.177	0.049	0.103	0.112	0.126	0.115	0.164	0.111										7.65	22.5	20.5	18.9	13.4
PC(O-32:0)	0.8142	0.3165	0.6638	0.4796	0.4897	0.9616	0.5329	0.4482	74.6	86.1	120	79.6	58	38.4	87.9	82.2	61.2	54	40.7	0.9	0.68	0.504	0.607	0.639	0.7	0.297	0.613	0.782	0.473	0.409	0.575	0.476	0.497	0.546	0.42	0.6255	0.9705	0.3676	0.5562	0.5559	0.8592	0.6963	0.3187	0.6365	31.7	69.2	58.2	49.4	54.1
PC(O-32:1)	7.7876	3.6016	8.064	6.0343	5.5277	9.335	5.233	5.9118	606	461	759	442	424	252	522	537	430	444	342	8.37	7.59	4.49	7.23	7.92	7.28	2.67	6.39	7.73	3.39	1.96	2.76	1.84	2.06	2.75	1.96	6.5251	7.9887	3.3333	5.7143	5.2203	8.7683	6.9952	3.8125	9.0087	198	374	348	303	282
PC(O-32:3)									0.0534	0.0238	0.0944	0.0343	0.0356	0.0321	0.0483	0.0501	0.0563	0.0383	0.0613											0.0022	0.0033	0.002	0.0025	0.0032	0.002										0.0022	0.0071	0.0287	0.01	0.0031
PC(O-33:0)	0.1412	0.0715	0.2544	0.0996	0.1706	0.124	0.1269	0.0529	5.94	3.45	8.35	3.54	5.4	2.63	9.54	0.637	0.509	0.925	0.899	0.0915	0.0896	0.0506	0.0565	0.0435	0.0733	0.0139	0.0368	0.0312	0.0127	0.089	0.0977	0.0884	0.0982	0.115	0.0624	0.1	0.1575	0.0724	0.2112	0.0756	0.2302	0.1084	0.1153	0.1461	1.08	3.58	5.24	5.19	2.87
PC(O-33:1)	0.0595	0.0409	0.0771	0.0561	0.0561	0.0734	0.0633	0.0505	8.63	9.09	14.1	7.73	5.47	4.68	26.1	5.87	5.86	5.31	3.98	0.109	0.167	0.0746	0.0973	0.113	0.107	0.0478	0.0902	0.109	0.078	0.172	0.166	0.199	0.181	0.203	0.186	0.0595	0.0793	0.0347	0.0444	0.0444	0.0704	0.0521	0.0316	0.0758	4.84	10.6	11.5	9.19	6.29
PC(O-33:2)	0.0005	0.0004	0.0007	0.0005	0.0004	0.0005	0.0004	0.0003	1.75	1.74	3.04	2.2	1.7	1.33	1.75	2.41	1.07	1.38	1.41	0.0009	0.0013	0.0005	0.0006	0.0009	0.0007	0.0004	0.0007	0.0017	0.001	0.0416	0.0389	0.0619	0.0423	0.0494	0.0513	0	0.0002	0.0001	0.0002	0.0002	0.0002	0.0002	0.0002	0.0005	0.225	0.748	0.949	1.23	0.654
PC(O-33:6)									5.18	4.68	5.75	4	2.82	1.81	3.74	4.34	2.86	3.25	1.86																										2.19	5.88	4.12	3.51	3.31
PC(O-33:7)																				0.003	0.0025	0.0017	0.0027	0.003	0.0027	0.001	0.0023	0.0033	0.0022
PC(O-34:0)									0.21	1.11	0.355	0.249	0.127	0.131	0.0183	0.173	0.117	0.105	0.0379	0.0159	0.008	0.0071	0.0088	0.0093	0.0119	0.0034	0.0104	0.0142	0.0057																0	0.0852	0.0234	0.0566	0.0498
PC(O-34:1)	0.4248	0.1621	0.3261	0.3162	0.2894	0.5192	0.2963	0.3218	249	175	379	222	185	123	257	220	187	162	183	6.94	5.67	4.01	6.68	5.76	5.78	1.77	5.78	5.89	3.03	2.62	2.68	2.69	3.39	2.74	2.34	0.417	0.5767	0.2591	0.4103	0.3966	0.5279	0.4515	0.2766	0.4278	86.5	138	165	96.9	97.6
PC(O-34:2)	2.0814	1.0587	2.3057	1.7022	1.284	2.5269	1.5795	1.3707	170	153	321	152	128	86.8	208	176	141	153	127	4.05	2.93	2.44	3.06	3.69	3.2	1.01	2.48	3.82	1.65	0.509	1.1	0.79	0.848	0.844	0.618	1.5637	2.0534	0.9117	1.5076	1.2475	2.4633	1.7997	0.8938	2.4174	77.1	102	140	90.4	92.1
PC(O-34:3)																				0.0264	0.0195	0.0185	0.0215	0.0186	0.0223	0.01	0.0175	0.0259	0.0157
PC(O-34:4)									4.34	3.93	7.03	4.5	2.57	1.93	4.54	4.75	3.65	3.44	3	0.0177	0.0189	0.0088	0.0153	0.0161	0.0126	0.0052	0.0134	0.0161	0.0071																0.39	2.56	2.86	0.996	1.4
PC(O-34:5)									0.796	0.896	1.3	0.514	0.529	0.489	0.767	0.84	0.544	0.45	0.346											0.0025	0.0035	0.0036	0.0027	0.0031	0.0019										0.599	0.905	0.914	0.622	0.753
PC(O-34:6)									0.0091	0.006	0.0062	0.002	0.0038	0.0016	0.0211	0.0046	0.0107	0.0014	0.0032	0.0028	0.0032	0.0018	0.002	0.003	0.003	0.0008	0.0014	0.0043	0.0036	0.0019	0.002	0.0022	0.0017	0.002	0.0019										0.0013	0.0086	0.0019	0.0017	0.001
PC(O-35:0)	0.0046	0.0042	0.005	0.0043	0.0039	0.0042	0.0041	0.0033																												0.0021	0.0028	0.0021	0.0026	0.0032	0.0042	0.0038	0.0027	0.0043
PC(O-35:1)	0.0012	0.0005	0.001	0.0008	0.0005	0.0002	0.0003	0.0001	0.0389		0.0448	0.0567	0.0865	0.0174	0.375				0.0353	0.0022	0.0021	0.0009	0.0014	0.0015	0.0013	0.0002	0.0007	0.0011	0.0002	0.0009	0.0015	0.0008	0.0008	0.0014	0.0004	0.0087	0.0055	0.0042	0.0037	0.0066	0.005	0.0056	0.0049	0.0021	0.181	0.19	0.196	0.122	0.22
PC(O-35:2)	0.1257	0.075	0.1537	0.1022	0.1092	0.1483	0.1087	0.1006	10.3	8.51	14.7	6.3	6.05	4.28	9.58	8.99	8	8.71	6.72	0.161	0.15	0.101	0.141	0.145	0.131	0.0548	0.119	0.168	0.102	0.0165	0.0191	0.0205	0.0189	0.0184	0.0158	0.1139	0.1572	0.0703	0.1131	0.0844	0.1733	0.1154	0.0737	0.16	3.62	6.49	7.45	4.73	4.08
PC(O-35:3)	0.1119	0.0581	0.1779	0.0769	0.1186	0.179	0.1297	0.0875												0.125	0.107	0.0476	0.112	0.083	0.117	0.0354	0.0794	0.102	0.0234	0.0296	0.0327	0.0184	0.0279	0.0408	0.0228	0.0849	0.1195	0.0609	0.1696	0.0488	0.1408	0.0992	0.0794	0.1137
PC(O-35:4)	0.0662	0.0314	0.0769	0.0435	0.0757	0.0772	0.0581	0.0448	10.8	11.1	13.3	13.8	11.9	5.51	13.8	11.6	11.6	6.6	8.17	0.0126	0.0132	0.0058	0.0127	0.0095	0.0095	0.0045	0.009	0.0099	0.0046							0.0633	0.0568	0.0349	0.0471	0.0301	0.0877	0.0493	0.0413	0.0511	2.24	6.48	5.62	5.15	2.74
PC(O-35:5)	0.4991	0.2666	0.6317	0.3057	0.3939	0.5013	0.3871	0.2765	12.3	10.8	13.1	11.1	9.86	4.11	13.3	7.87	6.37	5.83	4.86	0.409	0.28	0.219	0.363	0.476	0.333	0.161	0.362	0.402	0.189	0.133	0.16	0.144	0.141	0.187	0.147	0.39	0.5963	0.2667	0.4347	0.3864	0.5689	0.5342	0.2634	0.64	3.53	7.82	9.24	7.56	6.12
PC(O-35:6)	0.623	0.3138	0.8792	0.585	0.6942	0.665	0.4468	0.4577	105	106	143	103	119	67.9	118	103	89.5	100	89.5	0.509	0.482	0.312	0.461	0.491	0.581	0.186	0.387	0.472	0.238	0.291	0.444	0.491	0.423	0.579	0.527	0.529	0.5345	0.382	0.7325	0.4847	0.7126	0.6582	0.4344	0.6887	26.1	66.9	68.5	64.4	50.6
PC(O-35:7)	0.0665	0.0404	0.0984	0.0661	0.0527	0.0916	0.0545	0.0574	7.58	8.15	13.7	7.27	6.27	3.65	7.95	8.15	5.81	6.95	4.75	0.0363	0.0385	0.0197	0.0301	0.0484	0.0351	0.0155	0.0332	0.0493	0.0317	0.0065	0.0072	0.0064	0.0046	0.0075	0.0048	0.0637	0.09	0.0411	0.0733	0.0654	0.1065	0.1081	0.0425	0.0838	2.66	7.36	6.57	4.71	5.33
PC(O-35:8)	0.0488	0.0314	0.0603	0.0414	0.0363	0.0588	0.0416	0.0277	8.72	8.52	12.1	5.97	6.19	4.25	7.96	8.3	7.71	6.11	5.76	0.0478	0.0441	0.025	0.0425	0.0472	0.044	0.0168	0.0341	0.041	0.0322	0.0118	0.0162	0.0146	0.0138	0.0151	0.015	0.0273	0.0669	0.0223	0.0389	0.0525	0.0616	0.0795	0.0214	0.0473	3.73	8.44	6.24	4.89	7.87
PC(O-36:1)	0.0991	0.0407	0.0964	0.0551	0.0701	0.0964	0.0712	0.0467	14	12.7	23.9	12.4	10.1	7.15	13.8	14.7	9.86	13	9.8	0.0495	0.0514	0.0411	0.0815	0.0551	0.0528	0.0253	0.0417	0.0465	0.0241	0.0022	0.0026	0.0041	0.0031	0.0029	0.0031	0.0173	0.101	0.0297	0.0562	0.0515	0.11	0.0591	0.0541	0.1009	3.74	8.85	11.6	5.93	6.48
PC(O-36:2)	0.1196	0.0723	0.1004	0.1231	0.077	0.2813	0.1023	0.0751	4.24	2.31	6.73	2.66	3.82	1.99	5.37	2.97	1.83	1.89	2.03	0.0017	0.0014	0.0016	0.0021	0.0018	0.0023	0.0012	0.0019	0.0022	0.001							0.0653	0.2762	0.1092	0.172	0.2651	0.239	0.318	0.1009	0.2285	6.36	8.61	10.8	10.9	9.3
PC(O-36:3)									7.81	5.53	12.6	6.17	6.88	4.21	7.28	10.6	8.26	8.17	7.85	0.46	0.275	0.347	0.48	0.402	0.4	0.191	0.314	0.468	0.256	0.0014	0.0021	0.0021	0.0025	0.0021	0.0027										2.79	4.02	7.1	4.5	4.51
PC(O-36:4)	0.3207	0.1645	0.3493	0.2978	0.2329	0.4834	0.2533	0.2455	76.6	57.5	136	54.1	58.1	40.5	81.4	60.4	56.4	60	53.4	0.346	0.261	0.201	0.26	0.335	0.327	0.169	0.307	0.384	0.218	0.131	0.18	0.12	0.136	0.213	0.134	0.0699	0.2661	0.1211	0.2271	0.3139	0.4018	0.3307	0.2087	0.4417	26.6	51.2	69.7	42	46.2
PC(O-36:5)	0.0098	0.0044	0.0075	0.0089	0.0054	0.0188	0.0056	0.0087	10.1	9.18	15.1	7.21	6.52	3.99	9.14	9.48	6.5	6.5	5.08	0.208	0.143	0.127	0.126	0.151	0.152	0.0734	0.111	0.225	0.0967							0.0838	0.1108	0.0411	0.0225	0.0654	0.0262	0.0769	0.0069	0.0216	7.77	14.8	15.7	12.9	15.3
PC(O-36:6)									3.04	4.67	5.05	0.969	0.898	0.837	1.98	2.97	1.74	1.32	1.07	0.016	0.0142	0.0099	0.0137	0.0202	0.0212	0.0081	0.0115	0.0352	0.0298	0.0024	0.0038	0.0013	0.0015	0.0026	0.0013										3.22	6.47	6.33	4.11	3.43
PC(O-36:7)																				0.0023	0.0025	0.0022	0.0022	0.0047	0.0024	0.0009	0.0014	0.0052	0.0052	0.0016	0.0009	0.0007	0.0008	0.0005	0.001
PC(O-36:8)	0	0	0.0001	0	0	0	0	0												0.0003	0.0003	0.0005	0.0001	0.0002	0.0002	0.0001	0.0001	0	0.0001	0.0015	0.0019	0.0013	0.0011	0.0015	0.0011					0.0001			0.0001	0
PC(O-37:3)																				0.0046	0.0052	0.002	0.0034	0.0028	0.0041	0.001	0.0027	0.0041	0.0006
PC(O-37:4)																				0.0034	0.0068	0.0006	0.0031	0.0024	0.0027	0.0004	0.0023	0.0018	0.0001
PC(O-37:5)									0.136	0.0285	0.175	0.0548	0.0671	0.0472	0.049	0.0727	0.0889	0.0418	0.0301	0.0081	0.0065	0.0072	0.0062	0.0078	0.0071	0.0035	0.0065	0.0074	0.004																0.106	0.176	0.189	0.174	0.193
PC(O-37:6)	0.0191	0.0113	0.0256	0.0152	0.0166	0.0253	0.0143	0.0108																												0.0193	0.0281	0.013	0.0247	0.0213	0.0234	0.0324	0.0168	0.0239
PC(O-37:7)	0.2347	0.1102	0.2684	0.1897	0.2076	0.3325	0.1809	0.1578	11.5	10.5	15.4	9.54	8.7	4.78	11.7	11.8	8.49	8.67	7.24	0.276	0.207	0.142	0.197	0.275	0.229	0.0989	0.19	0.244	0.137	0.0228	0.0203	0.0301	0.0288	0.034	0.0237	0.1973	0.2869	0.1059	0.2018	0.1569	0.2897	0.2769	0.0978	0.2904	2.48	7.5	9.05	3.72	5.29
PC(O-37:8)	0.3823	0.1798	0.4862	0.2137	0.1499	0.4169	0.2256	0.1878	25.8	27.4	28.6	18.6	19.6	12.1	29.6	25.6	23.3	15.6	16.6	0.41	0.389	0.24	0.44	0.55	0.501	0.165	0.369	0.469	0.217	0.0922	0.0841	0.0744	0.0726	0.0747	0.0823	0.3197	0.4726	0.156	0.3404	0.2261	0.3871	0.5246	0.2172	0.5704	10.9	23.8	17.9	14.2	17
PC(O-37:9)	0.2828	0.1697	0.3173	0.2287	0.1959	0.3683	0.2963	0.1917	31.3	28.5	41.3	30.7	36.5	19.3	29.1	27.6	28.7	25	22.4	0.553	0.432	0.329	0.558	0.545	0.46	0.224	0.395	0.456	0.325	0.0398	0.0498	0.0484	0.041	0.0425	0.0467	0.1637	0.346	0.1586	0.2116	0.24	0.3021	0.3243	0.1475	0.3176	8.89	23.7	19	22.3	20.4
PC(O-38:10)	0.0389	0.0412	0.0384	0.0419	0.0198	0.0481	0.0358	0.0536	5.25	3.9	6.2	4.92	8.11	3.99	2.56	3.38	4.56	2.08	2.39	0.0536	0.103	0.155	0.146	0.105	0.154	0.0871	0.0763	0.0574	0.0503	0.0131	0.0088	0.0115	0.0087	0.0079	0.0057	0.0629	0.0506	0.049	0.0416	0.0437	0.037	0.0658	0.0488	0.0497	3.03	1.97	3.06	6.5	2.76
PC(O-38:2)	0.0227	0.0105	0.0311	0.0117	0.0318	0.0271	0.0246	0.0138	4.96	3.19	8.02	3.7	4.63	2.32	5.29	5.51	3.19	4.96	4.31	0.102	0.084	0.0727	0.115	0.0841	0.0977	0.045	0.0702	0.0992	0.0239	0.001	0.0013	0.001	0.001	0.001	0.0071	0.0037	0.0087	0.0039	0.0181	0.0019	0.0308	0.01	0.0132	0.0252	0.438	1.3	3.23	1.44	1.53
PC(O-38:3)	0.0013	0.0002	0.0002	0.0004	0.0003	0.0029		0.0005	0.0007	0	0.0269	0.0105	0.0099	0.008	0.0762	0.0001														0.009	0.0043	0.0041	0.0052	0.004	0.0059	0.0035	0.006	0.0024	0.0028	0.003	0.0037	0.0032	0.0022	0.002	0.0368	0.0467	0.13	0.0859	0.133
PC(O-38:4)									3.25	2.62	4.53	2.12	2.1	1.06	2.37	4.38	2.29	1.63	0.72																										2.61	3.11	4.33	4.03	3.73
PC(O-38:5)	0.6584	0.4065	0.5648	0.6719	0.4766	1.4246	0.5376	0.3576	46.4	41.1	69.3	23.9	29.7	16.1	33.6	37.6	27.9	20.2	15.1	0.456	0.337	0.261	0.317	0.323	0.371	0.17	0.249	0.475	0.209	0.37	0.404	0.329	0.281	0.342	0.222	0.668	2.2053	0.8901	1.0973	1.5864	1.5894	1.7234	0.6219	1.36	51.8	68.4	86.9	86.5	70
PC(O-38:6)	0.8248	0.4775	0.7773	0.8248	0.5419	1.5882	0.638	0.5316	104	115	178	57.8	67.3	37.3	99.8	110	78.4	53.2	42.1	0.445	0.295	0.262	0.193	0.381	0.369	0.159	0.254	0.407	0.316	0.437	0.486	0.291	0.349	0.358	0.296	0.6486	2.3235	0.8072	1.2827	1.7932	1.7713	2.3911	0.6937	1.3843	134	196	205	169	154
PC(O-38:7)	0.0333	0.015	0.0381	0.0269	0.018	0.054	0.02	0.0205																												0.0237	0.0835	0.019	0.0435	0.0793	0.0692	0.1297	0.0174	0.0703
PC(O-38:8)																				0.0011	0.0018	0.0014	0.0006	0.0031	0.0015	0.0004	0.0004	0.0044	0.005	0.0003	0.0002	0.0001	0.0002	0.0001	0.0001
PC(O-39:0)	0.0155	0.0181	0.0122	0.0161	0.0054	0.0127	0.0246	0.0179	0.976	0.609	1.37	0.563	1.13	0.962	0.725	0.519	0.735	0.0745	0.223	0.0138	0.0159	0.0137	0.0141	0.0144	0.0136	0.0128	0.0095	0.0178	0.0184	0.0088	0.0085	0.0079	0.0052	0.0076	0.0078	0.0284	0.0206	0.0199	0.0195	0.0183	0.0214	0.021	0.0185	0.0202	1.5	0.832	0.782	1.41	0.822
PC(O-39:10)	0.3519	0.1648	0.4541	0.3241	0.3264	0.6522	0.3059	0.1933	43.3	43.6	59.5	33.9	28.5	18.8	37.4	47	27.6	33.7	22.1	0.588	0.442	0.274	0.419	0.52	0.381	0.231	0.4	0.514	0.309	0.0031	0.004	0.0024	0.003	0.0034	0.0035	0.0961	0.2641	0.1049	0.228	0.2705	0.4839	0.4642	0.1541	0.4696	11.3	34.9	29.1	13.9	23.5
PC(O-39:3)																				0.0138	0.0117	0.0138	0.0156	0.0185		0.0098	0.0126	0.0246	0.0232
PC(O-39:6)	0.0002	0.0001	0.0001	0.0002	0.0001	0.0002	0.0003	0.0001																						0.0003	0.0006	0.0003	0.0004	0.0005	0.0002	0.0049	0.0033	0.0023	0.0024	0.0028	0.0015	0.0029	0.001	0.0004
PC(O-39:9)	0.0069	0.0041	0.0076	0.0066	0.005	0.0071	0.0056	0.0047												0.0042	0.0046	0.0031	0.0054	0.0053	0.0048	0.0025	0.0046	0.0043	0.0037							0.0039	0.005	0.0026	0.0044	0.004	0.0048	0.0048	0.0036	0.0077
PC(O-40:1)	0.0077	0.0074	0.0241	0.0086	0.0189	0.0139	0.0164	0.0128												0.0328	0.0221	0.0167	0.025	0.0301	0.0329	0.0088	0.0202	0.0297	0.0137							0.0188	0.0082	0.0112	0.0191	0.0109	0.0284	0.0115	0.0115	0.0243
PC(O-40:10)																														0.0014	0.0024	0.001	0.0019	0.0021	0.0014
PC(O-4:0_12:0)	0.0079	0.0037	0.0033	0.0122	0.0034	0.014	0.0045	0.0073	0.365	0.753	0.731	0.259	0.811	0.102	0.498	0.468	0.354	0.232	0.157											0.0068	0.0091	0.0053	0.0039	0.0075	0.004	0.0074	0.025	0.0061	0.0171	0.032	0.0214	0.0176	0.0017	0.0198	1.54	1.04	0.946	0.946	1.82
PC(O-40:2)																														0.0381	0.0672	0.0551	0.0513	0.0603	0.0483
PC(O-4:0_20:6)																														0.0002	0.0001	0.0001	0.0001	0.0001	0.0001
PC(O-40:4)	0.0005	0.0004	0.0003	0.0003	0.0003	0.0004	0.0002	0.0002																						0.0002	0.0003	0.0002	0.0003	0.0004	0.0003	0.0042	0.0013	0.0026	0.0022	0.0024	0.002	0.0013	0.0014	0.001
PC(O-40:5)	0.1313	0.0726	0.1019	0.1125	0.0649	0.0627	0.1016	0.0689	12.1	9.15	14.1	9.7	12	9.41	10.9	12.1	11.6	10.4	11.7	0.08	0.0758	0.077	0.0774	0.0723	0.0856	0.0726	0.0876	0.0935	0.0735	0.0237	0.0325	0.0278	0.0276	0.0393	0.0226	0.1019	0.1201	0.1146	0.1854	0.1153	0.1352	0.1087	0.04	0.0922	3.18	7.1	9.96	7.24	6.74
PC(O-40:6)	0.0314	0.0154	0.0306	0.0285	0.02	0.0483	0.0226	0.0197	4.41	4.8	7.58	2.85	2.71	1.67	3.44	4.91	3.76	2.51	2.24	0.0858	0.0735	0.0554	0.0562	0.0759	0.0611	0.0347	0.0584	0.0868	0.0442							0.7606	0.184	0.0338	0.0535	0.0681	0.0695	0.0741	0.0203	0.0602	3.41	5.99	7.95	4.91	5.81
PC(O-40:7)	0.4602	0.2892	0.5298	0.4427	0.2568	0.821	0.3106	0.2884	48	68.8	102	32.3	41	22.3	55.5	61.2	38.7	26.3	24.7	0.364	0.264	0.226	0.201	0.342	0.299	0.138	0.191	0.396	0.234	0.495	0.644	0.505	0.456	0.485	0.372	0.4672	1.4318	0.6595	0.8146	1.2169	1.2991	1.6534	0.5563	1.1096	70.1	91.9	110	88	101
PC(O-40:8)	0.0299	0.0136	0.0317	0.0218	0.0142	0.0535	0.019	0.0162	3.05	6.69	6.55	1.76	2.42	0.99	2.63	4.4	2.96	1.78	1.6	0.0319	0.0291	0.0256	0.016	0.041	0.0233	0.0159	0.0171	0.0523	0.0396	0.0139	0.0137	0.0115	0.0095	0.0092	0.0056	0.0166	0.0765	0.0196	0.0422	0.0729	0.0601	0.0998	0.0168	0.064	3.15	6.38	6.25	3.62	6.28
PC(O-40:9)	0.0067	0.003	0.0085	0.0061	0.0047	0.0215	0.0064	0.0036	0.696	0.923	1.26	0.299	0.257	0.159	0.384	0.673	0.38	0.306	0.179	0.0092	0.0043	0.0037	0.0033	0.0061	0.0064	0.0029	0.0036	0.0096	0.0059	0.0012	0.001	0.001	0.0006	0.001	0.0006	0.0018	0.0114	0.0025	0.0064	0.0136	0.0123	0.0279	0.003	0.0136	0.582	1.53	1.43	0.715	0.706
PC(O-41:11)									0.0876	0.0682	0.105	0.0677	0.145	0.044	0.161	0.0765	0.0636	0.0679	0.0536	0.0014	0.001	0.0009	0.0007	0.0008	0.0008	0.0007	0.0008	0.0016	0.001																0.0963	0.0804	0.112	0.103	0.0689
PC(O-41:2)																				0.0003	0.0007	0.0003	0.0001	0.0004	0.0004	0	0.0001	0.0003	0
PC(O-41:4)																														0	0.0001	0.0001	0	0.0001	0
PC(O-41:5)	0.004	0.0027	0.0132	0.0076	0.0088	0.0085	0.0061	0.0049																												0.0061	0.0037	0.0035	0.005	0.0034	0.0026	0.0053	0.002	0.0035
PC(O-42:5)	0.0892	0.0622	0.0905	0.0746	0.0714	0.0829	0.0671	0.0679																												0.1293	0.056	0.1359	0.1994	0.1268	0.1141	0.1237	0.1059	0.0911
PC(O-42:6)	0.0068	0.0028	0.0039	0.0052	0.0036	0.0065	0.0049	0.0032																						0	0.0001	0	0	0	0	0.3533	0.2006	0.1214	0.2027	0.0049	0.0057	0.0091	0.0022	0.0058
PC(O-43:6)	0.0003	0.0002	0.0006	0.0003	0.0004	0.0004	0.0003	0.0001																						0	0	0.0001	0	0	0.0001	0.0095	0.0104	0.0033	0.0032	0.0016	0.0016	0.0042	0.0006	0.0002
PC(O-43:9)	0.0057	0.0023	0.0043	0.003	0.0046	0.0059	0.0037	0.0042																												0.0048	0.0042	0.0023	0.0026	0.0023	0.0057	0.0039	0.0031	0.0032
PC(O-45:12)									0.381	0.385	0.45	0.711	0.344	0.345	0.321	0.831	0.494	0.351	0.352											0.0041	0.0049	0.005	0.0041	0.0057	0.004										0.05	0.155	0.28	0.214	0.148
PC(O-45:9)	0.006	0.0035	0.0072	0.0047	0.0049	0.008	0.0057	0.0076																												0.0084	0.0065	0.0039	0.0042	0.0043	0.0069	0.0064	0.0042	0.0075
PC(O-47:12)																														0.0006	0.0027	0.0018	0.0001	0.0012	0.0012
PC(O-6:0_12:0)									0.0819	0.14	0.193	0.0846	0.162	0.0502	0.0716	0.144	0.194	0.0744	0.0422																										0.252	0.163	0.218	0.128	0.191
PC(O-6:0_12:1)	0.0018	0.0013	0.0011	0.0014	0.0011	0.0037	0.0011	0.0011																												0.0018	0.0056	0.002	0.0022	0.0064	0.0073	0.0054	0.0005	0.0031
PC(O-6:0_19:4)																														0.0014	0.0022	0.0006	0.0013	0.0022	0.0006
PC(O-6:0_23:2)									0.0514	0.0423	0.0704	0.0197	0.0287	0.0162	0.0926	0.024	0.0121	0.0114	0.0084																										0.0153	0.0608	0.0572	0.0388	0.036
PC(P-11:0_23:1)																														0.085	0.174	0.115	0.136	0.155	0.102
PC(P-12:1_22:1)																				0.0403	0.0296	0.0248	0.0292	0.033	0.0313	0.0131	0.0247	0.0357	0.0223
PC(P-13:1_22:6)	0.0092	0.0055	0.0121	0.0072	0.0067	0.0102	0.0074	0.0055	1.33	1.48	1.93	0.88	0.994	0.556	1.37	1.4	1.08	0.907	0.894																	0.0095	0.0166	0.0059	0.0115	0.0124	0.0155	0.0213	0.005	0.0118	0.673	1.39	1.19	0.58	1.44
PC(P-15:2_20:2)	0.0673	0.0453	0.087	0.0754	0.0677	0.1092	0.055	0.0451	5.73	5.53	6.83	6.06	6.17	3.44	6.21	6.07	4.86	4.52	3.12																	0.0649	0.0976	0.0432	0.0547	0.0336	0.0933	0.0913	0.045	0.0682	1.79	3.59	3.45	1.95	0.65
PC(P-15:2_20:4)									3	4.55	5.14	2.47	2.39	1.42	3.22	2.96	2.78	2.12	1.78	0.076	0.0587	0.0349	0.0599	0.0798	0.0491	0.026	0.0424	0.0812	0.0402																1.23	3.37	2.36	1.58	2.77
PC(P-15:2_20:5)	0.0061	0.0035	0.0065	0.0053	0.004	0.0088	0.0052	0.0032												0.0068	0.0063	0.004	0.0053	0.0088	0.0071	0.0031	0.0047	0.0079	0.0076							0.0058	0.0106	0.0032	0.0069	0.0084	0.0076	0.0131	0.0026	0.006
PC(P-15:2_21:0)																														0.0265	0.0385	0.0278	0.0368	0.0353	0.0295
PC(P-15:2_22:6)	0.0255	0.0144	0.041	0.0198	0.0177	0.0402	0.0238	0.0161	2.36	4.14	3.94	1.34	2.38	1.05	3.12	2.92	2.32	1.51	1.72	0.017	0.0242	0.0142	0.0178	0.0268	0.0196	0.0078	0.0169	0.03	0.0304	0.0152	0.0133	0.0102	0.0099	0.0113	0.0078	0.0264	0.0599	0.02	0.0426	0.0454	0.0425	0.0893	0.0137	0.0428	1.41	3.54	2.37	1.42	2.52
PC(P-16:3_19:0)									0.216	0.235	0.0468	0.0893	0.18	0.151	0.0843	0.385	0.188	0.0477	0.127	0.0625	0.0656	0.0297	0.0566	0.0662	0.0753	0.0239	0.0624	0.0548	0.0248																0.0282	0.203	0.197	0.0011	0.0317
PC(P-16:3_19:2)																				0.102	0.0805	0.0385	0.0586	0.1	0.0801	0.0308	0.063	0.071	0.0616
PC(P-17:3_19:0)																				0.0074	0.007	0.0054	0.0078	0.0062	0.0074	0.005	0.0067	0.01	0.0054	0.0006	0.0013	0.0005	0.0005	0.0011	0.0004
PC(P-18:0)									3.82	3.14	5.94	1.7	3.11	1	2.76	4.1	2.09	1.54	1.01											0.0005	0.0013	0.0006	0.0005	0.0006	0.0003										8.91	5.24	5.71	5.17	7.53
PC(P-18:1)									0.498	0.418	0.554	0.172	0.436	0.12	0.27	0.149	0.352	0.233	0.0914																										1.03	0.73	0.477	0.471	0.532
PC(P-18:4_16:0)	0.0044	0.0025	0.0051	0.0042	0.0027	0.0074	0.0037	0.0031	0.179	0.188	0.293	0.0928	0.129	0.0612	0.164	0.159	0.105	0.0754	0.0739											0	0	0	0	0	0	0.0043	0.0103	0.0032	0.0052	0.0084	0.0059	0.0107	0.0021	0.0073	0.169	0.207	0.206	0.176	0.176
PC(P-18:4_16:1)	0.001	0.0005	0.0013	0.0007	0.0003	0.0015	0.0006	0.0004																												0.001	0.0024	0.0005	0.0013	0.0024	0.0013	0.0039	0.0003	0.0017
PC(P-18:4_17:3)									0.891	0.34	0.738	0.513	0.688	0.335	0.0765	0.607	0.481	0.438	0.501																										0.0909	0.103	0.18	0.286	0.33
PC(P-18:4_18:0)	0.0496	0.0238	0.0396	0.0451	0.0287	0.0788	0.0306	0.0343	1.47	2.11	2.35	0.969	1.08	0.455	1.5	1.62	1.23	0.887	0.701	0.0456	0.0357	0.0307	0.0392	0.0466	0.0368	0.021	0.0267	0.0554	0.0329							0.3653	0.436	0.1784	0.1143	0.2702	0.1328	0.3307	0.0409	0.0946	1.45	2.1	2	1.91	2.27
PC(P-18:4_18:1)									1.07	1.13	1.94	0.25	0.137	0.286	0.677	0.783	0.549	0.437	0.163	0.0102	0.0089	0.0044	0.0067	0.0141	0.0115	0.0041	0.0064	0.0205	0.0134	0.0064	0.0083	0.0046	0.0039	0.0082	0.0035										1.06	1.86	2.32	1.51	1.35
PC(P-18:4_18:2)																				0.0006	0.0012	0.0009	0.0004	0.0018	0.0008	0.0002	0.0003	0.0024	0.0027
PC(P-18:4_19:4)									2.71	2.68	4.23	3.82	3.32	1.9	3.82	2.48	3.11	3.02	2.17																										1.1	2.81	1.99	2.61	2.25
PC(P-19:4_16:0)	0.0591	0.0385	0.0792	0.0567	0.0479	0.0923	0.0614	0.0436																												0.073	0.0878	0.0407	0.0343	0.0603	0.0804	0.075	0.0488	0.0852
PC(P-20:3)																														0.0026	0.0066	0.0041	0.0015	0.0014	0.001
PC(P-21:6_16:1)									6.45	5.25	7.55	5.31	5.39	3.24	6.17	4.65	4.87	4.15	4.03	0.038	0.028	0.0213	0.0297	0.0324	0.0272	0.0168	0.0261	0.0303	0.025																1.85	3.76	3.37	3.81	3.28
PC(P-23:7_16:1)																				0.0076	0.0074	0.0057	0.0088	0.0089	0.0073	0.0038	0.0073	0.0087	0.0078
PC(P-27:8_12:1)																				0.163	0.119	0.075	0.113	0.134	0.0961	0.0596	0.0958	0.137	0.0809
PC(P-30:8_17:3)																														0.0039	0.0053	0.0056	0.0035	0.0058	0.0037
PC(P-33:1)																				0.0189	0.0184	0.0122	0.0142	0.017	0.0156	0.0053	0.0121	0.0181	0.01
PC(P-33:7)									0.0849	0.0345	0.128	0.0575	0.131	0.0426	0.0645	0.0444	0.0716	0.0369	0.0417																										0.0808	0.034	0.0373	0.162	0.069
PC(P-34:0)																				0.0307	0.019	0.0314	0.0244	0.0296	0.0223	0.0141	0.0168	0.0337	0.0172
PC(P-34:1)																														0.038	0.0831	0.0437	0.0579	0.0603	0.0389
PC(P-34:4)	0.0023	0.0013	0.0027	0.0022	0.0015	0.0038	0.002	0.0016																												0.0016	0.0044	0.0012	0.0024	0.0041	0.0032	0.0061	0.001	0.0037
PC(P-35:1)																				0.0357	0.0318	0.0228	0.0323	0.0324	0.026	0.0124	0.0191	0.038	0.0217
PC(P-35:5)									32.4	29.7	39.7	32.9	24.2	17.9	31.9	26.9	25.8	23.5	20.7																										7.77	19.1	20.6	17.3	16.6
PC(P-35:7)	0.0032	0.0019	0.0041	0.0024	0.0023	0.0032	0.0026	0.0018	0.876	0.607	1.18	0.546	0.503	0.494	0.95	0.64	0.914	0.634	0.599											0.0029	0.0034	0.0038	0.0028	0.0034	0.0028	0.0038	0.0061	0.002	0.0042	0.0042	0.0055	0.0075	0.0018	0.0043	0.323	0.828	0.592	0.59	0.802
PC(P-35:8)	0.0223	0.0114	0.028	0.0162	0.0189	0.0281	0.0193	0.014	3.82	3.67	5.13	3.32	4.14	2.08	2.21	3.76	3.25	3.32	2.74	0.0545	0.0436	0.032	0.0406	0.049	0.0444	0.0189	0.0366	0.0494	0.0321	0.0023	0.0029	0.0026	0.002	0.0031	0.0019	0.0104	0.0198	0.0086	0.0146	0.0159	0.0212	0.0244	0.0091	0.0175	1.21	3.29	2.7	2.87	2.67
PC(P-36:2)	0.0577	0.0325	0.06	0.0572	0.0583	0.1033	0.0595	0.0434	4.45	3.82	8.98	4.39	4.31	2.67	4.3	6.24	4.74	4.7	4.52	0.0994	0.0555	0.056	0.0874	0.073	0.085	0.0412	0.0571	0.0806	0.0554							0.0471	0.0886	0.0284	0.0508	0.06	0.0821	0.0824	0.0265	0.0598	1.3	1.94	3.64	2.3	2.19
PC(P-37:6)									7.66	9.56	11.9	7.27	10.3	4.25	10.4	9.04	8.37	6.26	5.37																										2.08	5.14	3.35	2.62	3.96
PC(P-37:8)	0.0368	0.0255	0.0405	0.0327	0.0176	0.0317	0.0284	0.0248																						0.0091	0.0095	0.0078	0.0086	0.0071	0.0118	0.0198	0.0366	0.0198	0.0249	0.0256	0.0337	0.0324	0.0209	0.0407
PC(P-37:9)	0.2092	0.1113	0.2579	0.1652	0.1835	0.3274	0.1458	0.1378	23.9	28.9	43.1	21.7	22.3	12	29.3	30.3	19.5	23.7	15.5	0.333	0.333	0.23	0.32	0.366	0.297	0.124	0.207	0.375	0.22	0.0042	0.0051	0.004	0.0033	0.0048	0.0037	0.0398	0.2174	0.0811	0.1742	0.2061	0.2736	0.3211	0.1128	0.24	10.2	26	22.6	16.1	18.6
PC(P-38:4)	0.0097	0.0053	0.0084	0.0089	0.0077	0.0297	0.0076	0.0069	13	10.7	18.5	6.81	8.31	4.25	9.31	11.2	9	5.48	3.78																	0.0044	0.0377	0.007	0.0167	0.0188	0.0296	0.0307	0.0069	0.0215	16.9	23.5	28.4	28.7	21.7
PC(P-38:5)																				0.0827	0.0569	0.0476	0.0339	0.0734	0.0849	0.0278	0.0493	0.0917	0.0472
PC(P-38:9)									0.246	0.221	0.717	0.574	1.18	0.337	0.207	0.237	0.529	0.106	0.216	0.0029	0.0072	0.004	0.0048	0.0045	0.0054	0.0042	0.0031	0.0021	0.0076																0.0991	0.0986	0.137	0.734	0.239
PC(P-39:10)									0.737	0.738	0.812	0.465	0.455	0.39	0.3	0.601	0.546	0.507	0.41	0.0376	0.0279	0.0221	0.0311	0.0443	0.0327	0.0135	0.0258	0.0415	0.0222																0.107	0.501	0.402	0.236	0.303
PC(P-39:9)																				0.0511	0.0392	0.0175	0.0366	0.0505	0.0271	0.0216	0.0371	0.0626	0.0267	0.0207	0.027	0.0232	0.0215	0.0289	0.0208
PC(P-40:6)																				0.0062	0.0045	0.0034	0.0032	0.0059	0.005	0.0021	0.0033	0.0068	0.0037
PC(P-40:7)																				0.0017	0.0018	0.0014	0.0007	0.0018	0.0014	0.0009	0.0011	0.0033	0.0019
PC(P-41:12)									0.489	0.446	0.837	0.449	0.386	0.217	0.193	0.565	0.555	0.409	0.49																										0.0771	0.192	0.247	0.154	0.152
PC(P-43:13)	0.0008	0.0006	0.001	0.0009	0.0007	0.001	0.0006	0.0005																												0.0006	0.0006	0.0006	0.0008	0.0006	0.0007	0.0015	0.0006	0.0012
PC(P-45:11)																														0.0046	0.0059	0.0037	0.0041	0.0059	0.0041
PC(P-5:0_24:0)	0.0278	0.0172	0.0396	0.0233	0.0285	0.0206	0.0223	0.0164																												0.0284	0.0271	0.0158	0.0283	0.0162	0.0384	0.0212	0.0158	0.0336
PC(P-6:0_18:2)	0.0226	0.0113	0.0055	0.0199	0.0054	0.0181	0.0108	0.0656	0.325	0.234	2.17	0.886	4.03	0.87	0.218	0.585	1.24	0.0611	0.456	0.004	0.0279	0.0025	0.0066	0.0063	0.0064	0.0041	0.0037	0.0041	0.0067	0.0011	0.002	0.0009	0.0016	0.0027	0.0004	0.002	0.0023	0.0029	0.0031	0.0037	0.0031	0.0041	0.0041	0.027	0.294	0.121	0.124	1.6	0.878
PC(P-9:0_24:1)									0.399	0.317	0.628	0.27	0.253	0.176	0.394	0.381	0.328	0.324	0.274																										0.198	0.261	0.356	0.196	0.228
PE(12:0_26:6)																														0.0189	0.0588	0.0193	0.0259	0.0398	0.0514
PE(14:1_26:6)									0.0543	0.0772	0.0431	0.0332	0.059	0.0587	0.0704	0.0702	0.0568	0.0398	0.0445																										0.0338	0.0755	0.0547	0.0153	0.131
PE(16:0_16:1)																														0.0012	0.0015	0.0013	0.0013	0.0015	0.0009
PE(16:0_18:1)	0.2388	0.1065	0.2988	0.2365	0.193	0.4784	0.2265	0.1519	0.157	0.275	0.254	0.191	0.163	0.128	0.144	0.184	0.127	0.142	0.0792	0.257	0.212	0.135		0.209	0.243	0.0756	0.142	0.248	0.154	0.241	0.315	0.311	0.276	0.467	0.278	0.1627	0.5179	0.2336	0.2062	0.2507	0.3786	0.3441	0.1648	0.2536	0.0593	0.223	0.141	0.123	0.215
PE(16:0_18:2)																														0.0053	0.0086	0.0079	0.0089	0.0113	0.008
PE(16:0_20:4)	0.0021	0.001	0.002	0.0026	0.0014	0.004	0.0017	0.0019	0.0011	0.0017	0.002	0.0014	0.0016	0.0011	0.001	0.0017	0.0019	0.0015	0.0011	0.125	0.092	0.0561		0.0874	0.114	0.0461	0.0735	0.145	0.0838	0.0125	0.0193	0.029	0.0227	0.0303	0.0136	0.0017	0.0055	0.0029	0.0025	0.0037	0.0035	0.007	0.0022	0.0033	0.0011	0.0042	0.0019	0.0017	0.0033
PE(16:0_20:5)																				0.003	0.0027	0.0013		0.0036	0.0033	0.0012	0.0029	0.0047	0.0033
PE(16:0_22:6)	0.6115	0.475	1.2169	1.254	0.69	1.5033	0.9661	0.8898	2.02	3.85	4.01	2.49	2.5	1.83	3.78	3.25	2.5	2.64	2.23	0.953	0.68	0.529		0.743	0.681	0.357	0.98	1.26	0.797	2.39	3.75	2.57	2.34	3.12	2.11	0.6597	1.5436	0.5477	0.6432	0.8577	1.4029	1.2985	0.4848	1.2101	0.987	3.27	1.85	0.83	2.4
PE(16:1_18:1)	0.3799	0.2417	0.5434	0.5139	0.4934	0.7778	0.4381	0.3551												0.0265	0.0247	0.0125		0.0247	0.0237	0.0132	0.0205	0.0309	0.015	0.442	0.763	0.525	0.466	0.703	0.451	0.3701	0.5453	0.3159	0.3395	0.2408	0.8743	0.7353	0.2512	0.4449
PE(16:3_24:5)									0.0178	0.0405	0.0335	0.0202	0.0168	0.0162	0.0183	0.0167	0.0183	0.0167	0.0131																										0.0158	0.0393	0.024	0.0111	0.0281
PE(16:3_26:6)																														0.0344	0.0427	0.0332	0.0389	0.0342	0.0406
PE(18:0_18:1)	0.014	0.0067	0.013	0.0136	0.0099	0.0207	0.0093	0.0086	0.0084	0.0154	0.0167	0.0146	0.0129	0.0092	0.0052	0.0139	0.011	0.0121	0.0065	0.0075	0.0116	0.0066		0.0073	0.0067	0.0035	0.0065	0.0111	0.0055	0.005	0.0069	0.0074	0.0079	0.0095	0.0073	0.0143	0.0285	0.0141	0.0154	0.0225	0.0214	0.0319	0.0101	0.0152	0.0027	0.0138	0.0067	0.0069	0.0097
PE(18:0_18:2)	0.0176	0.0121	0.023	0.012	0.0218	0.04	0.0196	0.0147																												0.0157	0.035	0.0177	0.0183	0.0172	0.0281	0.0378	0.0152	0.0125
PE(18:0_20:4)	0.5568	0.3194	0.5578	0.5343	0.3485	1.1569	0.4794	0.5198	0.0009	0.0014	0.0015	0.0014	0.0014	0.0012	0.0005	0.0011	0.0016	0.0008	0.001											0.0371	0.0519	0.0367	0.0486	0.0495	0.0422	0.406	1.6513	0.5533	0.4728	0.6521	0.9814	1.3676	0.408	0.9536	0.0005	0.0017	0.0009	0.0008	0.0016
PE(18:0_20:5)	0.0423	0.0283	0.0601	0.0444	0.0311	0.0881	0.0477	0.035	0.0069	0.0126	0.0132	0.0111	0.0094	0.0086	0.0057	0.0111	0.0106	0.0114	0.0071	0.0095	0.0089	0.0057		0.011	0.0097	0.0049	0.0099	0.0146	0.0109	0.0315	0.0402	0.0423	0.0543	0.0581	0.0511	0.0397	0.1315	0.0505	0.0625	0.0789	0.1039	0.1735	0.0442	0.0759	0.0035	0.0144	0.0073	0.0059	0.0109
PE(18:0_22:6)	0.9468	0.4806	1.241	1.0905	0.917	2.0523	1.0402	0.8257	0.0237	0.0409	0.0424	0.0348	0.0353	0.0369	0.0164	0.0545	0.0491	0.0454	0.0354	0.0362	0.0348	0.0547		0.0514	0.0396	0.0196	0.0418	0.0767	0.0459	0.0841	0.0953	0.0764	0.128	0.131	0.105	0.4582	1.3333	0.3551	0.5877	0.6296	1.3157	1.5	0.4048	1.3304	0.0094	0.0374	0.0151	0.0062	0.0285
PE(18:1_15:0)+D7:(s)									0.401	0.416	0.504	0.421	0.455	0.519	0.437	0.438	0.449	0.477	0.39																										0.373	0.443	0.367	0.49	0.423
PE(18:1_16:0)																														0.139	0.149	0.178	0.125	0.226	0.149
PE(18:1_16:1)																														0.041	0.0763	0.0762	0.0847	0.109	0.0604
PE(18:1_18:1)	1.3036	0.6657	1.8675	1.4891	1.4236	2.0915	1.2381	1.1979	1.6	2.66	3.06	2.66	2.49	1.9	1.47	3.09	1.34	1.69	1.16	1.97	1.94	0.861		1.86	1.64	0.841	1.23	2.19	0.619	1.33	1.81	2.26	1.75	2.74	1.54	1.0015	2.3419	1.1738	1.1321	1.2775	2.7	2.2059	0.9392	1.213	0.41	1.9	1.08	1.13	1.27
PE(18:1_18:2)	0.236	0.1574	0.2867	0.2759	0.221	0.4549	0.1937	0.1722	0	0	0	0	0	0	0	0	0	0	0	0.212	0.238	0.0793		0.165	0.126	0.1	0.114	0.196	0.137							0.1925	0.641	0.2393	0.2099	0.2268	0.3971	0.575	0.1418	0.2377	0.0001	0	0	0	0
PE(18:1_20:1)																														0.0067	0.0075	0.0096	0.0104	0.0109	0.0072
PE(18:1_20:2)	0.0108	0.0056	0.0108	0.0092	0.0082	0.0199	0.0099	0.006																												0.0075	0.0238	0.0092	0.0093	0.0119	0.02	0.0244	0.0076	0.009
PE(18:1_20:4)	0.0917	0.0569	0.1118	0.1123	0.0675	0.1647	0.0859	0.0825	0.0394	0.0755	0.0795	0.0631	0.053	0.0492	0.0345	0.0677	0.0607	0.0656	0.0424	0.0052	0.0048	0.0093		0.0063	0.0057	0.0027	0.0055	0.0093	0.0069	0.0748	0.108	0.0896	0.0968	0.0933	0.0781	0.07	0.1897	0.1013	0.0923	0.1182	0.1914	0.2676	0.0864	0.1507	0.0228	0.0908	0.0468	0.0368	0.0672
PE(18:1_20:5)	0.0101	0.0054	0.0117	0.0109	0.0052	0.0195	0.0092	0.0065	0.0448	0.0997	0.0577	0.028	0.0344	0.0223	0.0398	0.0533	0.0419	0.0382	0.0158											0.0049	0.0058	0.0024	0.0034	0.0048	0.0023	0.0084	0.0306	0.0105	0.0135	0.0192	0.0226	0.0444	0.0084	0.0158	0.0278	0.137	0.0831	0.015	0.0397
PE(18:1_22:5)																														0.0009	0.0011	0.0008	0.001	0.001	0.0009
PE(18:1_22:6)	0.3885	0.1185	0.5723	0.454	0.179	0.6706	0.3101	0.2599	0.218	0.442	0.448	0.179	0.206	0.186	0.32	0.269	0.277	0.173	0.168	0.0059	0.0069	0.0033		0.0084	0.0079	0.0042	0.0091	0.0122	0.0092	0.431	0.715	0.378	0.47	0.757	0.52	0.291	1.0906	0.2206	0.2654	0.4451	0.4671	0.8926	0.1936	0.4	0.072	0.317	0.147	0.0855	0.278
PE(18:2_18:1)	0.2302	0.1278	0.2229	0.2526	0.1904	0.4222	0.1894	0.1626	0.62	1.07	0.932	0.51	0.476	0.45	0.495	0.644	0.523	0.488	0.296											0.716	0.818	0.903	0.654	0.911	0.718	0.1896	0.6308	0.2037	0.1963	0.2324	0.2586	0.425	0.1115	0.2333	0.234	0.944	0.488	0.325	0.5
PE(18:2_22:6)	0.0018	0.0008	0.003	0.0023	0.0009	0.0035	0.0012	0.0011																												0.0012	0.0063	0.001	0.0019	0.0035	0.0031	0.0076	0.0005	0.0029
PE(18:4_22:5)									0.0077	0.0152	0.0236	0.0044	0.0057	0.0055	0.0048	0.0081	0.0044	0.0069	0.0029																										0.0049	0.0224	0.0122	0.0051	0.0141
PE(18:4_3:0)																				0.0022	0.0008	0.0009		0.0012	0.0012	0.0008	0.0013	0.0024	0.0019
PE(19:1)	0.0088	0.0036	0.0035	0.0023	0.0093	0.0076	0.0006	0.0018																						0.001	0.0026	0.0014	0.0018	0.0033	0.0036	0.0025	0.0125	0.0024	0.0018	0.004	0.0024	0.0042	0.0041	0.0066
PE(19:1_17:2)									0.179	0.306	0.273	0.12	0.103	0.113	0.135	0.166	0.14	0.116	0.0774																										0.0648	0.235	0.131	0.0858	0.126
PE(19:3_24:6)									0.0283	0.0888	0.0949	0.0359	0.033	0.023	0.0603	0.0643	0.0378	0.0404	0.0286																										0.0309	0.1	0.0635	0.0186	0.0788
PE(20:0_16:0)																														0.0046	0.0105	0.0052	0.006	0.0056	0.0053
PE(20:1_18:1)	0.0165	0.0023	0.021	0.0137	0.0024	0.0318	0.006	0.0044	0.0506	0.0879	0.082	0.0325	0.0246	0.0178	0.0344	0.0524	0.0297	0.0325	0.0115	0.0291	0.0639	0.021		0.0149	0.0137	0.0148	0.0513	0.0283	0.0965							0.0236	0.0691	0.0213	0.0184	0.0266	0.0714	0.0557	0.029	0.0272	0.0381	0.136	0.0759	0.0348	0.0936
PE(20:3_16:0)																				0.036	0.0323	0.0175		0.0284	0.0309	0.0169	0.0207	0.034	0.0261
PE(20:3_18:0)																				0.0298	0.0305	0.0117		0.0188	0.0248	0.0106	0.0267	0.0292	0.0148
PE(20:3_20:4)	0.0417	0.0223	0.0512	0.0323	0.0319	0.0604	0.0295	0.0321																												0.0106	0.0634	0.0254	0.0307	0.0252	0.0659	0.0791	0.0206	0.0722
PE(20:4_16:0)	0.5496	0.3287	0.7542	0.8964	0.4175	1.2484	0.419	0.5326	0.483	1.1	0.975	0.663	0.456	0.451	0.586	0.856	0.678	0.592	0.325	0.381	0.34	0.185		0.347	0.361	0.162	0.279	0.51	0.288	0.427	0.593	0.484	0.427	0.582	0.311	0.3597	2.0684	0.5477	0.5062	0.8732	1.1357	1.3838	0.3904	1.1348	0.321	1.89	0.69	0.592	1.04
PE(20:4_18:0)	1.3266	0.6741	1.7349	1.5766	1.1092	2.8627	1.7143	1.3048	1.15	2.35	2.37	2.1	1.23	1.25	1.76	1.93	1.51	1.47	0.698	1.34	1.18	0.603		1.57	1.41	0.49	1.18	1.81	1.14	1.22	1.29	1	1.38	1.62	1.28	1	3.1795	1.0673	1.0889	1.6056	2.5	2.4853	0.896	2.5942	1.05	3.14	1.23	1.06	2.27
PE(20:4_22:6)									0.0395	0.0867	0.0696	0.047	0.0502	0.0356	0.0737	0.0615	0.0457	0.0471	0.0263	0.019	0.0176	0.0104		0.0208	0.0183	0.008	0.0187	0.0248	0.0187	0.0139	0.0332	0.0151	0.024	0.0252	0.0189										0.0467	0.13	0.0527	0.0202	0.103
PE(20:5_16:0)	0.377	0.2324	0.7133	0.4482	0.2638	1.0758	0.4423	0.3262	0.332	0.697	0.611	0.244	0.321	0.217	0.343	0.45	0.283	0.29	0.218	0.219	0.193	0.142		0.278	0.282	0.131	0.208	0.449	0.309	0.249	0.351	0.214	0.231	0.269	0.247	0.3776	1.2513	0.3607	0.5407	0.8099	0.9357	1.4853	0.296	0.7246	0.289	0.863	0.431	0.265	0.478
PE(20:5_18:1)	0.5065	0.2731	0.7289	0.6044	0.4681	1.0588	0.5608	0.4717	0.238	0.465	0.456	0.185	0.194	0.171	0.207	0.267	0.205	0.203	0.131	0.0653	0.0707	0.0417		0.0888	0.0594	0.0371	0.0624	0.0916	0.104	0.22	0.725	0.281	0.317	0.231	0.138	0.3612	1.347	0.3252	0.5111	0.4338	0.8643	0.8235	0.2512	0.6	0.164	0.59	0.409	0.2	0.433
PE(21:2_17:2)																														0.0526	0.0645	0.0564	0.0444	0.0771	0.0568
PE(21:2_19:2)									0.064	0.0799	0.073	0.0451	0.0528	0.03	0.0506	0.0655	0.0452	0.0605	0.0296																										0.015	0.0552	0.0474	0.0284	0.0468
PE(21:4)									0.0013	0.0015	0.002	0.0016	0.0017	0.0009	0.0011	0.0015	0.0021	0.0015	0.0013											0.0007	0.0013	0.0007	0.0014	0.0014	0.0015										0.0006	0.001	0.0012	0.0021	0.0009
PE(22:2_16:0)																				0.0451	0.0553	0.0195		0.0282	0.0362	0.0202	0.0514	0.0377	0.0362
PE(22:3_18:1)	0.0054	0.003	0.0059	0.005	0.0036	0.0064	0.0045	0.0033	0.0016	0.0026	0.0027	0.0019	0.0016	0.0015	0.0013	0.0023	0.002	0.0024	0.0015	0.0018	0.0024	0.0022		0.0021	0.0019	0.001	0.0015	0.0024	0.0008	0.0056	0.0068	0.0074	0.0065	0.0063	0.0058	0.0039	0.0093	0.0038	0.004	0.0048	0.0063	0.0071	0.0024	0.0051	0.0005	0.002	0.0012	0.001	0.0014
PE(22:4_18:4)																														0.0066	0.0077	0.0045	0.0079	0.0047	0.0041
PE(22:5_22:6)																														0.0384	0.111	0.051	0.062	0.0809	0.0604
PE(22:6_16:0)	1.1324	0.6731	1.5181	1.635	1.3275	2.1046	1.1111	1.015	0.703	0.784	0.917	0.522	0.615	0.625	0.977	0.876	0.377	0.76	0.459	0.588	0.56	0.361		0.675	0.468	0.18	0.572	0.763	0.529	0.182	0.494	0.22	0.242	0.254	0.116	1.1731	3.2479	0.8374	1.0704	1.3873	2.0714	2.5735	0.7552	1.3957	0.233	0.941	0.45	0.214	0.409
PE(22:6_18:1)	1.0432	0.4028	1.506	1.3139	0.8061	1.8824	0.9238	0.6963	0.547	1.16	0.855	0.527	0.47	0.442	0.789	0.773	0.599	0.452	0.419	0.228	0.166	0.145		0.269	0.239	0.119	0.188	0.312	0.241	0.266	0.487	0.251	0.324	0.546	0.396	0.7418	2.7863	0.5028	0.8148	1.2873	1.5857	2.4265	0.504	1.5217	0.204	0.838	0.365	0.182	0.645
PE(22:6_22:5)																				0.0159	0.028	0.0118		0.0382	0.0477	0.0084	0.0265	0.0445	0.0321
PE(22:6_22:6)									0.119	0.306	0.197	0.159	0.205	0.119	0.449	0.234	0.141	0.156	0.121	0.0019	0.0023	0.0011		0.0027	0.0024	0.0014	0.0022	0.003	0.0032	0.0675	0.196	0.0716	0.092	0.111	0.0952										0.0899	0.416	0.135	0.0429	0.294
PE(22:7_18:0)									0.107	0.157	0.212	0.134	0.0919	0.0906	0.126	0.137	0.106	0.107	0.0651																										0.0764	0.241	0.124	0.0751	0.189
PE(24:5_14:1)									0.0252	0.0549	0.0615	0.0409	0.0362	0.0284	0.0519	0.0471	0.0346	0.0406	0.0305																										0.0168	0.0573	0.0278	0.0098	0.0329
PE(24:7_14:0)	0.0222	0.0127	0.0359	0.0238	0.0164	0.0463	0.0213	0.0128																												0.0218	0.0474	0.0187	0.021	0.0293	0.0364	0.0649	0.0173	0.038
PE(26:8_14:0)	0.0591	0.0343	0.0839	0.0759	0.0396	0.091	0.0432	0.046																												0.0457	0.1337	0.0505	0.0562	0.0838	0.1043	0.1544	0.0448	0.0816
PE(26:8_17:2)																				0.01	0.0088	0.0075		0.0107	0.0087	0.0036	0.0069	0.0203	0.018
PE(30:6_18:2)																														0.025	0.0438	0.0264	0.0466	0.0365	0.0456
PE(32:1)									0.0186	0.0313	0.033	0.0302	0.0232	0.0147	0.0206	0.0175	0.0201	0.022	0.0112																										0.0068	0.0369	0.0194	0.0172	0.0305
PE(32:2)	0.0094	0.0054	0.0112	0.0087	0.008	0.0178	0.008	0.0059	0.002	0.0035	0.0046	0.0034	0.0026	0.0028	0.0021	0.0027	0.0024	0.0038	0.0024											0.0132	0.0219	0.0164	0.0164	0.0229	0.0148	0.0088	0.0173	0.0076	0.0062	0.0102	0.0164	0.0129	0.0058	0.0094	0.001	0.0031	0.0023	0.002	0.0032
PE(33:1)+D7:(s)	0.1698	0.1491	0.1771	0.1839	0.1406	0.1634	0.1577	0.1326	0.917	0.881	1.04	0.917	0.912	1.09	1.01	0.922	0.937	1.01	0.877	0.188	0.175	0.201		0.203	0.191	0.177	0.177	0.205	0.172	0.238	0.261	0.225	0.25	0.226	0.286	0.2328	0.2735	0.2336	0.2432	0.2268	0.2871	0.2412	0.2976	0.171	0.865	1.01	0.815	0.932	0.995
PE(34:1)	0.5022	0.1935	0.5892	0.5022	0.414	1.0601	0.4709	0.3155	0.595	1.13	1.06	0.671	0.637	0.547	0.621	0.751	0.492	0.582	0.323	0.658	0.627	0.337		0.546	0.667	0.225	0.456	0.609	0.322	0.0461	0.031	0.0109	0.0393	0.065	0.0492	0.2448	1.0889	0.4112	0.3605	0.4535	0.8229	0.8824	0.3136	0.529	0.241	1.05	0.498	0.434	0.848
PE(34:2)	1.154	0.6019	1.2771	1.3796	1.2052	1.8693	0.9947	0.8941	0.739	1.6	1.4	1.05	1.1	0.854	0.899	1.28	0.865	1.03	0.692	0.614	0.393	0.207		0.46	0.336	0.157	0.292	0.558	0.273	0.183	0.264	0.233	0.184	0.303	0.182	0.9403	1.7436	0.7477	0.8111	0.9423	2.0143	1.8824	0.6544	1.1043	0.252	1.29	0.649	0.612	0.881
PE(34:3)																														0.0182	0.0213	0.0181	0.0184	0.0238	0.0165
PE(35:2)																				0.0374	0.041	0.0204		0.039	0.0312	0.0178	0.0321	0.0455	0.0274
PE(35:4)									0.0098	0.012	0.0192	0.009	0.0074	0.0089	0.011	0.0131	0.0096	0.0119	0.0093																										0.0042	0.0103	0.0089	0.0029	0.008
PE(36:2)	0.2144	0.1019	0.2193	0.1723	0.2183	0.3529	0.1926	0.1561	0.329	0.637	0.638	0.637	0.663	0.47	0.415	0.822	0.294	0.346	0.317	0.41	0.407	0.135		0.36	0.333	0.179	0.168	0.384	0.145	0.45	0.474	0.553	0.424	0.663	0.416	0.1851	0.5231	0.1548	0.1667	0.2296	0.4014	0.3809	0.1331	0.1493	0.129	0.549	0.256	0.33	0.286
PE(36:3)	0.2302	0.1519	0.2229	0.2526	0.1904	0.4366	0.1894	0.1658	0.803	1.58	1.29	0.809	0.712	0.589	0.706	0.874	0.706	0.747	0.433	0.819	0.661	0.28		0.602	0.526	0.307	0.48	0.723	0.513	0.233	0.258	0.317	0.214	0.302	0.221	0.1896	0.6308	0.2037	0.1963	0.2394	0.2829	0.425	0.1115	0.2333	0.308	1.33	0.677	0.465	0.77
PE(36:4)	0.0177	0.008	0.018	0.0242	0.0119	0.0459	0.0168	0.0159	0.0333	0.0367	0.0313	0.0453	0.0097	0.0304	0.0334	0.0375	0.0273	0.0312	0.0208											0.0559	0.0716	0.0493	0.0456	0.0606	0.0486	0.0131	0.0911	0.0265	0.0243	0.0401	0.0429	0.0663	0.0184	0.0265	0.0272	0.122	0.0266	0.0315	0.0495
PE(36:5)									0.0054	0.0177	0.0097	0.0072	0.0075	0.0068	0.0088	0.0112	0.0053	0.0078	0.0052											0.0083	0.008	0.0064	0.0051	0.003	0.0047										0.0073	0.0197	0.0083	0.0075	0.0122
PE(36:6)	0.0153	0.0075	0.0167	0.0164	0.0105	0.0286	0.0126	0.0103	0.0053	0.0089	0.0111	0.0053	0.005	0.0045	0.0053	0.0057	0.0038	0.0055	0.0037											0.005	0.0066	0.0039	0.0051	0.0055	0.0045	0.0141	0.0379	0.014	0.0146	0.0169	0.0273	0.0469	0.0108	0.0236	0.0042	0.0115	0.0081	0.0045	0.0088
PE(38:3)									0.0564	0.0856	0.0965	0.065	0.0407	0.0584	0.0504	0.0516	0.0463	0.0472	0.0318																										0.0218	0.0914	0.0472	0.0456	0.0526
PE(38:4)									0.314	0.583	0.523	0.558	0.271	0.286	0.289	0.422	0.365	0.359	0.229											0.258	0.326	0.295	0.311	0.381	0.341										0.0981	0.533	0.288	0.213	0.308
PE(38:6)	0.354	0.1722	0.5253	0.3883	0.317	0.5882	0.3397	0.2963	0.189	0.322	0.334	0.206	0.197	0.181	0.27	0.275	0.187	0.242	0.174	0.376	0.375	0.266		0.419	0.295	0.161	0.434	0.594	0.333	0.0028	0.0035	0.0046	0.0026	0.0032	0.0032	0.4194	1.0137	0.271	0.3605	0.4577	0.7371	0.6676	0.2256	0.4638	0.0962	0.311	0.171	0.0819	0.215
PE(38:7)	0.0658	0.0415	0.1193	0.0822	0.0535	0.1621	0.0785	0.0448	0.093	0.199	0.158	0.0815	0.0984	0.0667	0.0877	0.108	0.103	0.0874	0.0675	0.0719	0.0817	0.0605		0.109	0.0823	0.0455	0.0693	0.11	0.11	0.051	0.0808	0.0505	0.0651	0.0702	0.0539	0.0561	0.1289	0.0591	0.0714	0.0969	0.1296	0.2044	0.0485	0.1074	0.0632	0.197	0.108	0.0624	0.115
PE(39:7)									0.0016	0.0032	0.003	0.0014	0.0015	0.001	0.0025	0.0023	0.0017	0.0017	0.0011																										0.001	0.0067	0.0039	0.0016	0.0042
PE(40:7)	0.3194	0.1583	0.3434	0.3007	0.2	0.4784	0.2212	0.2203	0.676	1.24	1.31	0.665	0.656	0.572	1.01	0.887	0.788	0.66	0.451	0.952	0.786	0.594		0.998	0.941	0.409	0.792	1.27	0.853	0.137	0.259	0.116	0.159	0.185	0.119	0.1278	0.612	0.1716	0.2148	0.2873	0.4529	0.5691	0.1483	0.3551	0.324	1.31	0.594	0.271	0.918
PE(40:8)	0.0896	0.0556	0.1301	0.107	0.07	0.1974	0.0817	0.0725	0.103	0.288	0.183	0.114	0.116	0.0774	0.141	0.132	0.106	0.114	0.0731	0.0104	0.0152	0.0102		0.0263	0.0178	0.0077	0.0143	0.0338	0.0487	0.0747	0.109	0.0777	0.0839	0.0793	0.069	0.0622	0.2513	0.0766	0.0964	0.1437	0.1857	0.3368	0.0674	0.1422	0.0681	0.272	0.132	0.0838	0.173
PE(40:9)	0.102	0.0441	0.1031	0.1286	0.0891	0.1477	0.0952	0.0761	0.0983	0.169	0.183	0.123	0.123	0.0979	0.135	0.139	0.112	0.108	0.101											0.0462	0.0711	0.0406	0.0475	0.0608	0.0499	0.031	0.1863	0.0469	0.0647	0.0996	0.1343	0.1459	0.0464	0.112	0.0482	0.15	0.0752	0.0365	0.118
PE(42:10)	0.1347	0.0601	0.1386	0.1854	0.0689	0.1739	0.0941	0.1102	0.0391	0.0804	0.0603	0.0369	0.0414	0.034	0.0621	0.0544	0.0426	0.0352	0.0283											0.0475	0.0905	0.0477	0.0647	0.069	0.0598	0.077	0.2496	0.0918	0.0973	0.1211	0.1714	0.1941	0.0798	0.1942	0.0343	0.088	0.0473	0.0203	0.0717
PE(42:11)																														0.005	0.0101	0.0056	0.0073	0.0074	0.0082
PE(42:9)	0.1698	0.0954	0.2325	0.1438	0.1371	0.281	0.1725	0.1647	0.143	0.222	0.235	0.167	0.177	0.114	0.171	0.228	0.169	0.15	0.118	0.0326	0.0329	0.02		0.041	0.0392	0.0185	0.0444	0.0485	0.0288	0.0889	0.113	0.0941	0.116	0.104	0.099	0.0924	0.2325	0.0813	0.0891	0.1535	0.1127	0.2559	0.0656	0.1812	0.0417	0.16	0.0514	0.0249	0.159
PE(43:7)																														0.493	0.886	0.531	0.596	0.607	0.418
PE(44:10)	0.0548	0.024	0.0749	0.165	0.0442	0.0922	0.046	0.0648	0.0431	0.157	0.0797	0.0526	0.0972	0.0355	0.217	0.116	0.0441	0.0422	0.0329	0.0276	0.0378	0.0221		0.029	0.0293	0.0178	0.0326	0.0475	0.0372	0.0188	0.0726	0.0229	0.0211	0.0357	0.0284	0.0506	0.1282	0.0293	0.027	0.0521	0.068	0.0397	0.014	0.0978	0.0474	0.229	0.0574	0.0155	0.177
PE(44:11)	0.3957	0.1611	0.4506	0.6964	0.1852	0.4824	0.2783	0.3722	0.209	0.582	0.37	0.307	0.335	0.222	0.739	0.412	0.249	0.322	0.22	0.074	0.0949	0.0474		0.103	0.0981	0.0525	0.0872	0.134	0.145	0.0515	0.154	0.067	0.0862	0.108	0.0802	0.3701	0.5077	0.1155	0.1321	0.193	0.2371	0.1603	0.097	0.3942	0.137	0.561	0.182	0.0571	0.427
PE(44:12)	0.2806	0.137	0.359	0.4394	0.1668	0.3817	0.1831	0.277	0.237	0.483	0.223	0.268	0.267	0.2	0.811	0.441	0.263	0.234	0.183	0.107	0.131	0.0702		0.134	0.155	0.058	0.123	0.191	0.179	0.0627	0.187	0.0708	0.0756	0.0961	0.093	0.2463	0.5299	0.1434	0.1531	0.2507	0.32	0.1868	0.1235	0.487	0.169	0.763	0.237	0.0727	0.149
PE(46:11)	0.0142	0.0052	0.021	0.0388	0.0079	0.0139	0.0086	0.0154	0.0139	0.0518	0.023	0.0231	0.0269	0.0129	0.0718	0.0313	0.0138	0.0209	0.012											0.017	0.0516	0.0232	0.0224	0.0371	0.026	0.0119	0.0178	0.0028	0.0039	0.007	0.0094	0.0061	0.0006	0.0142	0.0052	0.0559	0.0116	0.0026	0.0392
PE(46:15)	0.0104	0.0038	0.0142	0.0145	0.0063	0.0127	0.0077	0.0081	0.0055	0.0148	0.0105	0.0055	0.0098	0.0053	0.016	0.0099	0.0064	0.0075	0.0048	0.0088	0.0096	0.0056		0.0109	0.0106	0.0046	0.0087	0.0137	0.0108	0.0028	0.0082	0.0032	0.0037	0.0052	0.004	0.0062	0.0161	0.0047	0.0062	0.0085	0.0115	0.0071	0.0044	0.0152	0.0043	0.0187	0.0049	0.0018	0.0174
PE(49:15)									0.0062	0.0071	0.016	0.0093	0.006	0.005	0.0051	0.0091	0.006	0.0071	0.0061																										0.0007	0.0037	0.0056	0.0031	0.0029
PE(O-14:0_22:6)									0.0076	0.0107	0.0127	0.0089	0.0061	0.0066	0.0033	0.0104	0.0084	0.0104	0.0068																										0.0038	0.0143	0.0067	0.006	0.0084
PE(O-14:1_18:1)																				0.109	0.0909	0.0612		0.0835	0.0928	0.0511	0.0882	0.122	0.0754	0.0074	0.01	0.0104	0.013	0.012	0.0117
PE(O-14:1_20:4)																														0.0031	0.0039	0.0028	0.0041	0.0047	0.0036
PE(O-15:1_19:4)	0.01	0.0059	0.0134	0.0139	0.0073	0.0157	0.0117	0.0088																												0.0092	0.0167	0.0073	0.008	0.0093	0.0104	0.0136	0.0062	0.0114
PE(O-15:1_23:7)									0.0172	0.0336	0.0327	0.0143	0.0119	0.0109	0.0141	0.0183	0.014	0.019	0.0101																										0.0115	0.0405	0.0223	0.0099	0.0219
PE(O-16:0_18:1)									0.0436	0.0492	0.0684	0.0669	0.0344	0.0376	0.0389	0.0299	0.032	0.0534	0.0246																										0.0072	0.0328	0.0149	0.0096	0.0217
PE(O-16:1_16:1)	0.177	0.0558	0.2133	0.2263	0.0856	0.1869	0.1852	0.1743																						0.189	0.297	0.214	0.24	0.317	0.304		0.005		0.041	0.0052	0.0704	0.0288	0.0099	0.1407
PE(O-16:1_16:2)																														0.0026	0.0066	0.0023	0.0047	0.0052	0.0032
PE(O-16:1_18:1)	0.2878	0.1009	0.3783	0.2964	0.2437	0.3111	0.1831	0.1647	0.0784	0.126	0.169	0.105	0.0841	0.0896	0.0474	0.112	0.0905	0.109	0.0805	0.0994	0.123	0.072		0.103	0.103	0.0357	0.106	0.159	0.0427	0.233	0.438	0.34	0.333	0.376	0.314	0.191	0.4205	0.1594	0.3099	0.1859	0.4386	0.3426	0.1712	0.2899	0.0145	0.0613	0.0321	0.0345	0.0348
PE(O-16:1_18:2)									1.03	1.06	2.26	1.26	0.836	1.29	1.41	1.4	1.14	1.77	0.854											0.244	0.377	0.214	0.328	0.429	0.358										0.159	0.848	0.695	0.387	0.451
PE(O-16:1_20:1)																														0.259	0.414	0.433	0.374	0.555	0.466
PE(O-16:1_20:2)	4.0144	1.4259	7.0361	4.4818	4.8996	5.451	4.1058	3.5294												1.74	1.59	0.706		1.61	2.22	0.517	1.76	2.19	0.502							3.194	5.4701	2.486	5.9877	2.3099	6.8714	4.2353	3.344	4.4203
PE(O-16:1_20:3)	1.1281	0.3861	1.3253	1.2993	1.2227	1.4902	0.9291	0.6663	0.651	1.01	1.56	0.919	0.652	0.696	0.809	1.05	0.903	1.03	0.615	1.32	1.53	0.727		1.21	1.24	0.63	1.34	1.64	0.693	0.421	0.531	0.387	0.425	0.561	0.462	0.8985	1.412	0.7121	0.9642	0.5296	1.3957	0.8779	0.7408	1.2116	0.16	0.559	0.566	0.292	0.243
PE(O-16:1_20:4)	0.1108	0.0461	0.102	0.0984	0.0767	0.1425	0.0697	0.061	0.0199	0.0297	0.0383	0.0366	0.0234	0.0243	0.0166	0.0296	0.0344	0.0454	0.0282	0.0253	0.0263	0.0102		0.0332	0.0198	0.0139	0.0239	0.0317	0.0199							0.0573	0.1504	0.0557	0.064	0.0689	0.1389	0.1101	0.055	0.1038	0.007	0.0245	0.017	0.0152	0.0245
PE(O-16:1_20:5)	0.0098	0.0031	0.0128	0.0104	0.0066	0.0122	0.0105	0.0046												0.0041	0.004	0.0062		0.0058	0.0045	0.0024	0.005	0.0055	0.0036	0.0106	0.0138	0.01	0.0105	0.0116	0.0102	0.0092	0.0195	0.008	0.0135	0.011	0.0173	0.021	0.0081	0.0114
PE(O-16:1_22:5)	1.4532	0.7046	1.8675	1.6058	1.0568	2.902	1.1534	1.123	1.73	2.56	2.11	2.06	1.31	1.47	1.73	1.73	1.49	2.16	1.01	0.583	0.624	0.369		0.963	0.641	0.347	0.84	0.897	0.569							1.1075	1.812	1.1626	0.8852	0.8704	1.6857	1.4853	1.0048	1.6667	0.501	1.71	1.37	0.916	1.06
PE(O-16:1_22:6)	0.076	0.0381	0.0764	0.0709	0.0403	0.1154	0.0541	0.0487	0.0111	0.0185	0.0233	0.0145	0.0117	0.0118	0.0094	0.0185	0.016	0.017	0.0142	0.0128	0.0169	0.011		0.016	0.0157	0.0085	0.014	0.0209	0.0193	0.0316	0.0434	0.0277	0.0358	0.0408	0.0373	0.0446	0.1778	0.0557	0.0731	0.1123	0.1586	0.2015	0.0547	0.1087	0.0049	0.0166	0.0113	0.0068	0.0138
PE(O-16:2_16:0)																														0.0029	0.005	0.0043	0.005	0.005	0.0053
PE(O-16:2_16:1)	0.1437	0.0596	0.2157	0.1518	0.1415	0.1817	0.1153	0.138	0.0476	0.0571	0.107	0.0603	0.0446	0.0441	0.0654	0.0662	0.0563	0.0825	0.0559	0.113	0.109	0.0633		0.115	0.123	0.0379	0.0989	0.133	0.0608	0.0787	0.123	0.0853	0.11	0.138	0.119	0.129	0.1795	0.0953	0.1444	0.0772	0.2086	0.11	0.1002	0.1725	0.0083	0.035	0.0358	0.0189	0.0181
PE(O-16:2_18:1)	1.5971	0.4815	3.1084	1.7518	1.9825	3.281	1.9788	1.9572	0.0019	0.0043	0.0035	0.0017	0.0014	0.002	0.0008	0.0014	0.002	0.0103	0.002	0.98	1.17	0.713		1.32	1.38	0.375	1.25	1.63	0.514	1.8	2.58	1.66	1.71	2.39	2.37	1.8209	2.7521	1.1346	1.4815	0.8239	2.7429	1.8529	1.1552	2.1014	0.0031	0.0013	0.0008	0.0033	0.0007
PE(O-16:2_22:6)	0.0622	0.0305	0.0835	0.0653	0.0422	0.103	0.0587	0.0383																												0.0593	0.1638	0.0465	0.0738	0.0813	0.1093	0.1647	0.0368	0.078
PE(O-17:1_23:6)																				0.0179	0.0157	0.0074		0.0183	0.0123	0.008	0.0135	0.0185	0.0149
PE(O-17:2_18:1)	0.0778	0.0457	0.1289	0.0683	0.0739	0.125	0.0654	0.0773												0.283	0.346	0.145		0.294	0.23	0.109	0.286	0.348	0.155							0.0787	0.0973	0.0594	0.081	0.0418	0.0907	0.0643	0.0629	0.0925
PE(O-18:1)	0.0046	0.0016	0.0037	0.0045	0.0036	0.006	0.0028	0.0026																												0.0026	0.0106	0.0045	0.0066	0.0071	0.0137	0.0087	0.0028	0.0056
PE(O-18:1_16:1)									0.0211	0.0265	0.0424	0.028	0.0194	0.0219	0.0149	0.0342	0.0208	0.0276	0.0158	0.0744	0.0789	0.0543		0.0841	0.0817	0.0191	0.066	0.134	0.0321	0.04	0.0575	0.0594	0.065	0.0613	0.0713										0.0034	0.0167	0.0099	0.0101	0.01
PE(O-18:1_18:1)	0.7856	0.2407	1.159	0.7285	0.6402	1.1098	0.5577	0.5294	0.417	0.557	0.872	0.652	0.523	0.371	0.496	0.723	0.362	0.44	0.322	0.523	0.694	0.328		0.649	0.564	0.206	0.616	0.649	0.205	0.258	0.359	0.422	0.376	0.39	0.526	0.5328	1.0479	0.4748	0.942	0.4324	1.1457	0.6265	0.528	0.6217	0.0554	0.215	0.263	0.216	0.192
PE(O-18:1_18:2)									2.07	3.12	4.49	2.47	2.67	2.34	2.3	4.01	2.15	3.05	1.89	0.57	0.717	0.343		0.657	0.756	0.181	0.764	0.765	0.209	1.79	3.56	2.87	3	4.1	3.33										0.3	1.5	1.5	0.833	0.827
PE(O-18:1_20:2)									0.137	0.19	0.321	0.149	0.165	0.0945	0.0609	0.264	0.0369	0.194	0.17	0.0674	0.0744	0.036		0.0467	0.0524	0.0231	0.0661	0.0683	0.0167																0.0211	0.0981	0.0807	0.0638	0.0471
PE(O-18:1_20:3)	0.2029	0.0981	0.2855	0.2029	0.2402	0.2536	0.1989	0.1176	0.284	0.412	0.579	0.42	0.235	0.296	0.239	0.388	0.314	0.331	0.252	0.0111	0.0135	0.0143		0.0151	0.0121	0.0067	0.0147	0.0184	0.0097							0.1896	0.2667	0.109	0.1168	0.1006	0.2543	0.1603	0.135	0.2348	0.059	0.217	0.211	0.134	0.127
PE(O-18:1_20:4)	0.0095	0.0054	0.0079	0.0107	0.0061	0.014	0.0094	0.0069	0.146	0.196	0.193	0.162	0.129	0.0934	0.14	0.12	0.116	0.13	0.0905											0.0244	0.0351	0.0296	0.0317	0.0287	0.0398	0.0075	0.019	0.0084	0.0076	0.0101	0.0141	0.0141	0.0079	0.0067	0.0359	0.0902	0.088	0.067	0.0664
PE(O-18:1_22:6)	0.2345	0.0944	0.2843	0.1839	0.2017	0.3922	0.2497	0.1775	0.212	0.598	0.464	0.36	0.235	0.191	0.413	0.429	0.262	0.335	0.233	0.21	0.192	0.105		0.242	0.225	0.0964	0.192	0.282	0.178	0.0098	0.0114	0.0061	0.0102	0.0109	0.0101	0.1403	0.3231	0.0897	0.1469	0.1268	0.2371	0.2485	0.0958	0.2087	0.0655	0.337	0.183	0.068	0.175
PE(O-18:2_16:1)	2.3885	0.9907	4.5783	2.9489	2.8559	4.1961	2.6878	2.492	1.85	2.97	4.31	2.53	2.07	2.7	2.48	2.98	2.09	3.09	1.9	0.433	0.547	0.204		0.602	0.665	0.195	0.414	0.522	0.284	3.5	5.02	3.32	3.63	4.89	4.85	2.5672	2.7009	1.8879	2.7284	1.6056	4.2286	2.4265	2.064	3.2029	0.312	1.54	1.37	0.824	0.728
PE(O-18:2_16:2)																														0.101	0.15	0.108	0.123	0.158	0.122
PE(O-18:2_17:1)	0.2475	0.1315	0.353	0.2642	0.248	0.3412	0.2561	0.2364	0.279	0.379	0.598	0.35	0.306	0.263	0.322	0.332	0.32	0.412	0.272	0.146	0.173	0.0732		0.147	0.109	0.0548	0.143	0.173	0.0783	0.124	0.187	0.146	0.168	0.179	0.165	0.2224	0.3265	0.1944	0.3049	0.1248	0.3386	0.2206	0.208	0.2812	0.0579	0.232	0.191	0.118	0.104
PE(O-18:2_18:1)	5.9712	2.1852	10.8193	6.9927	7.5721	8.0523	6.0952	5.1444	4.09	6.48	9.66	5.48	5.81	4.66	5.03	8.36	4.46	6.74	4.58	12.9	10.4	6.36		9.49	11.7	4.77	13	13.2	3.19	9.82	13.9	12.4	13.2	18	14.1	4.6119	6.8034	3.5888	8.7654	3.4648	9.5857	6.0882	4.832	6.4783	0.616	3.27	3.25	1.88	1.71
PE(O-18:2_18:2)	2.6331	1.0278	2.5542	2.365	2.3843	3.6209	2.0741	2.0428	1.19	1.84	2.21	1.47	0.961	1.07	1.29	1.59	1.36	1.75	0.933	2.03	1.87	1.2		1.98	1.87	0.86	1.7	2.05	1.13	2.31	3.94	2.69	3.24	3.56	3.15	2.0299	2.9744	1.6075	2.1852	1.269	3.7	2	1.856	2.6667	0.23	0.89	0.831	0.425	0.406
PE(O-18:2_19:1)																				0.0373	0.0517	0.0194		0.039	0.0389	0.0168	0.0249	0.0459	0.0195
PE(O-18:2_20:1)	1.4964	0.5426	2.1928	1.2117	1.4847	2.3922	1.4815	1.0374	0.42	0.52	0.899	0.643	0.498	0.383	0.444	0.688	0.409	0.531	0.312	0.718	0.807	0.321		0.537	0.596	0.248	0.599	0.697	0.158	0.451	0.553	0.424	0.57	0.741	0.42	1.0567	1.5983	0.9701	2	0.7873	2.4857	1.3426	1.2256	1.3783	0.0559	0.269	0.299	0.191	0.177
PE(O-18:2_20:2)	0.0609	0.0373	0.1087	0.0701	0.07	0.088	0.06	0.0532	0.598	0.898	0.906	0.824	0.397	0.469	0.577	0.614	0.599	0.652	0.394	0.249	0.319	0.0723		0.197	0.251	0.109	0.266	0.171	0.0701	0.0697	0.119	0.0845	0.138	0.122	0.12	0.0522	0.0843	0.0523	0.0865	0.0441	0.1104	0.0754	0.0637	0.0897	0.121	0.36	0.354	0.26	0.164
PE(O-18:2_20:3)	0.2892	0.1296	0.3663	0.3168	0.2533	0.4627	0.2857	0.2406	0.189	0.239	0.232	0.247	0.187	0.149	0.178	0.24	0.169	0.23	0.125	0.303	0.236	0.148		0.297	0.273	0.134	0.261	0.214	0.175	0.223	0.388	0.268	0.326	0.411	0.303	0.2134	0.5419	0.2804	0.2963	0.2127	0.4643	0.3721	0.2928	0.2725	0.0513	0.142	0.119	0.0907	0.117
PE(O-18:2_20:4)	4.5899	2.0833	7.012	4.9489	4.1048	8.5621	4.2857	3.5187	4.07	5.94	7.77	5	4.7	4.17	4.56	5.2	3.84	5.9	4.32	3.37	3.74	2.46		3.92	3.84	1.57	3.84	4.63	2.06	2.19	3.89	3.22	3.68	3.39	3.05	3.7313	6.1026	3.4019	3.4938	3.7042	5.6571	5.8676	3.904	5.4928	1.09	4.15	3.73	2.25	2.88
PE(O-18:2_20:5)	0.0958	0.0498	0.1124	0.1088	0.0497	0.1582	0.088	0.0644	0.0154	0.0192	0.0288	0.0171	0.0122	0.015	0.01	0.0193	0.018	0.0202	0.0141	0.0013	0.0015	0.0139		0.0022	0.0015	0.0007	0.0019	0.0023	0.0011	0.154	0.171	0.114	0.129	0.142	0.127	0.0791	0.1949	0.0725	0.0848	0.1342	0.1857	0.2088	0.0829	0.1275	0.0075	0.0222	0.014	0.0088	0.0146
PE(O-18:2_22:4)									0.0124	0.0194	0.0257	0.0198	0.0152	0.0165	0.0107	0.0213	0.0213	0.024	0.0196																										0.0028	0.0117	0.0093	0.0058	0.0072
PE(O-18:2_22:5)																														0.0117	0.0092	0.0065	0.0139	0.0113	0.0137
PE(O-18:2_22:6)	2.1439	0.8769	2.9277	1.9124	1.1092	3.281	1.5344	1.2406	1.29	2.36	2.07	1.16	0.897	1.01	1.61	1.78	1.4	1.31	1.12	1.25	1.47	0.803		2.06	1.73	0.742	1.47	2.31	1.06	1.5	1.75	1.28	1.55	1.58	1.9	1.9254	4.5641	1.3327	1.9136	1.7746	3.0429	3.2794	1.5088	3.4058	0.568	1.83	1.32	0.552	1.1
PE(O-18:3_16:0)									0.303	0.45	0.609	0.457	0.32	0.366	0.446	0.408	0.369	0.506	0.311											0.0891	0.132	0.0939	0.122	0.143	0.128										0.0499	0.23	0.238	0.139	0.109
PE(O-18:3_16:1)																														0.187	0.283	0.198	0.226	0.277	0.23
PE(O-18:3_18:1)	1.1137	0.3194	1.5904	1.092	0.7843	1.1399	0.8889	0.7176	2.37	3.58	4.49	3.27	2.06	2.27	2.75	3.23	2.96	3.76	1.92	0.921	1.15	0.566		0.921	0.754	0.431	0.848	1.09	0.465	0.055	0.0806	0.0322	0.0681	0.0832	0.0609	0.7209	1.2872	0.7383	0.8444	0.569	1.3529	0.7162	0.8368	1.2014	0.516	1.97	1.65	0.81	0.974
PE(O-18:3_20:4)									0.214	0.442	0.385	0.226	0.169	0.138	0.226	0.315	0.199	0.219	0.154																										0.0972	0.444	0.27	0.128	0.221
PE(O-18:3_22:5)									0.416	0.727	0.594	0.383	0.279	0.276	0.496	0.523	0.475	0.323	0.322																										0.189	0.662	0.345	0.184	0.349
PE(O-18:3_22:6)	0.0604	0.0237	0.0894	0.0502	0.028	0.0925	0.0457	0.0299	0.0153	0.0443	0.0319	0.0093	0.017	0.0104	0.02	0.0219	0.0193	0.0144	0.0128											0.0815	0.0817	0.0501	0.071	0.0629	0.0526	0.0496	0.1332	0.0394	0.068	0.0769	0.0733	0.1706	0.0285	0.09	0.0096	0.0236	0.019	0.0085	0.0228
PE(O-19:0_22:6)																														0.214	0.286	0.133	0.205	0.215	0.177
PE(O-19:2_18:1)	0.0639	0.0244	0.0702	0.0561	0.0478	0.0835	0.0479	0.047	0.0326	0.0491	0.0631	0.0421	0.0374	0.0299	0.0343	0.0432	0.0452	0.04	0.0291																	0.0478	0.1027	0.0396	0.0565	0.0414	0.0883	0.0637	0.0384	0.0623	0.0109	0.0318	0.0268	0.0208	0.0258
PE(O-20:2_16:0)	0.2029	0.0855	0.2337	0.1679	0.2245	0.2719	0.1852	0.1647	0.243	0.337	0.511	0.434	0.339	0.255	0.268	0.443	0.247	0.276	0.194																	0.1582	0.2786	0.1636	0.2605	0.1151	0.38	0.1765	0.1427	0.1986	0.0313	0.165	0.143	0.132	0.0928
PE(O-20:2_18:1)																				0.49	0.469	0.303		0.402	0.579	0.212	0.503	0.674	0.132
PE(O-20:2_18:2)																														0.239	0.277	0.251	0.314	0.315	0.287
PE(O-20:2_22:6)	0.0066	0.0023	0.0102	0.0063	0.0039	0.0085	0.0058	0.0024																												0.004	0.0157	0.0052	0.0106	0.0048	0.0131	0.0095	0.0081	0.005
PE(O-20:3_18:1)	0.2345	0.1009	0.2807	0.1839	0.2105	0.2797	0.2444	0.1444												0.499	0.469	0.213		0.488	0.492	0.138	0.533	0.413	0.156							0.1821	0.2923	0.0804	0.1296	0.102	0.29	0.1574	0.1616	0.2391
PE(O-21:1_16:0)																				8.67	9.03	5.43		8.91	8.42	4.22	9.97	14	3.74
PE(O-21:3_18:0)	0.305	0.1435	0.3855	0.4058	0.338	0.6902	0.3323	0.277																												0.2507	0.665	0.2037	0.3173	0.3211	0.58	0.4926	0.2048	0.3449
PE(O-21:4_18:0)	0.0553	0.0298	0.0241	0.0358	0.0233	0.055	0.022	0.0249																												0.0239	0.2462	0.0673	0.1011	0.1121	0.1814	0.0824	0.071	0.0959
PE(O-21:4_18:1)																				0.0868	0.0639	0.0465		0.0704	0.0731	0.0426	0.0648	0.117	0.0501
PE(O-21:5_16:0)	0.0095	0.0046	0.0113	0.0124	0.0059	0.0225	0.0086	0.0075	0.0007	0.0013	0.0019	0.0003	0.0003	0.0002	0.0004	0.0009	0.0005	0.0003	0.0003											0.0001	0.0001	0.0001	0.0001	0.0001	0	0.0086	0.0326	0.0075	0.0114	0.019	0.0176	0.0218	0.0055	0.0161	0.0005	0.0011	0.0011	0.0004	0.0009
PE(O-21:5_18:1)																				0.0076	0.0074	0.0023		0.0103	0.0103	0.0039	0.0062	0.0217	0.0158
PE(O-22:4_20:4)	0.0164	0.0055	0.0154	0.0149	0.0133	0.0292	0.0154	0.0074																												0.0093	0.0205	0.0082	0.01	0.0053	0.0142	0.0122	0.0101	0.0165
PE(O-22:6_16:0)	0.2734	0.1407	0.4578	0.2569	0.3773	0.4209	0.2529	0.169	0.265	0.317	0.361	0.301	0.324	0.16	0.14	0.319	0.286	0.342	0.177	0.237	0.311	0.218		0.222	0.364	0.148	0.319	0.299	0.184	0.0509	0.112	0.0922	0.0991	0.114	0.118	0.3343	0.3043	0.3402	0.4432	0.3099	0.4271	0.4456	0.3968	0.3681	0.0565	0.176	0.203	0.0438	0.0423
PE(O-22:7_16:1)																														0.0126	0.0226	0.0162	0.0141	0.0113	0.0183
PE(O-22:7_18:1)																														0.029	0.0452	0.0322	0.0369	0.0369	0.0317
PE(O-23:6_18:0)	0.2676	0.1204	0.194	0.3299	0.0943	0.4993	0.1249	0.1701																												0.291	1.0171	0.329	0.4099	0.6099	0.5457	0.8735	0.2368	0.4739
PE(O-24:0_21:5)																														0.0001	0.0003	0.0001	0.0002	0.0003	0.0002
PE(O-24:8_16:0)									0.203	0.281	0.293	0.204	0.167	0.167	0.198	0.181	0.186	0.204	0.15	0.0527	0.0587	0.0422		0.0615	0.0548	0.0437	0.0566	0.0669	0.0665	0.075	0.12	0.0895	0.0901	0.0997	0.0808										0.0608	0.197	0.136	0.11	0.142
PE(O-24:8_16:1)	0.1971	0.1093	0.212	0.3898	0.1284	0.2248	0.2656	0.1476	0.259	0.48	0.515	0.387	0.255	0.239	0.346	0.318	0.292	0.395	0.25	0.177	0.161	0.0881		0.209	0.178	0.0735	0.162	0.219	0.133	0.157	0.239	0.172	0.201	0.182	0.227	0.1179	0.2684	0.1693	0.1346	0.1676	0.23	0.2309	0.1482	0.2232	0.106	0.409	0.255	0.293	0.267
PE(O-24:8_18:1)	0.0383	0.0161	0.043	0.0447	0.0261	0.0518	0.0308	0.0298	0.0345	0.0435	0.0516	0.0374	0.0301	0.0238	0.0316	0.0338	0.0329	0.0354	0.0284											0.0117	0.0214	0.0147	0.0141	0.0146	0.0176	0.0173	0.0448	0.0191	0.0242	0.0217	0.0317	0.0321	0.025	0.0383	0.0069	0.0258	0.0244	0.0175	0.0203
PE(O-25:6_23:6)																														0.0022	0.001	0.0069	0.0154	0.018	0.0154
PE(O-27:6_23:6)									0.0127	0.0195	0.068	0.0403	0.0207	0.0192	0.0162	0.0258	0.0217	0.0207	0.013																										0.0022	0.0148	0.0111	0.0073	0.0111
PE(O-29:7_20:5)																														0.0018	0.0024	0.0033	0.0033	0.0025	0.0022
PE(O-34:1)																				0.0098	0.0023	0.0162		0.0385	0.0401	0.0052	0.0248	0.0432	0.0457
PE(O-34:2)	0.018	0.0082	0.0258	0.0218	0.0231	0.0235	0.0153	0.0143																												0.0227	0.0376	0.0189	0.0312	0.0134	0.0397	0.0254	0.0168	0.0196
PE(O-34:3)																				0.36	0.324	0.186		0.389	0.493	0.142	0.32	0.492	0.163
PE(O-36:2)																														0.001	0.0027	0.0014	0.0034	0.0041	0.0041
PE(O-36:4)									0.321	0.441	0.683	0.442	0.293	0.363	0.435	0.395	0.382	0.455	0.293	0.297	0.345	0.13		0.347	0.302	0.113	0.306	0.256	0.223																0.0633	0.236	0.282	0.131	0.126
PE(O-36:5)	0.164	0.0748	0.2446	0.2788	0.1878	0.2876	0.1196	0.1273												0.0861	0.108	0.0667		0.105	0.0962	0.0612	0.114	0.14	0.0641	0.114	0.144	0.145	0.176	0.198	0.156	0.1567	0.2684	0.1665	0.1753	0.1662	0.2329	0.2206	0.143	0.187
PE(O-36:6)									0.0077	0.0122	0.0129	0.0091	0.0062	0.0067	0.0023	0.0105	0.0087	0.0107	0.0069																										0.0038	0.0142	0.0067	0.006	0.0084
PE(O-38:5)	0.0186	0.0102	0.0219	0.0158	0.0124	0.0259	0.0151	0.0152	0.363	0.586	0.529	0.396	0.256	0.277	0.337	0.377	0.427	0.529	0.244	0.252	0.335	0.152		0.421	0.382	0.166	0.484	0.358	0.199							0.0185	0.0414	0.0215	0.0195	0.0196	0.0314	0.0322	0.0203	0.0248	0.0414	0.319	0.179	0.128	0.117
PE(O-38:6)	0.3626	0.1778	0.7349	0.5693	0.5118	0.7137	0.3757	0.4043	1.07	1.75	1.87	1.41	0.923	1.02	1.16	1.14	1.14	1.45	0.639	0.376	0.291	0.299		0.364	0.558	0.228	0.417	0.548	0.24	1.18	2.22	1.77	2.07	2.26	2.32	0.2269	0.3368	0.3514	0.2481	0.2056	0.3571	0.3162	0.248	0.5116	0.339	1.32	0.796	0.615	0.754
PE(O-38:8)	0.0039	0.0018	0.0051	0.0038	0.0023	0.0063	0.0034	0.0023																						0.0002	0.0003	0.0002	0.0002	0.0002	0.0001	0.0032	0.0097	0.0029	0.0044	0.0056	0.0073	0.0089	0.0022	0.005
PE(O-40:8)																				0.246	0.202	0.107		0.26	0.238	0.107	0.219	0.407	0.122
PE(O-42:10)																				0.0578	0.0443	0.0231		0.0617	0.0407	0.0287	0.033	0.0731	0.0317
PE(O-48:14)									0.0138	0.0162	0.02	0.0161	0.0179	0.0158	0.0079	0.019	0.0154	0.0175	0.0153																										0.0065	0.0125	0.0102	0.0076	0.0122
PE(O-50:12)	0.0032	0.0037	0.0061	0.0063	0.0065	0.0126	0.0069	0.0051																												0.0099	0.0134	0.0073	0.0097	0.01	0.0142	0.0057	0.0097	0
PE(O-50:13)																														0.0026	0.0055	0.0047	0.0038	0.0038	0.0027
PE(O-5:0_14:0)	0.0671	0.0381	0.056	0.0451	0.0161	0.1192	0.0295	0.0369																												0.0913	0.3197	0.0591	0.077	0.1451	0.2429	0.1647	0.0496	0.1129
PE(O-5:0_21:6)																														0.0034	0.0013	0.0029	0.0034	0.0014	0.0019
PE(P-14:0_20:4)																														0.0054	0.0084	0.0047	0.008	0.0077	0.0064
PE(P-16:0_16:1)	0.1784	0.0509	0.206	0.162	0.0422	0.2431	0.1587	0.1519												0.0297	0.0731	0.0341		0.062	0.0775	0.0236	0.0587	0.0436	0.0111								0.0021		0.0409	0.0052	0.0706	0.0184	0.0066	0.0406
PE(P-16:0_18:2)	0.6906	0.3796	1.2289	1.0613	1.0044	1.2261	0.8582	0.7166												0.685	0.626	0.299		0.545	0.695	0.214	0.467	0.894	0.304	0.461	0.666	0.48	0.568	0.668	0.512	0.8701	1.2769	0.6336	0.8099	0.5394	1.3071	0.9147	0.784	1.0609
PE(P-16:0_20:3)	2.0288	0.7907	3.1566	2.5985	1.7817	3.085	2.0317	1.6791	0.938	1.54	2.34	1.3	0.907	0.964	1.17	1.4	1.15	1.62	0.835	0.77	0.727	0.39		0.588	0.682	0.317	0.622	0.782	0.312	0.68	0.954	0.645	0.741	0.919	1.05	1.5373	2.8034	1.4505	2.3951	1.0944	3	1.6176	1.712	2.7101	0.206	0.853	0.789	0.383	0.412
PE(P-16:0_20:4)	0.1842	0.1509	0.3843	0.2131	0.2044	0.3961	0.2222	0.1989																												0.1125	0.3145	0.1488	0.1469	0.2141	0.4157	0.2456	0.1208	0.2246
PE(P-16:0_22:5)	0.7108	0.4435	0.7157	1.2861	0.7004	1.6209	0.7778	0.8374																												0.7254	1.2923	0.6131	0.5593	0.5338	0.9429	0.8956	0.5168	0.9435
PE(P-16:1_16:1)	0.0504	0.021	0.0672	0.0524	0.0531	0.0567	0.0394	0.0466												0.0477	0.0487	0.026		0.0553	0.0479	0.0148	0.0451	0.0575	0.0246	0.115	0.194	0.114	0.149	0.156	0.141	0.0425	0.0566	0.0308	0.0428	0.0245	0.0743	0.035	0.0301	0.0601
PE(P-18:0_18:1)	1.3554	0.4648	2.0241	1.1883	1.476	1.9869	1.0127	0.8171	1.26	1.83	2.49	1.96	1.41	1.21	1.4	2.1	1.14	1.36	0.943	1.11	1.19	0.697		1.48	1.24	0.448	1.35	1.49	0.382	0.65	1.06	0.894	1	1.37	1.18	1.006	1.7607	0.8636	1.7407	0.7225	2.1571	1.2147	0.8896	1.3565	0.159	0.909	0.721	0.604	0.54
PE(P-18:0_20:3)																				0.246	0.24	0.147		0.223	0.42	0.109	0.332	0.204	0.106	0.164	0.226	0.243	0.331	0.333	0.29
PE(P-18:0_20:4)																														0.0876	0.167	0.112	0.129	0.157	0.124
PE(P-18:0_20:5)																														0.332	0.437	0.334	0.503	0.429	0.447
PE(P-18:0_22:6)	0.2619	0.113	0.3434	0.2482	0.1808	0.383	0.2349	0.1818	0.182	0.31	0.319	0.216	0.181	0.15	0.178	0.251	0.204	0.171	0.143																	0.2015	0.4222	0.1226	0.184	0.1479	0.3057	0.4397	0.1222	0.2072	0.0354	0.159	0.0938	0.0366	0.0961
PE(P-18:1_16:1)	4.9209	2.0463	9.4699	6.7737	6.131	9.6863	5.6508	5.6898	6.52	9.35	14.3	8.19	6.06	8.3	9.02	8.64	6.62	10	6.44	2.11	2.17	1.16		2.07	2.8	0.702	1.9	2.71	1.09	5.8	8.47	5.26	6.12	8.54	9.72	4.7612	6.4444	4.0187	5.8025	3.0282	7.9286	5.6912	4.912	5.5652	0.998	5.47	4.74	2.58	2.39
PE(P-18:1_16:2)																														0.0864	0.124	0.0854	0.108	0.131	0.106
PE(P-18:1_17:1)	0.2604	0.1407	0.3795	0.2423	0.2314	0.3556	0.2561	0.2406	0.367	0.522	0.72	0.465	0.386	0.365	0.441	0.421	0.397	0.521	0.344	0.272	0.345	0.137		0.287	0.262	0.109	0.278	0.347	0.155	0.12	0.187	0.137	0.171	0.173	0.163	0.2463	0.3624	0.2206	0.3198	0.1348	0.4229	0.2294	0.2272	0.2899	0.0725	0.288	0.25	0.142	0.13
PE(P-18:1_18:1)	17.1223	6.8889	33.6145	21.0219	20.9607	25.6209	17.037	17.2193	11	16.2	24.9	15.7	13.7	12.2	13.8	21.7	11.7	17.9	12.2	22.9	23.4	10.9		21.5	22.7	6.79	25.8	27.1	7.28	11.9	19.7	17	17.1	24.8	19	18.209	23.9316	13.4019	27.6543	8.7606	28.1429	19.7059	15.408	20.2899	1.74	8.05	8.5	4.91	4.2
PE(P-18:1_18:2)	5.8993	2.463	8.1807	5.8832	5.6769	7.6993	5.418	4.6524	3.67	5.97	8.24	4.96	3.49	3.69	4.51	5.23	4.79	6.02	2.97	4.13	4.61	2.26		4.18	4.02	1.9	3.75	4.53	2.37	3.38	4.76	3.5	4.23	4.83	4.01	4.6418	9.1624	4.4486	6.0247	3.6479	9.2143	4.5735	5.104	7.029	0.826	3.07	2.86	1.41	1.75
PE(P-18:1_20:1)	1.3842	0.5685	2.0482	1.2745	1.4061	2.2745	1.4921	1.0267	0.565	0.719	1.29	0.926	0.598	0.579	0.636	0.949	0.54	0.771	0.428	1.05	1.17	0.502		0.904	1.11	0.444	0.982	1.33	0.322	0.497	0.63	0.379	0.62	0.746	0.361	0.9985	1.9316	0.9402	1.963	0.8	2.3429	1.4074	1.0848	1.4638	0.0787	0.377	0.388	0.226	0.222
PE(P-18:1_20:2)	1.554	0.7065	2.3133	1.5474	1.738	2.3137	1.291	1.2406	1.37	1.85	2.29	1.5	1.21	0.994	1.48	1.62	1.13	1.84	0.86	1.15	1.31	0.63		1.29	1.41	0.613	1.48	1.65	0.676	0.756	0.795	0.863	1.31	1.26	0.8	1.1343	1.8462	1.0093	1.5309	0.8	2.3143	1.2132	1.1728	1.7681	0.243	0.713	0.815	0.574	0.489
PE(P-18:1_20:3)	0.8302	0.3991	0.7675	0.7431	0.6541	1.1176	0.7016	0.5583	1.17	1.91	1.49	1.25	0.734	0.728	0.967	1.17	1.28	1.3	0.68	1.26	1.19	0.568		1.61	0.943	0.609	1.38	1.49	0.773	0.301	0.435	0.332	0.474	0.504	0.481	0.7075	1.1265	0.5757	0.4938	0.5056	0.9686	0.7324	0.6256	0.5971	0.187	0.884	0.556	0.354	0.421
PE(P-18:1_20:4)	6.4892	3.3241	8.8916	7.6058	5.2576	12.4706	6.3492	5.7005	8.52	13.5	13.3	11.2	6.48	7.59	8.8	9.27	8.17	9.52	6.26	7.01	7.19	4.62		9.42	8.12	3.4	7.5	10.4	5.83	3.86	5.92	4.76	6	5.06	5.22	5.1791	9.2479	4.6542	4.4321	5.2676	7.5286	8.3824	4.48	7.9855	2.54	9.51	6.77	4.76	6.3
PE(P-18:1_22:6)	3.0935	1.2593	4.1084	2.5839	1.5895	4.4052	2.2751	1.9144	4.12	7.74	7.06	3.71	3.11	3.16	5.08	4.91	4.35	4.25	3.44	3.56	4.1	2.19		5.08	4.55	2.13	4.19	6.67	3.15	2.37	3.08	2	2.36	2.38	2.7	2.403	5.7094	1.8374	2.4444	2	4.0857	4.1912	2.032	4.6667	1.66	5.12	4.16	1.77	3.41
PE(P-18:1_23:3)									0.138	0.104	0.244	0.105	0.0811	0.0489	0.0852	0.0815	0.0991	0.0642	0.0443																										0.142	0.364	0.316	0.233	0.267
PE(P-18:2_16:1)																				0.0376	0.0343	0.0143		0.0401	0.0236	0.0124	0.0287	0.0379	0.0232	0.112	0.176	0.123	0.131	0.167	0.138
PE(P-18:2_18:1)																														0.285	0.327	0.294	0.329	0.314	0.338
PE(P-18:2_20:5)									0.0221	0.0396	0.0375	0.0165	0.0159	0.0135	0.0175	0.0242	0.0164	0.0222	0.013	0.0138	0.016	0.0057		0.0133	0.0129	0.0059	0.0087	0.0191	0.0207																0.0132	0.0371	0.024	0.0116	0.0252
PE(P-18:2_22:6)	0.0417	0.0156	0.0777	0.0409	0.0258	0.0756	0.038	0.0272	0.0145	0.0487	0.0345	0.0097	0.0173	0.0112	0.0246	0.0184	0.0185	0.0143	0.0143	0.0096	0.0169	0.0075		0.0151	0.0076	0.0054	0.013	0.015	0.025	0.0379	0.0374	0.0282	0.0387	0.0339	0.0263	0.0333	0.1332	0.0383	0.0625	0.0701	0.0776	0.1459	0.027	0.0693	0.0104	0.0351	0.0149	0.0102	0.0264
PE(P-20:1_18:1)																														0.147	0.206	0.191	0.209	0.291	0.206
PE(P-20:4_18:1)									0.746	1.05	1.55	0.907	1.1	0.724	0.761	1.01	0.879	1.14	0.902											0.212	0.361	0.27	0.345	0.392	0.429										0.137	0.529	0.637	0.472	0.425
PE(P-20:5_17:0)																														0.0037	0.006	0.0042	0.0048	0.0061	0.0045
PE(P-22:4_23:0)									0.121	0.183	0.192	0.267	0.234	0.135	0.178	0.12	0.222	0.163	0.184																										0.0918	0.174	0.167	0.139	0.156
PE(P-22:5_20:2)																														0.0202	0.0243	0.0134	0.0148	0.0137	0.0162
PE(P-22:7_16:0)									0.0369	0.0487	0.0523	0.0352	0.0236	0.0281	0.0322	0.0359	0.0337	0.0397	0.0242											0.0125	0.0255	0.0152	0.0174	0.0245	0.0155										0.0108	0.0473	0.0288	0.016	0.0392
PE(P-22:7_16:1)																														0.0021	0.0034	0.0023	0.0027	0.0029	0.0023
PE(P-22:7_18:1)	0.4374	0.2491	0.5578	0.5474	0.3074	0.7438	0.3556	0.3561	0.263	0.36	0.444	0.297	0.221	0.193	0.297	0.249	0.261	0.279	0.19	0.161	0.149	0.08		0.177	0.146	0.0836	0.13	0.18	0.136	0.125	0.203	0.117	0.187	0.157	0.204	0.2925	0.759	0.3813	0.3506	0.3873	0.5929	0.5471	0.3712	0.5275	0.0999	0.331	0.206	0.207	0.226
PE(P-23:5_20:1)																				0.0118	0.0078	0.0123		0.0138	0.012	0.004	0.0044	0.0176	0.0014
PE(P-24:1_15:2)	0.0171	0.0212	0.0242	0.0537	0.0226	0.0282	0.0324	0.0253																												0.0057	0.0361	0.0126	0.0207	0.0449	0.0593	0.04	0.0222	0.0487
PE(P-24:8_16:0)	0.1453	0.0543	0.1373	0.1215	0.0813	0.2078	0.1228	0.1155	0.1	0.154	0.163	0.141	0.0904	0.0766	0.0974	0.121	0.111	0.125	0.0766	0.381	0.331	0.23		0.454	0.361	0.21	0.346	0.43	0.382	0.106	0.178	0.139	0.143	0.12	0.167	0.0478	0.1598	0.0701	0.072	0.083	0.1213	0.1265	0.064	0.1262	0.0369	0.14	0.0722	0.0601	0.0908
PE(P-26:8_18:2)																				0.0011	0.0013	0.0007		0.0026	0.0018	0.0014	0.0031	0.0024	0.0016
PE(P-27:3_18:2)	0.0123	0.0075	0.0154	0.028	0.0147	0.0239	0.0188	0.0053																												0.6552	1.2462	0.615	0.6605	0.0197	0.0241	0.0446	0.0104	0.0232
PE(P-29:8_12:1)																				0.005	0.0078	0.0145		0.0059	0.0137	0.0075	0.0077	0.006	0.0035
PE(P-38:5)																				0.344	0.277	0.287		0.305	0.36	0.177	0.37	0.435	0.232
PE(P-5:0_18:3)																				0.0087	0.0041	0.0023		0.003	0.0068	0.0021	0.0027	0.0061	0.0034
PEt(21:3_2:0)																				0.0044	0.0066	0.0167		0.0115	0.0114	0.0125	0.0102	0.0065	0.0053
PEt(30:3_14:0)																				0.0167	0.0082	0.0124		0.0055	0.0281	0.0039	0.004	0.0175	0.0108
PEt(O-15:1_17:2)																				0.0004		0.0015						0.0044
PEt(O-22:6_17:2)																				0.323	0.368	0.257		0.253	0.242	0.268	0.277	0.451	0.543
PEt(O-24:6_17:1)																				0.0146	0.0065	0.0146		0.0105	0.0125	0.0103	0.0136	0.0142	0.0103
PEt(O-25:4_18:4)																				0.204	0.207	0.154		0.0891	0.131	0.136	0.223	0.377	0.186
PEt(O-27:6_16:2)																				0.28	0.291	0.237		0.245	0.199	0.234	0.262	0.385	0.378
PG(11:0_19:0)	4.0462	5.5764	7.301	12.8444	4.7184	8.9506	7.4621	6.3768																												11.9807	10.3891	12.1739	5.2221	6.5613	16.8153		3.4237	5.9766
PG(12:1_10:0)																														0.05	0.0237	0.146	0.284	0.294	0.071
PG(13:0_25:6)																														0.0001	0.0023	0.0001	0	0.0001	0.0028
PG(14:0_16:0)									1090	904	1040	21.7	36.7	184	197	571	46.3	82.9	48.5																										1640	670	593	84.8	623
PG(16:0_14:0)																				3.46	4.53	2.85	3.55	1.89	8.09	6.16	5.56	11.5	11.3
PG(16:0_16:0)									20.9	14.8	21	0.769	1.04	3.02	2.27	13.8	0.797	2.88	1.28																										4.74	3.47	6.96	0.942	5.08
PG(16:0_18:0)									41.6	19.4	16.8	1.13	2.09	4.22	1.8	17.7	0.962	3.06	2.36																										7.03	10	12.3	2.65	19.7
PG(16:0_18:1)	0.0343	0.0273	0.0276	0.0327	0.0584	0.0249	0.0682	0.038												0.0001	0.0074	0.002	0.0072	0.0024	0.0005	0.0102	0.0031	0.0193	0.0186	0.0279	0.0337	0.0499	0.0315	0.0509	0.013	0.0125	0.0083	0.0129	0.0099	0.0068	0.0213		0.0028	0.0233
PG(16:1_18:0)									10.4	10.7	9.42	0.329	0.373	1.27	1.44	7.73	0.456	1.31	0.506																										6.65	7.02	5.53	0.699	6.42
PG(17:3_18:4)									3.82	2.96	3.38	0.0182	0.039	0.682	0.249	1.13	0.16	0.496	0.0793																										2.94	1.64	1.83	0.32	3.4
PG(18:0_18:1)	1.3025	0.748	2.2369	1.5778	1.309	1.6358	1.4924	0.9855																												1.4879	2.3735	1.11	0.8797	0.9433	2.811		0.4136	0.9883
PG(18:2_18:1)	1.1291	0.6461	1.9262	1.1234	1.3455	1.679	1.1742	0.9014												0.0408	0.0212	0.0166	0.0294	0.0458	0.11	0.0462	0.101	0.119	0.0315							0.2386	0.6693	0.2261	0.2925	0.4611	1.2866		0.2085	1.3633
PG(18:2_21:0)									2.05	1.37	3.21	0.0326	0.0317	0.0678	0.148	0.975	0.053	0.119	0.0165																										2.09	2.45	3.58	0.336	3.12
PG(20:3_16:1)									0.342	0.405	0.376	0.0169	0.0106	0.0004	0.0565	0.312	0.0133	0.0745	0.0112																										0.05	0.305	0.182	0.012	0.153
PG(20:3_18:1)	0.6012	0.3968	1.0796	0.6655	0.7367	0.8056	0.9015	0.4493	90.6	90.2	57.8	2.3	3.23	8.56	7.11	39.3	2.61	6.18	3.39	0.138	0.148	0.0951	0.174	0.165	0.501	0.182	0.253	0.484	0.305							0.3329	0.4086	0.2036	0.0908	0.0891	0.3185		0.0824	0.5234	17.9	35.6	29.5	2.35	36.5
PG(22:5_21:4)	0.8902	0.5201	1.2505	1.0018	0.8189	1.5432	0.947	0.6667																												0.0691	0.4981	0.176	0.1148	0.1921	0.5435		0.072	0.8047
PG(22:6_17:2)									13.7	2.18	15.6	0.611	0.718	2.06	0.174	10	0.067	3.66	0.964																										1.25	0.424	1.28	0.173	1.82
PG(22:6_22:6)	0.0064	0.0008	0.0247	0.0314	0.0036	0.0158		0.0059																												0.0114	0.2393	0.0537	0.0299	0.0353	0.0675		0.02	0.0793
PG(23:5_20:5)									3.6	4.55	2.55	0.0237	0.0601	0.117	0.144	1.26	0.0229	0.118	0.0455																										0.846	0.552	0.794	0.113	1.08
PG(24:0_6:0)									698	653	751	17.7	36.7	184	155	462	39.9	63.2	37.6																										1250	560	475	81	445
PG(25:8_14:0)									13.7	2.18	15.6	0.611	0.718	2.06	0.174	10	0.067	3.66	0.964																										1.25	0.424	1.28	0.173	1.82
PG(26:6_15:2)																				4.39	4.54	3.12	4.29	2.84	7.97	4.48	6.42	11.3	7.67
PG(29:0_18:2)																														0.554	0.312	0.814	0.7	0.931	0.493
PG(29:7_12:1)									17.1	15	16.5	0.457	0.643	1.23	2.24	7.97	0.559	1.49	0.344																										13.7	10.8	10.7	1.62	15.3
PG(29:7_14:1)									7.58	3.07	3.69	0.133	0.257	0.277	0.0298	2.95	0.0728	0.256	0.237																										1.12	0.598	0.456	0.164	2.63
PG(29:7_14:2)									45.4	42.6	37.9	1.08	1.46	4.51	3.66	26	1.22	4.17	1.45																										19	19.6	25.7	2.49	30.4
PG(29:7_15:2)									5.06	3.83	3.89	0.167	0.291	0.998	0.798	2.97	0.195	0.478	0.28																										5.21	2.11	2.37	0.653	3.96
PG(33:1)+D7:(s)									31.4	19.8	21.7	3.31	3.34	4.14	11.4	23.2	2.99	4.96	3.54	0.738	1.05	1.1	0.855	0.932	0.677	0.854	0.767	0.466	0.627	0.715	0.695	0.473	0.529	0.473	0.306										41.6	32.1	24.1	9.74	25.5
PG(39:8)									96	83	105	3	2.76	11	0	64	1.82	12.8	4.03																										0.837	2.4	1.62	0.952	7.35
PG(4:0_22:7)																				0.0344	0.0634	0.0154	0.0247	0.0156	0.106	0.0008	0.0172	0.0372	0.0421
PG(O-12:0_21:6)									280	280	263	5.85	13.7	63.8	53.1	171	10.8	10.4	13.5																										368	142	153	25.1	211
PG(O-14:2_21:6)																				0.0235	0.0276	0.0078	0.0304	0.0199	0.0779	0.0358	0.0341	0.0335	0.0234
PG(O-15:0_16:3)	1.0405	1.1126	2.2913	2.3399	0.761	1.4167	3.0114	0.9101																												3.2029	3.4475	2.1739	1.6836	1.5547	2.5265		0.422	4.1797
PG(O-16:0_13:0)																				0.834	0.974	0.73	0.646	0.649	2.29	1.14	1.44	2.1	2.6
PG(O-17:0_12:0)	2.4971	1.9759	2.0272	3.5778	1.9148	3.6111	3.7765	3.4203																												3.0628	2.4475	1.7494	1.2893	1.2069	2.7601		1.0203	2.5117
PG(O-17:2_14:1)																														1.36	2.72	2.22	1.51	3.13	1.06
PG(O-18:4_23:4)																														0.577	0.982	0.788	0.73	0.957	0.528
PG(O-21:3_23:0)									88.5	46.1	79.8	1.11	2.06	3.51	1.92	43.3	0.238	1.27	3.86																										61.6	14.6	59.3	5.67	47.8
PG(O-21:3_23:5)									5.03	3.16	3.85	0.193	0.429	1.04	1.18	3.12	0.29	0.821	0.504																										5.64	2.11	2.65	0.575	4.67
PG(O-21:5_23:3)									6.87	3.94	4.66	0.235	0.49	1.36	1.54	4.57	0.369	1.06	0.577																										8.37	3.04	3.8	0.776	5.62
PG(O-22:1_22:1)	2.8131	2.3673	4.6214	3.2952	3.5616	2.8611	8.2576	2.9275																												53.6232	4.2412	0.6957	4.5287	2.2424	9.2144		0.1075	1.9727
PG(O-22:3_22:1)																				0.564	0.55	0.226	0.148	0.237	17	0.0837	0.0888	0.689	0.668
PG(O-22:6_22:0)																				0.0029					0.59
PG(O-24:0_18:1)																														0.75	7.78	1.57	1.24	4.44	3.1
PG(O-24:0_20:5)	0.4586	0.2949	1.1068	0.8122	0.7549	0.5648	1.3409	0.3768	1.58	0.454	0.338	0.01	0.0049	0.0488	0.0003	0.0037	0.0023	0.0243	0.0396																	7.7778	0.6381	0.2343	1.2178	0.5428	1.0403		0.0053	0.3063	0.39	0.149	0.21	0.0415	0.535
PG(O-24:0_22:6)	0.0329	0.0434	0.2299	0.0977	0.1032	0.0728	0.2542	0.0664																												4.8116	0.0685		0.2882	0.0585	0.1563			0.0155
PG(O-25:2_19:3)									7.32		1.13					0			0.0123																												0.537		0.0993
PG(O-25:3_23:3)									26.8	2.59	14.9	0.0977	0.0441	0.172	0.0303	2.69	0.0075	0.0802	0.276																										4.37	0.732	7.34	0.345	3.92
PG(O-25:5_21:0)																														0.21	3.17	0.358	0.378	1.35	0.73
PG(O-26:0_16:1)	2.5472	1.008	3.2738	3.0519	3.3181	2.2747	5.4924	2.6203																												4.6522	2.5253	1.4271	2.4485	3.1094	4.5435		0.1746	1.9922
PG(O-26:0_18:0)																				0.774	0.664	0.316	0.0111	0.286	5.13	0.126	0.12	1.49	0.504
PG(O-26:0_20:3)																				3.43	3.13	1.93	1.16	1.85	8.65	1.45	2.04	8.7	4.87
PG(O-26:0_20:5)	0.3303	0.3727	1.3476	0.8336	0.5205	0.4907	1.2538	0.2835	7.83	0.475	3.31	0.011	0	0.0175	0.0001	0.501	0	0.0109	0.0357											0.261	3.79	0.438	0.465	1.59	0.58	23.6715	1.0233	0.1616	1.8093	0.5692	1.3036		0.007	0.2254	1.21	0.0336	3.45	0.0894	0.538
PG(O-26:0_20:6)																														0.23	7.32	0.455	0.536	1.72	1.2
PG(O-26:1_14:0)																														0.116	2.66	0.167	0.317	1.28	0.815
PG(O-26:1_20:5)	0.8671	0.6086	1.9223	1.3166	1.2907	1.0926	2.5076	0.7043	153	26.7	100	1.04	1.04	3	1.22	30.5	0.245	2.67	2.84											0.177	2.64	0.323	0.287	0.932	0.562	12.2705	1.323	0.5217	2.1213	0.8564	1.7197		0.0454	0.6133	45.2	5.71	44.8	4.24	25.5
PG(O-26:1_22:6)									52.2	12.5	53.4	0.513	0.734	0.957	0.865	15.4	0.151	1.43	0.817											0.31	8.24	0.512	0.614	2.63	1.4										17.7	2.08	16.3	3.7	23.7
PG(O-26:2_20:5)	0.215	0.1582	0.5825	0.3188	0.3349	0.2025	0.6098	0.04																												5.2174	0.284	0.1095	0.5764	0.2335	0.4072		0.0021	0.1375
PG(O-27:0_23:3)																														1.33	11.8	1.87	1.17	4.28	2.75
PG(O-27:1_21:2)																				0.263	0.181	0.0951	0.0539	0.0908	0.722	0.107	0.129	0.514	0.252
PG(O-27:3_19:0)																				3.51	5.16	1.42	0.633	1.73	48.4	1.17	0.934	7.11	4.59
PG(O-27:3_23:1)																				0.633	0.794	0.378	0.285	0.277	8.83	0.267	0.484	2.31	0.954
PG(O-27:4_17:0)									147	9.57	72.9	0.413	0.306	0.69	0.214	10	0.0578	0.455	0.614																										20.2	1.95	33.3	2.9	15.4
PG(O-27:4_19:1)																				0.664	0.625	0.288	0.117	0.295	18.8	0.124	0.0535	1.29	0.734
PG(O-27:4_23:1)	0.0008	0	0.003	0.0065	0.0043	0.0037	0.0084	0.0014																												0.1773	0.0193	0.0001	0.0107	0.0028	0.0148		0	0
PG(O-27:6_16:2)																														0.508	0.709	0.84	0.829	1.07	0.568
PG(O-27:6_17:3)																				1.55	1.54	0.617	1.81	1	5.37	1.5	1.87	5.66	5.17	2.22	3.26	3.06	1.56	3.93	1.52
PG(O-27:6_20:4)																														2.05	3.55	3.86	3.76	4.52	2.36
PG(O-27:6_21:2)									1.62		0.888					0.171			0.0156																										0.285		0.435	0.0473	0.141
PG(O-27:6_23:1)									29	2.2	15.9	0.0857	0.0632	0.116	0.0422	4.25	0.0064	0.206	0.361																										5.4	0.866	7.49	0.502	4.23
PG(O-28:0_14:0)	16.8401	10.6971	41.9417	40.4293	27.1842	28.9198	59.8485	28.1159	1660	296	1120	6.92	4.19	23.9	7.7	241	0.14	4.58	11.4																	460.87	33.7354	9.7698	48.7541	24.3478	52.2293		0.8305	13.8281	388	52.8	524	38.4	277
PG(O-28:0_15:0)																														0.641	12.8	0.627	0.736	4.5	2.15
PG(O-28:0_16:0)	104.432	82.5737	247.379	285.152	198.173	241.358	365.151	198.551	1240	338	950	6.4	14.2	20.3	9.06	338	3.29	18.5	27.1	40.4	46.5	25.3	12.7	17.9	513	17.4	25.3	111	45	54.5	374	75.3	60.7	204	101	2125.6	264.202	80.3069	251.354	192.885	356.263		8.322	107.422	107	96.7	618	52.6	325
PG(O-28:0_16:1)	30.1349	25.7373	76.1165	72.6297	35.9209	52.7778	123.864	50.7246	2270	507	1410	5.78	13.2	52.8	10.4	366	3.54	19.9	17.9											8.95	107	10.8	9.32	39.2	19.6	685.99	56.0311	21.9949	86.2405	43.4783	101.911		2.0847	28.8672	804	130	452	77	556
PG(O-28:0_16:2)																				4.82	5.63	2.39	1.49	2.14	93.2	1.62	1.9	13.3	6.87
PG(O-28:0_18:1)									18400	4280	10700	84	112	339	116	4280	43	115	252	44.6	43.8	23.8	16	26	573	17	26.6	117	50	23.2	187	31.7	25.9	84.5	47.1										5750	1090	6130	357	3420
PG(O-28:0_18:2)									3700	543	1950	17.3	19.2	49.6	17	663	6.02	24.1	36.9	31.5	22.5	9.66	6.68	11	357	9.37	11.9	60	31.6	2.57	32.4	4.1	3.14	14.1	5.21										964	194	831	89.8	614
PG(O-28:0_18:3)																														0.789	18.2	1.04	0.544	5.07	1.19
PG(O-28:0_20:5)	11.1753	9.2761	25.3592	20.5009	13.3029	18.4568	31.6667	16.2029	1300	236	638	6.12	6.42	18	5.06	231	1.32	9.57	12	7.43	10.9	3.99	2.02	3.92	135	2.34	2.65	19.4	10.8	3.95	50.1	5.88	4.81	20.1	10.9	445.411	19.6109	4.7161	25.5688	12.7536	22.7601		0.4288	7.9297	328	50.8	324	38.6	212
PG(O-28:0_22:6)	0.605	0.3539	2.3379	2.0823	1.0959	1.3673	3.3068	0.9942	759	98.9	508	2.18	2.26			130	0.0001	5.73	6.32	2.38	2.24	0.75		1.07	39.8			4.94	0.634		17.2			0.857	0.439	19.6618	0.6342		2.8386	1.2543	1.4055			0.1367	54.8	18	275	13.2	103
PG(O-28:0_22:7)	45.0867	36.7292	45.0485	71.1986	31.6591	46.2963	83.7121	64.3478																												29.5169	1.2062	0.3269	1.9393	0.8221	1.2611		0.0061	31.1719
PG(O-28:1_16:0)																				2.88	2.9	1.59	1.06	1.54	5.9	1.59	2.27	7.72	4.74
PG(O-28:1_16:1)	6.9364	4.4504	9.7087	10.0537	7.0624	7.7778	10.5303	6.8986	1400	139	661	4.68	4.49	14.2	4.47	194	1.28	7.93	12.7											1.63	15.7	2.81	3.81	12.1	7.07	9.8068	9.8054	5.2685	6.2405	7.141	10.7006		0.5814	5.9766	262	36	324	28.5	170
PG(O-28:1_20:5)	0.5472	0.5416	1.5845	0.9946	0.8219	0.8364	2.1098	0.9101	158	40.6	122	1.35	1.97	3.97	1.25	49.6	0.423	3.37	3.75											0.431	10.4	0.996	0.811	3.86	2.19	36.3285	1.1089	0.1596	1.8332	0.7484	1.5117			0.3945	58.5	13	78.4	8.49	59
PG(O-28:2_14:2)																														0.0172	0.924	0.0094	0.0535	0.311	0.162
PG(O-28:2_16:0)																														2.74	25.4	5.46	5.87	20.5	12.9
PG(O-28:2_16:1)									310	101	116	2.88	3.38	8.61	2.21	92.5	0.905	7.03	3.92	0.903	1.27	0.633	0.364	0.557	7.17	0.417	0.527	2.32	1.31	3.44	26.4	4.17	5.2	15.4	8.45										120	27.5	59.6	10.3	77.4
PG(O-28:2_17:1)																														0.216	2.25	0.392	0.398	0.958	0.88
PG(O-28:2_18:2)	4.5087	2.7346	6.8738	6.5832	5.4795	5.7407	8.5606	4.087																						1.1	13.4	2.74	1.74	6.98	3.71	10.1449	7.3541	3.156	4.4637	5.4545	8.535		0.3017	3.3789
PG(O-28:2_20:0)	0.7168	0.3405	1.2039	0.8372	1.102	0.7963	1.4886	0.4087																												1.1981	0.7082	0.5217	0.7649	0.5244	1.2484		0.0722	0.6875
PG(O-28:2_20:2)									118	32.9	86.3	0.974	0.98	2	0.715	24.1	0.212	1.93	1.57																										35.8	9.12	42.4	4.89	35.6
PG(O-28:2_20:5)	0.9865	0.6247	1.9612	1.5492	1.3486	1.2623	2.4811	0.8696	97.2	10.9	57.1	0.885	0.861	0.921	0.874	27.3	0.135	1.61	1.74	0.759	0.656	0.701	0.867	0.779	3.31	1.11	0.856	2.36	2.32							11.4493	1.5486	0.5371	2.0542	1.2279	1.6433		0.0269	0.6211	13.9	4.39	39.2	3.82	28
PG(O-28:3_22:6)	0.1349	0.1298	0.3678	0.2758	0.2444	0.2809	0.3864	0.0693																												3.4155	0.2545	0.0634	0.4789	0.1781	0.3312			0.1051
PG(O-28:4_12:1)									11.7	8.88	10.6	0.308	0.437	0.77	2.75	7.02	0.399	0.784	0.372																										20	5.46	6.68	1.1	12.9
PG(O-29:0_13:0)									287	90.4	187	3.03	3.6	8.16	3.89	88.7	0.708	6.19	5.56											1.66	17	2.55	2.94	10	5.89										118	26.4	99.3	14.6	98.8
PG(O-29:0_17:2)	1.0058	0.6756	1.6388	1.4848	1.2603	1.3704	2.6932	1.2029	178	142	157	6.39	8.72	17.6	10.7	105	2.69	13.7	9.76																	21.1111	2.6148	0.8542	2.2752	1.2069	2.4883		0.0685	0.8672	220	72.9	88.1	24	153
PG(O-29:0_18:0)																														1.13	9.92	1.68	1.47	4.1	2.67
PG(O-29:0_19:0)									84	9.56	48.1	0.173	0.423	0.839	0.0006	18.4	0.164	0.222	0.327																										24.3	3.5	36.6	1.16	5.02
PG(O-29:0_19:3)	0.3021	0.2367	0.5282	0.4615	0.3896	0.2549	0.5265	0.3043																												3.1449	0.4358	0.287	0.5352	0.3742	0.4008		0.0746	0.2418
PG(O-29:0_20:5)	0.3249	0.1177	0.7068	0.6404	0.411	0.2623	0.9242	0.2928																												18.599	0.2922	0.0476	1.2199	0.3267	0.811			0.0867
PG(O-29:0_21:2)	0.013	0.0103	0.0142	0.0143	0.0148	0.0154	0.0173	0.0114																												0.0531	0.0349	0.0461	0.0201	0.0251	0.0363		0.0145	0.0123
PG(O-29:0_21:4)																														1.21	14.6	2.52	1.33	5.66	2.76
PG(O-29:1_17:1)																				2.09	2.26	1.23	0.792	1.33	5.76	1.09	1.72	5.59	4.35
PG(O-30:0_16:0)	57.0328	34.0483	83.4951	96.9589	56.0122	86.4198	117.424	59.7101	6010	1520	3130	37.6	56.2	112	63	1480	17.1	88.1	77.1	15.6	15	7.37	3.59	9.77	187	7.01	10.6	59.2	32	0.0472	0.49	0.102	0.0375	0.266	0.262	512.077	71.5953	27.4169	75.1896	71.6733	128.662		4.1864	49.6094	2440	548	1730	214	1630
PG(O-30:0_16:1)																				11.9	14.8	6.75	5.8	8.29	179	5.92	7.01	33.7	10.5
PG(O-30:0_17:0)									286	53.3	132	1.48	1.91	6.21	2.78	62.3	0.707	3.42	3.96																										113	21.1	91.8	9.9	72
PG(O-30:0_17:1)	2.1233	1.4933	4.6602	4.5081	3.5616	3.4259	6.3258	3.2464																												30.5797	4.5136	1.4885	4.2904	2.9513	7.0488		0.2237	1.9062
PG(O-30:0_17:3)	0.6358	0.5442	2.2097	1.2665	1.0107	1.0741	2.8712	1.2348																												21.1594	1.607	0.3478	2.4919	1.0593	1.6603		0.0236	0.4023
PG(O-30:0_18:0)	0.5241	0.2131	1.3592	1.034	0.8097	0.9167	2.3674	0.9246																												15.942	1.9144	0.5473	2.0823	1.2806	3.6815		0	0.6211
PG(O-30:0_18:1)	36.1079	22.7614	59.8058	65.1163	65.1446	64.5062	89.3939	58.2609																						17.5	136	22.2	20.2	52.1	38.7	285.99	59.144	20.7161	66.3055	61.1331	121.868		3.7966	40.2344
PG(O-30:0_18:2)	3.1985	1.8257	3.3204	3.6136	2.8219	4.6605	3.7841	1.7449	2340	592	1290	10.9	15.5	32.9	16.3	537	6.57	19.9	25.2	4.29	3.64	3.04	1.83	3.85	51.6	1.78	3.55	10.7	8.74							108.696	5.9144	1.7136	5.0271	4.2951	5.7749		0.3136	2.0859	753	215	703	50.2	430
PG(O-30:0_19:1)	0.0002	0	0.0215	0	0.0172	0.0255	0.0303	0.0051																													0.0321	0	0	0	0			0
PG(O-30:0_20:1)	2.5703	1.5174	5.6699	4.4365	4.9924	3.7037	10.0379	2.7855												0.884	0.643	0.24	0.195	0.258	6.68	0.212	0.303	1.42	0.978							32.029	5.7588	1.8005	5.2871	2.1397	7.0064		0.3153	2.3984
PG(O-30:0_20:2)																				1.67	1.15	0.635	0.345	0.726	15.1	0.491	0.798	2.66	1.91
PG(O-30:0_20:3)									274	72.8	204	1.54	2.1	7.47	3.84	83.2	1.04	3.6	3.63																										132	31.8	166	12.4	84.5
PG(O-30:0_20:4)	3.8073	3.244	9.0874	8.7657	7.6712	8.0556	17.8788	9.942																						2.7	35.8	4.22	2.24	10.8	6.5	46.5217	8.9883	4.1483	10.6176	6.5613	15.8386		0.6186	3.6914
PG(O-30:0_20:5)	11.0597	8.1769	29.4369	29.1234	17.93	19.6914	32.4242	20.7246	1230	258	877	7.19	9.32	17.6	11	291	0.944	12.5	16.1	7.22	6.81	3.1	3.35	4.08	119	2.36	3.35	25.2	10.2	1.15	18.6	1.32	0.649	6.01	3.74	235.266	19.3774	10.2813	26.2189	17.8393	44.1614		1.5542	11.3672	311	97.6	468	45.7	313
PG(O-30:1_16:0)																														23.4	206	31.2	24.4	92.9	46.3
PG(O-30:1_16:1)	4.5087	1.0965	8.6602	5.5814	4.688	5.1852	13.9015	4.5217												16.7	13.4	4.29	3.11	6.15	196	3.93	4.44	29.3	16.8	7	73.5	9.17	7.85	28.5	14.8	63.285	8.7549	2.7775	9.0574	5.7444	9.087		0.1831	3.3008
PG(O-30:1_18:1)	13.9114	9.2225	29.9029	29.0161	23.7139	26.5432	41.2879	20.4928																						1.46	8.41	2.15	2.47	6.2	3.55	192.27	28.9105	8.6445	26.4355	24.058	45.8599		1.1729	12.7734
PG(O-30:1_20:1)																														0.921	6.71	1.59	1.06	2.83	1.78
PG(O-30:1_20:5)	2.1696	1.571	7.2621	5.2594	4.5053	5.0617	8.9015	3.913																												106.763	4.1245		9.8592	4.6113	6.3694			0.7422
PG(O-30:2_16:1)	9.7495	5.7909	12.7379	11.5206	10.1674	10.0926	13.8258	9.1304	78.4	51.3	62.3	0.465	1.7	4.24	4.45	26.3	0.971	3.86	3.53																	12.7536	14.0078	7.9795	7.8223	9.4335	13.4183		0.9186	8.3203	48.7	9.62	33.7	7.81	23.1
PG(O-30:2_18:1)	4.6628	2.4102	4.8155	4.5081	3.4399	4.0432	4.8864	3.3913																						4.02	19.6	5.23	3.53	15.9	8.45	4.2222	4.8249	3.6061	2.6652	4.2688	2.7643		0.5881	4.1406
PG(O-30:2_18:2)																														4.92	23.3	7.97	7.52	20	12.3
PG(O-30:2_20:1)																														0.997	7.19	0.997	1.07	3.31	1.08
PG(O-30:2_20:3)	0.0921	0.1118	0.1596	0.3084	0.0898	0.0602	0.2792	0.1061	0.837	0.677	1.32	0.0208	0.0047	0.0859	0.0007	0.585	0	0.0401	0.0403											0.516	11.5	0.744	0.512	4.62	3.36	0.7295	0.244	0.0997	0.1946	0.083	0.5223		0.0123	0.1977	0.504	0.0599	0.629	0.0778	0.96
PG(O-30:2_20:5)																														0.52	7.68	1.05	0.842	3.22	1.68
PG(O-30:3_14:0)	1.8651	1	4.1553	1.8032	2.5266	2.4074	2.9886	1.7913	310	101	192	3.42	3.9	8.45	4.06	92.5	0.905	6.89	6.2																	6.4251	2.537	1.289	2.9686	2.5797	3.2442		0.1468	1.543	115	27.5	99.3	14	108
PG(O-30:3_16:0)	8.8632	4.0751	12.7379	9.6959	5.7839	8.7654	9.053	5.1014	362	238	296	8.91	12.7	23.9	14.9	186	3.21	19.3	17.6											12.5	70.1	22.1	21.8	52.9	37.5	10.9179	9.1829	6.3939	6.5005	7.4308	10.6157		0.9186	2.6992	329	89.7	166	36.3	282
PG(O-30:3_16:1)	1.9268	1.5389	3.3165	4.4723	2.8919	3.7963	3.1932	3.1304	220	110	180	2.26	4.47	4.72	4.58	86.3	1.01	4.55	4.7	1.83	1.6	0.861	0.493	0.813	8.18	0.616	0.77	3.53	2.44	2.21	14.6	1.17	2.09	8.09	8.14	5.7971	4.2802	1.8414	2.6436	2.4137	4.0552		0.1553	1.6445	86.9	34.1	106	20.2	122
PG(O-30:3_18:2)									257	60.1	156	1.71	2.34	3.68	2.91	68	0.714	2.61	3.34																										109	28.6	77.8	8.53	74.2
PG(O-30:3_20:3)																															11.9			0.0291	0.201
PG(O-30:3_20:5)	0.4547	0.4102	1.1417	0.7406	0.4749	0.6481	1.5833	0.5884	80.6	19.1	53.3	0.615	0.543	0.969	0.239	16	0.132	0.993	1.25	0.679	0.736	0.378	0.402	0.382	9.09	0.35	0.441	1.81	1.18	0.315	7.59	0.583	0.512	2.1	0.903	20.9662	0.9066	0.3683	1.3023	0.3478	0.8705		0.0661	0.3594	21.6	5.37	17.5	2.55	16.6
PG(O-30:4_20:5)									27.6	3.68	14.5	0.107	0.0563	0.237	0.03	4.37	0.0075	0.192	0.36																										5.52	1.03	7.08	0.544	4.13
PG(O-30:6_14:2)									0.108	0.0987	0.195	0.0125	0.0418	0.097	0.0803	0.233	0.0246	0.0615	0.0399																										0.567	0.0955	0.125	0.0782	0.305
PG(O-30:6_20:1)									70.8	31.9	57.6	1.03	1.22	2.21	1.33	25.7	0.346	2.34	2.33																										50.1	9.47	41.8	5.36	32.8
PG(O-30:8_14:0)									1.54	1.53	1.74	0.0828	0.193	0.663	0.326	2.27	0.149	0.491	0.248																										1.89	0.755	0.993	0.218	1.53
PG(O-37:9)	0.5549	0.1094	0.1623	0.4258	0.1126	0.025	0.1265	0.0539	4.33	1.13	1.52	0.0584	0.0568	0.0316	2.38	0.392	0.0051	0.0066	0.0083	0.0392	0.121	0.0342	0.0579	0.0247	0.114	0.0272	0.072	0.106	0.11	0.247	0.479	0.504	0.625	0.788	0.353	0.6329	0.3665	0.7263	0.1944	0.4374	0.1643		0.3017	0.4766	16.8	3.35	3.81	1.44	4.13
PG(O-4:0_12:0)									0.0163	0.0486	0.233	0.0059	0.0043	0.0163	0.118	0.189	0.0036	0.0045	0.0026	0.532	0.0152	1.13	0.0001	0.0005	0.0105	0.001	0.0169	0.0001	0.0026	3.63	2.45	24.9	46.8	43.4	8.32										1.27	0.0535	0.388	0.114	1.01
PG(O-4:0_14:0)																														0.0867	0.275	0.481	0.73	0.797	0.0694
PG(O-41:9)																														0.25	0.42	0.462	0.473	0.578	0.347
PG(O-43:12)									40.4	19	31.5	1.14	2.47	4.25	5.92	12.5	1.01	1.98	1.78											0.292	0.526	0.516	0.554	0.696	0.365										43.1	11.2	7.33	6.13	18.3
PG(O-46:0)																				0.13	0.177	0.066	0.0672	0.0724	2.52	0.141	0.113	0.334	0.159
PG(O-50:1)									342	52	160	1.44	2.2	5.57	4.04	93.1	0.881	2.8	4.38																										102	33.6	89.3	8.98	88.9
PG(O-6:0_12:1)									0.0268	0.529	1.46	0.06	0.0498	0.215	0.0001	1.47	0.0466	0.192	0.146																										0.0117	0.0104	0.0094	0.0757	0.328
PG(O-6:0_18:0)									184	139	130	4.01	12.4	29.9	40.7	117	7.31	18.6	10.8											1.05	1.45	1.31	1.32	1.11	0.983										140	95.4	144	21.8	102
PG(O-6:0_20:1)																				0.196	0.287	0.176	0.246	0.149	0.54	0.315	0.265	0.948	0.632
PG(O-6:0_20:6)									16.1	10.7	10.6	0.401	0.7	2.17	2.55	6.74	0.374	1.39	0.545																										15.5	5.85	7.76	1.95	11.8
PG(O-7:0_20:3)																														0.0288	0.0392	0.0574	0.0381	0.0489	0.0169
PG(O-9:0_22:3)	3.6994	1.8633	3.6971	3.6136	0.8371	1.0741	3.0871	0.5159																												3.6425	3.7471	2.7008	1.6381	1.7628	3.8344		1.3847	4.4141
PG(P-17:3_16:2)	1.7341	1.5067	2.5942	2.347	1.6804	2.6512	3.2462	2.1623																												2.9227	2.3891	2.2864	1.1766	1.3676	3.3036		0.8305	2.7734
PG(P-23:7_21:0)																				0.0021	0.0046	0.0019	0.0061	0.0032	0.0151	0.0139	0.013	0.0256	0.0375
PG(P-26:8_18:0)																														0.0053	0.0133	0.0055	0	0.0034	0
PG(P-4:0_19:2)										0.0039	0.019	0.0013	0.0003		0.0009	0.0028	0.282	0.002	0.0014																												0.0029	0.0017	0.0142
PI(12:1_3:0)																				0.293	0.695	0.971	1.77	0.721	6.7	2.43	3.47	3.75	4.25
PI(14:0_30:0)																														38.6	73.6	135	96.9	214	58.4
PI(18:2_24:4)									25.5	19.2	73.4	3.29	40	60	9.98	11	2.1	4.97	2.36																										38.2	6.37	8.69	32.4	44.9
PI(20:0_20:3)	44.6	54.4	159	128	65.7	16	20.5	675																												358	78	185	7.96	43.7	61.1	775	105	43.7
PI(20:2_5:0)									16	9.89	12.4	1.04	7.29	20.9	5.96	4.81	0.759	3.45	1.37																										16	3.64	6.36	4.65	22.3
PI(20:4_18:0)																														0.0694	0.0384	0.273	0.187	0.138	0.106
PI(24:2_16:1)																				0.342	1.45	1.06	2.05	1.04	6.97	2.69	7.86	4.5	8.96
PI(24:6_22:3)	3.98	4.36	8.1	11.8	4.92	1.16	1.61	61.9																												23.6	7.29	15.1	0.756	4.03	4	71.2	9.81	3.09
PI(28:6_18:3)																														2.44	3.88	7.9	11.9	10.7	1.61
PI(30:0_16:3)									67.1	24.8	32.9	2.41	18.3	134	15.4	15.8	4.37	7.05	4.92											10.4	25.5	61.3	30.9	91.9	26.5										164	20.5	22.5	31.7	127
PI(38:4)	0.642	0.223	0.863	0.34	1.11	0.426	0.104	1.56																						0.044	0.0149	0.1	0.0517	0.0095	0.0674	0.36	1.28	1.04	0.154	1.11	0.928	31.2	1.34	0.562
PI(38:5)									0.813	3.27	3.59	1.23	2.27	0.444	1.36	1.61	0.288	0.346	0.167																										0.181	2.73	1.21	0.572	3.13
PI(4:0_21:2)	5.72	7.18	23	13	20.2	2.07	2.45	13.5																												27.9	6.17	22.8	1.14	5.92	9.72	48.9	10.2	6.87
PI(5:0_14:2)																														0.225	0.136	0.631	0.246	0.34	0.129
PI(O-15:2_18:0)									3.74	3.19	2.58	0.279	1.47	4.81	0.275	1.71	0.197	1.12	0.31																										0.623	0.377	1.14	0.325	4.5
PI(O-16:0_14:1)	4.25	3.06	39	9.42	22.6	1.9	2.39	10.1																												12.7	7.69	7.34	1.09	2.06	14.8	29.5	6.21	5.23
PI(O-23:0_23:4)																				18.8	42.6	25.3	99.5	27	93.4	101	165	507	337
PI(O-6:0_20:0)									4.48	2.66	10.6	0.52	2.94	3.42	1.61	0.477	0.352	0.143	0.0582																										8.13	1.37	1.88	8.39	7.99
PS(12:0_29:4)																				0.0033	0.0032	0.0026		0.0042	0.0032	0.0024	0.0036	0.0068	0.0056	0.0062	0.0092	0.0062	0.008	0.0075	0.0059
PS(13:0_27:6)																				0.0008	0.0008	0.0011		0.0008	0.001	0.0005	0.0011	0.0013	0.0011
PS(15:0_26:5)									0.0044	0.0085	0.0108	0.006	0.0053	0.0054	0.0039	0.0073	0.0081	0.0077	0.0066																										0.0046	0.0097	0.0063	0.0026	0.0097
PS(17:2_26:6)	0.0014	0.0006	0.0021	0.0026	0.0014	0.006	0.0016	0.0013																												0.0001	0	0	0.0005	0.0012	0.0009	0	0.0003	0.0009
PS(18:4_20:2)																														0.0005	0.0007	0.0005	0.0004	0.0004	0.0002
PS(20:3_21:2)																				0.0001	0.0002	0.0001		0.0002	0.0001	0.0001	0.0002	0.0002	0.0002
PS(21:0_18:1)									0.0211	0.0366	0.0451	0.0258	0.0267	0.0259	0.0143	0.036	0.0274	0.0318	0.0223																										0.0128	0.0317	0.0239	0.0141	0.0274
PS(21:4_17:0)									0.0002	0.0003	0.0004	0.0004	0.0004	0.0004	0	0.0005	0.0003	0.0003	0.0002																										0	0.0002	0.0001	0.0002	0.0002
PS(21:5_5:0)																				0.0298	0.0333	0.0333		0.0219	0.0266	0.0209	0.0176	0.0273	0.018
PS(22:4_18:4)	0.0035	0.0018	0.0041	0.0039	0.0025	0.0045	0.0031	0.003																												0.0027	0.008	0.0023	0.0032	0.004	0.0054	0.0071	0.002	0.0045
PS(25:1_14:1)																				0.0034	0.0022	0.0018		0.0025	0.0021	0.0019	0.0024	0.0052	0.004
PS(25:5_15:2)																														0.0009	0.001	0.0009	0.0011	0.0014	0.0009
PS(26:0_15:0)																				0.0064	0.006	0.0043		0.0051	0.0048	0.005	0.0056	0.0104	0.0064	0.0045	0.0063	0.0077	0.0144	0.0095	0.0094
PS(26:4_17:1)																														0.0016	0.0048	0.0021	0.0027	0.0026	0.0015
PS(28:5_15:0)																				0.0014	0.0016	0.0012		0.0014	0.0014	0.0009	0.0014	0.0026	0.0024
PS(28:5_15:1)																				0.0002	0.0002	0.0001		0.0003	0.0002	0.0001	0.0002	0.0004	0.0004
PS(33:1)+D7:(s)	0.0001	0.003	0.0043	0.0006	0.0002	0.0002	0.0011	0.0001																															0.0346	0.0058	0.0005
PS(O-16:3_17:3)																														0.0019	0.0049	0.001	0.0031	0.0042	0.0013
PS(O-18:3_20:2)	0.0167	0.0056	0.0181	0.0155	0.0151	0.0095	0.0134	0.0099																												0.0137	0.0136	0.0148	0.0109	0.0094	0.0263	0.0156	0.0159	0.0186
PS(O-21:3_19:3)	0.0037	0.0022	0.0043	0.004	0.0032	0.004	0.0035	0.0029																												0.0037	0.0054	0.0037	0.0041	0.003	0.0055	0.0044	0.0038	0.0032
PS(O-22:7_19:2)																														0.004	0.0013	0.0029	0.003	0.0012	0.0018
PS(O-27:0_12:0)																														0.0005	0.0007	0.0003	0.0004	0.0001	0.0002
PS(O-28:8_13:1)	0.0027	0.0027	0.0049	0.0034	0.0017	0.004	0.0024	0.0021																												0.0029	0.0047	0.0056	0.0018	0.0038	0.0043	0.0059	0.0048	0.0048
PS(O-4:0_13:0)																				0.0001				0.0006	0.0005
SiE(18:1)																				0.0189	0.0167	0.0183	0.0172	0.0199	0.0288	0.019	0.0226	0.03	0.0227
SiE(18:2)																				0.841	0.682	0.783	0.909	0.661	0.801	0.557	0.666	1.16	0.97
SiE(18:3)																				0.7	0.827	0.897	0.978	0.951	0.642	0.759	0.538	1.21	1.09
SM(d12:0_30:2)									0.0022	0.0025	0.0021	0.0014	0.0015	0.0012	0.0014	0.0018	0.002	0.0016	0.0011																										0.0015	0.002	0.0023	0.0018	0.0021
SM(d13:0_27:1)									0.0002	0.0004	0.0003	0.0002	0	0.0001	0.0001	0.0003	0.0003	0.0002	0																										0.0001	0.0003	0.0002	0.0001	0.0001
SM(d18:1_16:1)																														0.0018	0.0027	0.0028	0.0015	0.0034	0.0016
SM(d18:1_16:2)																														0.0006	0.0009	0.001	0.0006	0.0012	0.0007
SM(d18:1_18:0)																				0.0298	0.031	0.0314	0.0314	0.0352	0.0568	0.0229	0.0379	0.0581	0.0265
SM(d18:1_18:1)+D9:(s)									0.0016	0.0021	0.0017	0.0019	0.0017	0.0014	0.0019	0.0019	0.0014	0.0014	0.0019											0.0004	0.0004	0.0005	0.0005	0.0003	0.0002										0.0016	0.0016	0.0013	0.0016	0.0014
SM(d18:1_19:3)	0.004	0.0017	0.0067	0.0034	0.0051	0.0052	0.0067	0.0055	0.0058	0.0053	0.007	0.0068	0.0058	0.0046	0.0004	0.0061	0.0058	0.0069	0.0084																	0.0001	0	0.0004	0		0.0001	0.0001	0.0001	0.0015	0.0005	0.0012	0.0013	0.0009	0.002
SM(d18:1_19:4)																						0.0001		0.0001	0.0001	0.0002	0.0002	0.0001	0.0003
SM(d18:1_21:4)	0	0	0	0	0.0011	0	0	0.0011	0.0183	0.0087	0.0248	0.0199	0.0154	0.0121	0.0022	0.0181	0.0209	0.0354	0.0438	0.0101	0.0166	0.0101	0.0185	0.0201	0.0231	0.0103	0.0166	0.0264	0.0106	0.0003	0.0009	0	0.0002	0.0006	0.0002		0	0		0	0	0	0	0	0.0009	0.0023	0.0035	0.0026	0.0024
SM(d18:1_22:1)	0.0049	0.004	0.01	0.0033	0.01	0.0154	0.005	0.0071	0.113	0.192	0.193	0.13	0.086	0.0725	0.0715	0.112	0.0715	0.0711	0.0301	0.0596	0.0989	0.0477	0.0673	0.0658	0.095	0.027	0.0793	0.0675	0.0285	0.0927	0.0923	0.0973	0.084	0.114	0.108	0.0047	0.0109	0.0047	0.0058	0.0116	0.0085	0.0153	0.0036	0.0079	0.0441	0.145	0.125	0.0634	0.107
SM(d18:1_23:1)	0.0425	0.0223	0.0381	0.0314	0.0301	0.0742	0.0324	0.0313	0.0502	0.0859	0.0756	0.0481	0.0344	0.0258	0.0332	0.0346	0.0288	0.0343	0.0066	0.0311	0.0433	0.016	0.0065	0.0095	0.0268	0.0036	0.0068	0.0294	0.0146	0.0067	0.01	0.0102	0.0057	0.0188	0.0095	0.0479	0.1083	0.0421	0.0508	0.0568	0.0488	0.0787	0.0284	0.0413	0.0322	0.102	0.0735	0.0549	0.0952
SM(d18:1_24:1)	0.0014	0.0001	0	0.0007	0	0	0.0002	0	0.634	0.965	0.847	0.596	0.641	0.375	0.358	0.645	0.586	0.622	0.293	0.236	0.333	0.171	0.194	0.231	0.314	0.154	0.226	0.281	0.181							0	0	0	0	0	0.0004	0	0	0.0003	0.257	0.794	0.61	0.44	0.561
SM(d18:1_24:2)	0.0144	0.0123	0.0074	0.0149	0.0063	0.035	0.0106	0.0055	0.0451	0.0839	0.0762	0.0593	0.0399	0.0162	0.0229	0.0567	0.0445	0.0521	0.0187		0.0004				0.0008		0		0.0001	0.113	0.181	0.128	0.0903	0.148	0.108	0.0396	0.1443	0.0412	0.0463	0.144	0.037	0.151	0.0081	0.004	0.0375	0.0943	0.0741	0.0231	0.061
SM(d18:1_24:3)									0.0033	0.0058	0.0079	0.0046	0.0018	0.0018	0.0025	0.0048	0.0054	0.0043	0.0021																										0.0023	0.0074	0.0024	0.0019	0.0048
SM(d18:1_24:4)																						0.0018	0.0002	0.0001		0.0007	0.0003	0.0003	0.0003
SM(d18:1_25:1)									0.0421	0.0678	0.0551	0.0416	0.0283	0.0089	0.0189	0.0129	0.0135	0.0084	0.0055	0.019	0.0207	0.0078	0.0153	0.0196	0.0249	0.005	0.0116	0.0205	0.0064																0.0264	0.0968	0.065	0.0591	0.102
SM(d18:1_25:2)	0.0002	0	0.0002	0	0	0	0	0																						0.004	0.0134	0.0051	0.0034	0.0111	0.012	0.0003	0.0015	0.0003	0.0004	0.001	0.0004	0.0016	0.0001	0.0002
SM(d18:1_26:1)																				0.0077	0.0109	0.0056	0.0063	0.0071	0.0083	0.0041	0.004	0.0093	0.0089
SM(d18:1_26:2)	0.0001	0	0.0001	0	0.0002	0.0007	0.0001	0												0.0011	0.0023	0.0004	0.0005	0.0009	0.0015	0.0004	0.0009	0.0015	0.0007								0	0	0	0	0.0002	0.0002	0	0.0001
SM(d18:1_26:4)	0.0574	0.0256	0.0323	0.0421	0.0446	0.0974	0.0403	0.0254																												0.0023	0.0498	0.0373	0.0414	0.0739	0.0597	0.0719	0.0245	0.0318
SM(d18:1_26:5)	0.0048	0.0016	0.0042	0.0032	0.0044	0.0097	0.0035	0.0013																												0.0006	0.0049	0.0003	0.001	0.0026	0.0046	0.004	0.0002	0.0013
SM(d18:2_24:0)									0.001	0.0035	0.0031	0.0023	0.0011	0.001	0.0027	0.0018	0.0021	0.0021	0.0005																										0.0013	0.0084	0.0061	0.0017	0.0041
SM(d18:4_18:0)																				0.0197	0.0167	0.01	0.0092	0.0094	0.0087	0.0081	0.0114	0.0104	0.0135
SM(d20:0_16:1)																														0.0186	0.0283	0.0207	0.0129	0.0302	0.0268
SM(d32:1)	0.078	0.0402	0.0785	0.0744	0.0792	0.1198	0.0659	0.0588	0.0885	0.163	0.164	0.0835	0.0734	0.0462	0.0676	0.0933	0.102	0.088	0.0591	0.0588	0.0581	0.0347	0.0435	0.0532	0.0786	0.0354	0.0575	0.071	0.0568	0.0566	0.0811	0.0562	0.0375	0.0807	0.0527	0.0658	0.1345	0.0543	0.0736	0.1061	0.0957	0.1181	0.0291	0.0746	0.0505	0.123	0.0881	0.0478	0.0593
SM(d33:1)	0.0151	0.007	0.015	0.0121	0.011	0.0249	0.0104	0.0107	0.0196	0.0316	0.0303	0.0222	0.0211	0.0084	0.0134	0.016	0.0187	0.0172	0.0091	0.0399	0.0588	0.0242	0.0182	0.0258	0.0461	0.0205	0.0313	0.0465	0.0387	0.0122	0.0215	0.0124	0.0102	0.0182	0.0109	0.0114	0.0302	0.0096	0.0135	0.0193	0.0164	0.021	0.0036	0.0135	0.0115	0.0275	0.0211	0.0121	0.0204
SM(d34:0)	0.0682	0.0277	0.0534	0.0563	0.0798	0.1108	0.0665	0.0515	0.0381	0.076	0.0754	0.0408	0.048	0.0197	0.0232	0.0366	0.0456	0.0388	0.0289	0.136	0.0855	0.0611	0.0537	0.0905	0.101	0.0495	0.108	0.136	0.0692	0.018	0.0288	0.0198	0.0191	0.0312	0.0216	0.0622	0.1404	0.0656	0.055	0.1027	0.1271	0.1091	0.0451	0.0767	0.0292	0.0756	0.0517	0.0203	0.0486
SM(d34:1)	3.5978	1.7739	3.267	3.0702	3.0674	6.0374	2.8571	2.6538	2.04	3.63	3.93	1.98	1.55	0.85	1.33	2.06	2.06	1.77	1.05	1.38	1.37	0.927	0.794	1.13	1.62	0.868	1.27	1.78	1.2	1.79	3.5	2.3	1.51	2.66	1.96	2.5745	9.1228	2.6013	2.9377	5.6533	5.7257	5.8824	1.4739	3.417	1.29	3.72	2.42	1.6	2.54
SM(d34:2)	0.016	0.0054	0.0191	0.0202	0.0127	0.0348	0.0117	0.0128																						0.0007	0.0009	0.0013	0.0006	0.0015	0.0005	0.0144	0.0374	0.0112	0.0162	0.0272	0.0162	0.0297	0.005	0.0149
SM(d34:3)	0.0025	0.0015	0.0025	0.0025	0.0024	0.0051	0.0018	0.0017	0.0035	0.0071	0.0051	0.0037	0.0022	0.0015	0.0025	0.0033	0.0017	0.0023	0.0007	0.0061	0.0081	0.0031	0.0022	0.0039	0.006	0.0024	0.0039	0.0079	0.0045	0.0008	0.0012	0.0012	0.0007	0.0016	0.0008	0.0022	0.004	0.0013	0.0019	0.0033	0.0026	0.0032	0	0.0018	0.002	0.0053	0.0029	0.0014	0.0025
SM(d35:1)	0.0465	0.0223	0.0524	0.0353	0.0404	0.0849	0.0398	0.0335	0.0313	0.0586	0.0503	0.0264	0.0203	0.0144	0.0161	0.0304	0.0292	0.022	0.0095	0.0463	0.0424	0.0265	0.0146	0.0282	0.0489	0.0161	0.0248	0.0454	0.0446	0.0368	0.0672	0.0457	0.031	0.0573	0.0372	0.0472	0.1078	0.0334	0.0376	0.0496	0.0583	0.0706	0.0094	0.0318	0.0158	0.05	0.0328	0.0104	0.0267
SM(d35:3)	0.0005	0.0003	0.0007	0.0006	0.0005	0.001	0.0004	0.0003	0.0002	0.0004	0.0003	0.0002	0.0001	0.0001	0.0001	0.0002	0.0001	0.0001	0	0.0012	0.0014	0.0003	0.0003	0.0005	0.0007	0.0003	0.0005	0.0011	0.0005							0.0004	0.0008	0.0002	0.0004	0.0007	0.0005	0.0006		0.0003	0.0001	0.0003	0.0002	0.0001	0.0001
SM(d36:0)	0.013	0.0034	0.0099	0.006	0.014	0.0145	0.0063	0.0084	0.0412	0.0898	0.0822	0.0571	0.028	0.0175	0.03	0.0612	0.0749	0.0271	0.0246	0.0152	0.0219	0.017	0.0121	0.024	0.0227	0.0129	0.0114	0.0373	0.007	0.0295	0.0461	0.0157	0.016	0.0297	0.0423	0.0048	0.0146	0.0056	0.0048	0.0058	0.0186	0.008	0.0029	0.0088	0.0224	0.0614	0.0316	0.0167	0.0242
SM(d36:1)	0.7464	0.2139	0.534	0.3877	0.742	0.772	0.3143	0.5904	0.638	1.23	1.12	0.801	0.466	0.303	0.435	0.76	0.817	0.514	0.408	0.18	0.2	0.189	0.203	0.265	0.38	0.14	0.222	0.324	0.131	0.293	0.409	0.277	0.23	0.336	0.379	0.2622	0.6667	0.2521	0.2331	0.2907	0.5686	0.3594	0.16	0.4922	0.263	0.677	0.407	0.213	0.285
SM(d36:4)	0.0755	0.0329	0.0712	0.0521	0.0618	0.1112	0.046	0.0527	0.141	0.308	0.276	0.148	0.1	0.064	0.0941	0.131	0.14	0.126	0.0792	0.127	0.122	0.0851	0.0713	0.104	0.167	0.0673	0.113	0.17	0.158	0.0599	0.0992	0.0548	0.0452	0.0776	0.0555	0.0062	0.0407	0.0156	0.021	0.0827	0.0781	0.1112	0.0197	0.0712	0.0856	0.262	0.198	0.0864	0.186
SM(d37:4)																				0.0002	0.0006	0.0002	0.0003	0.0006	0.0005	0.0004	0.0005	0.0008	0.0009
SM(d38:1)	0.0755	0.0231	0.0521	0.0361	0.0597	0.092	0.0314	0.0362	0.0664	0.12	0.14	0.0846	0.0386	0.021	0.0472	0.0795	0.0878	0.0407	0.0239	0.0358	0.0534	0.0339	0.0297	0.0531	0.0805	0.0277	0.0357	0.071	0.0203	0.124	0.196	0.0734	0.0634	0.136	0.136	0.0355	0.0718	0.0296	0.0202	0.0509	0.0613	0.0584	0.0095	0.0313	0.0272	0.0943	0.0435	0.0324	0.0412
SM(d38:2)	0.0008	0.0006	0.0013	0.0008	0.0013	0.002	0.001	0.0006	0.0017	0.0058	0.0047	0.0031	0.0017	0.0019	0.0019	0.0054	0.0018	0.0028	0.0018	0.0068	0.0091	0.0056	0.0089	0.0091	0.0101	0.004	0.0099	0.0068	0.0029							0.0008	0.0019	0.001	0.0011	0.0011	0.0015	0.0012	0.0007	0.0011	0.001	0.0034	0.0026	0.0013	0.0016
SM(d38:4)	0.011		0.0068	0.0015	0.0099	0.0177	0.003	0.0057	0.0108	0.0299	0.0242	0.0139	0.0023	0.0006	0.0066	0.0161	0.0231	0.0108	0.0023																		0.0039				0.0053	0.0039		0.0054	0.0002	0.0149	0.0082		0.0005
SM(d40:0)									0.0026	0.003	0.0022	0.0007	0.0004	0.0002	0.0001	0.0008	0.0011	0.0004	0.0007	0.0043	0.0026	0.0025	0.0013	0.0054	0.003	0.0027	0.0044	0.0061	0.0042																0.0001	0.0009	0.0002	0.0003	0.0007
SM(d40:1)	0.4313	0.2157	0.5717	0.4298	0.5326	0.8262	0.3492	0.4288	0.19	0.502	0.428	0.314	0.154	0.119	0.137	0.254	0.268	0.17	0.134	0.455	0.487	0.422	0.283	0.61	0.657	0.297	0.438	0.696	0.408	0.0054	0.0132	0.0069	0.005	0.0105	0.007	0.2813	0.6877	0.3032	0.3431	0.592	0.6086	0.6503	0.1164	0.3728	0.0913	0.274	0.159	0.116	0.203
SM(d40:2)	0.0804	0.0358	0.0484	0.0528	0.0616	0.1467	0.0587	0.0492	0.0342	0.0581	0.0619	0.0352	0.0296	0.0209	0.0226	0.0327	0.0213	0.0214	0.0076	0.155	0.256	0.123	0.179	0.169	0.263	0.0774	0.212	0.187	0.0854	0.17	0.257	0.196	0.175	0.256	0.26	0.0408	0.1104	0.0457	0.0477	0.076	0.0603	0.0926	0.0267	0.0466	0.0118	0.0486	0.0398	0.0185	0.0402
SM(d40:3)																				0.0099	0.0174	0.0072	0.0073	0.0089	0.0141	0.0027	0.0066	0.0157	0.0034	0.0009	0.0017	0.0007	0.0007	0.001	0.0007
SM(d41:1)	0.0364	0.0186	0.0316	0.0284	0.0284	0.0622	0.0278	0.0312	0.0563	0.0811	0.093	0.0612	0.0361	0.0253	0.0305	0.0473	0.0368	0.0304	0.0171	0.0421	0.0394	0.0299	0.0172	0.0426	0.06	0.0255	0.0273	0.0571	0.0419	0.0243	0.0261	0.0148	0.0104	0.0238	0.0269	0.0221	0.0578	0.0257	0.0234	0.0429	0.0402	0.0464	0.0077	0.0241	0.0232	0.0692	0.0467	0.0294	0.0516
SM(d41:2)	0.0972	0.0355	0.0834	0.0742	0.0599	0.1619	0.0725	0.0631	0.0158	0.0233	0.0236	0.0148	0.0114	0.0077	0.0107	0.0105	0.0067	0.0085	0.002	0.0518	0.0794	0.0271	0.01	0.0152	0.0473	0.006	0.0107	0.0497	0.0244	0.0988	0.15	0.162	0.102	0.208	0.134	0.1139	0.255	0.0926	0.1112	0.1507	0.1213	0.1949	0.0621	0.0889	0.016	0.0337	0.0197	0.0201	0.0315
SM(d41:3)																				0.0008	0.0015	0.0002	0	0.0002	0.0006	0	0.0001	0.0005	0.0002
SM(d42:0)									0.0643	0.0167	0.0526	0.0125	0.0106	0.0078	0	0.031	0.0038	0.0062	0.0153	0.0184	0.0121	0.0099	0.0047	0.0081	0.114	0.0055	0.0073	0.0172	0.0097																0.0009	0	0.0032	0.0013	0.0019
SM(d42:1)									0.19	0.283	0.316	0.144	0.129	0.0678	0.0529	0.186	0.118	0.12	0.0922	0.328	0.353	0.208	0.168	0.247	0.529	0.12	0.237	0.375	0.227	0.0045	0.0099	0.0063	0.0051	0.0196	0.0061										0.0539	0.156	0.192	0.0722	0.118
SM(d42:2)	3.5307	1.6383	4.8377	3.6491	4.2487	9.4206	3.3968	3.5385	2.55	4.5	4.27	2.99	3.23	1.82	1.7	3.21	2.88	3.26	1.69	2.08	3.11	1.66	1.59	2.14	3.18	1.47	1.7	2.35	1.75	1.05	1.2	1.24	0.817	1.94	1.22	3.671	9.1462	3.2154	4.3243	6	4.7648	6.8877	2.2642	3.5364	1.37	4.29	3.11	2.58	3.07
SM(d42:3)	0.0952	0.0386	0.1539	0.0865	0.1331	0.2897	0.0979	0.0837	0.109	0.231	0.238	0.131	0.103	0.0463	0.0574	0.145	0.0734	0.134	0.0478	0.243	0.404	0.131	0.15	0.19	0.291	0.0846	0.185	0.273	0.13	0.0923	0.132	0.118	0.0911	0.137	0.0825	0.0594	0.1694	0.0447	0.0705	0.1344	0.1091	0.1788	0.021	0.1044	0.0787	0.24	0.192	0.0861	0.106
SM(d42:4)	0.0089	0.0043	0.0108	0.0084	0.0103	0.02	0.0065	0.0051	0.0125	0.0214	0.0206	0.0114	0.0073	0.0052	0.0072	0.0115	0.0093	0.0116	0.0036	0.0085	0.0161	0.0042	0.0026	0.005	0.0085	0.0021	0.0047	0.011	0.0033	0.0014	0.0021	0.0006	0.001	0.0016	0.0019	0.0061	0.018	0.0044	0.0079	0.0106	0.0124	0.0137	0.0019	0.0077	0.0066	0.0143	0.017	0.0062	0.01
SM(d42:5)									0.0012	0.0029	0.0036	0.0019	0.0008	0.0007	0.001	0.0033	0.0008	0.0014	0.0002											0.0022	0.0035	0.0025	0.0022	0.0054	0.0072										0	0.0021	0.0021	0.0005	0.0008
SM(d43:0)																														0.0001	0.001	0.0002	0.0002	0.0008	0.0006
SM(d43:1)																				0.0005	0.0008	0.0004	0.0002	0.0007	0.0005	0.0004	0.0007	0.0005	0.0006	0.0004	0.0032	0.0003	0.0005	0.0012	0.0019
SM(d43:2)									0.0275	0.0395	0.0319	0.0242	0.0162	0.0063	0.0108	0.0069	0.0061	0.0045	0.0044	0.0336	0.0461	0.0155	0.0296	0.0342	0.0452	0.0126	0.022	0.0379	0.0155	0.018	0.022	0.0243	0.0139	0.049	0.0254										0.0142	0.0638	0.0388	0.0328	0.0575
SM(d44:1)	0.0129	0.0176	0.0905	0.0779	0.091	0.0641	0.0983	0.0856	0.375	0.103	0.322	0.0733	0.0366	0.035	0.0005	0.184	0.031	0.0248	0.113											0.0009	0.0126	0.0071	0.0073	0.0152	0.0069		0	0.0001	0	0	0.0006	0.0004	0	0.0014	0.0025	0.0177	0.0447	0.0795	0.0886
SM(d44:2)	0.0585	0.0431	0.1476	0.0965	0.1051	0.109	0.1559	0.1027	0.675	0.185	0.539	0.0894	0.0896	0.0627	0.027	0.222	0.056	0.0692	0.128	0.102	0.137	0.0788	0.0589	0.0949	0.491	0.0512	0.071	0.131	0.104	0.0587	0.088	0.0564	0.0449	0.103	0.0814	0.0043	0.0473	0.0168	0.0097	0.0341	0.0268	0.0379	0.0103	0.0442	0.0448	0.0687	0.357	0.112	0.138
SM(d44:3)	0.0035	0.002	0.0055	0.0056	0.0076	0.0048	0.0091	0.0031	0.001	0.0007	0.0006	0.0002	0.0002	0.0001	0.0002	0.0005	0.0001	0.0004	0.0004	0.001	0.0026	0.0017	0.0006	0.0018	0.0278	0.0007	0.0006	0.003	0.0018	0.0007	0.0026	0.0006	0.0007	0.0014	0.001	0.0008	0.0024	0.002	0.0011	0.0034	0.0024	0.0055	0.0008	0.0035	0.0002	0.0009	0.0006	0.0001	0.0004
SM(d44:4)																				0.0048	0.002	0.0018	0.0011	0.0041	0.0398	0.002	0.0036	0.0031	0.0025
SM(d44:5)	0.3084	0.1365	0.2576	0.2	0.3005	0.5252	0.2032	0.1258	0.739	1.07	0.872	0.594	0.442	0.352	0.321	0.646	0.648	0.735	0.294	0.135	0.139	0.116	0.0853	0.129	0.17	0.112	0.138	0.169	0.138	0.0154	0.0176	0.0174	0.0141	0.0293	0.018	0.0143	0.2947	0.2	0.1718	0.3253	0.3223	0.3829	0.1118	0.1847	0.277	1.23	0.84	0.349	0.586
SM(d44:6)	0.005	0.0015	0.0048	0.0036	0.0036	0.0113	0.0014	0.0014	0.006	0.0101	0.0089	0.0049	0.0049	0.0025	0.003	0.0049	0.0036	0.003	0.0019	0.0176	0.0328	0.0125	0.0111	0.0156	0.0201	0.0093	0.016	0.0226	0.0162							0.0006	0.0055	0.0003	0.001	0.0033	0.0046	0.0044	0.0002	0.0017	0.0024	0.0088	0.0078	0.0029	0.0068
SM(t22:1)																				0.0083	0.0083	0.0095	0.0089	0.0083	0.0115	0.0088	0.0083	0.0082	0.0097
SM(t33:2)																				0	0.0001	0.0001	0	0.0001	0	0	0	0	0
SM(t36:4)																				0	0.0001	0.0001	0.0001	0.0001	0.0001	0	0	0	0
SM(t37:5)																				0.0084	0.0094	0.0078	0.02	0.0109	0.0194	0.0085	0.0165	0.0166	0.007
SM(t37:6)																				0	0.0003	0.0002	0.0002	0.0006	0.0001	0.0002	0.0004	0.0106	0.0009
SM(t39:0)																				0.005	0.0069	0.0015	0.0025	0.0021	0.0037	0.0011	0.0018	0.0035	0.0017
SM(t39:3)																				0.0017	0.0016	0.0023	0.0017	0.0017	0.0023	0.0013	0.002	0.0017	0.0009
SM(t39:5)																				0.0042	0.0044	0.0096	0.0171	0.0326	0.0434	0.0175	0.0208	0.0325	0.0244
SM(t39:6)																				0.0094	0.0099	0.0101	0.0101	0.0098	0.0116	0.0093	0.0101	0.0157	0.0126
SM(t40:5)																				0.0004	0.0002	0.0002	0.0002	0.0004	0.0008	0.0003	0.0003	0.0005	0.0004
SM(t41:6)																				0.0295	0.0302	0.0249	0.0232	0.0359	0.0475	0.0432	0.0392	0.0361	0.0276
SM(t41:7)																				0.0005	0.0009	0.0013	0.0012	0.0011	0.001	0.0005	0.0002	0.0028	0.0039
SM(t42:1)																				0.0031	0.0046	0.0017	0.0031	0.0036	0.006	0.0011	0.0036	0.0048	0.0023
SPH(d18:0)	0	0	0	0	0	0	0	0																												0.0011	0.0001	0.0002	0.0001	0	0.0001	0	0	0
SPH(d18:1)	0.0002	0.0004	0.0005	0.0002	0.0004	0.0004	0.0003	0.0002																						0.0001	0	0	0	0	0	0.0104	0.0009	0.0039	0.0007	0.0008	0.0005	0.0003	0.0006	0.0008
SPH(d19:1)																																				0.1859	0.1396	0.126	0.0837	0.0728	0.0567	0.0152	0.0057	0
SPH(d20:1)	0.002	0.0022	0.0025	0.0025	0.0017	0.0023	0.0026	0.0028	0.0019	0.0026	0.0025	0.0016	0.0025	0.0021	0.0014	0.0019	0.0033	0.0015	0.0019	0.0026	0.0037	0.0036	0.0034	0.0027	0.0047	0.0033	0.0026	0.0044	0.0056	0.0023	0.0021	0.0023	0.0015	0.0019	0.0026	0.0031	0.0029	0.0036	0.0032	0.0027	0.0026	0.0024	0.0022	0.003	0.0022	0.0024	0.0022	0.0022	0.0015
SPH(t18:1)																				0.0024	0.003	0.0051	0.004	0.0036	0.0044	0.0034	0.006	0.0041	0.0049
SPH(t20:1)																				0.0056	0.0091	0.0105	0.0087	0.0061	0.0121	0.0073	0.0081	0.005	0.0087
ST(d18:1_24:1)																				0.0134	0.0144	0.0091	0.0167	0.0157	0.024	0.0078	0.0152	0.0218	0.0107
ST(d38:2)																				0.0007	0.0005	0.0006	0.0012	0.0007	0.0016	0.0006	0.0014	0.0012	0.0005
ST(d40:1)																				0.0027	0.0034	0.0034	0.005	0.0042	0.0059	0.002	0.004	0.0045	0.0027
ST(d40:2)																				0.0224	0.0297	0.0289	0.0383	0.0281	0.0503	0.0164	0.0348	0.0301	0.0115
ST(d40:3)																				0.0011	0.0018	0.0013	0.0015	0.002	0.0026	0.0011	0.0018	0.0019	0.0009
ST(d42:1)																				0.0049	0.0048	0.0054	0.0059	0.0053	0.0069	0.0017	0.0051	0.0073	0.0047
ST(d42:2)																				0.0413	0.0526	0.0503	0.0463	0.0504	0.0705	0.0256	0.046	0.0573	0.0259
TG(10:0_20:4_20:5)									0.0128		0.0082					0.0005																													0.0007		0.0022	0.0003	0.0002
TG(10:0_24:1_24:1)	0.0004	0.0002	0.0008	0.001	0.001	0.0009	0.0027	0.0006																												0.0366	0.0022	0.0003	0.0032	0.0015	0.0025	0.0018	0.0001	0.0008
TG(10:0_8:0_16:0)									0.0001	0.0009	0.0002	0.0004	0.0001	0.0001		0.0001	0.0019		0																										0.0004	0.0001	0	0.0002	0.0001
TG(10:0_8:0_8:0)																														0.0002	0.0003	0.0002	0.0003	0.0003	0.0002
TG(11:0_10:0_22:5)+OO:(s)									0.0342	0.0217	0.0469	0.0182	0.0127	0.0078	0.0154	0.0368	0.01	0.0169	0.0224																										0.0024	0.0091	0.0173	0.0046	0.0055
TG(11:0_14:2_14:2)+OO:(s)																														0.0008	0.0025	0.0007	0.0009	0.0018	0.001
TG(11:0_21:2_21:2)									0.0002	0.0001	0.0003	0.0001	0.0001	0	0	0.0002	0	0	0.0001																										0.0001	0.0001	0.0001	0.0001	0.0002
TG(11:0_23:1_23:1)									0.0048	0.0008	0.0026	0.0003	0.0002	0.0002	0.0001	0.0009	0.0004	0.0001	0.0003																										0.0009	0.0017	0.0069	0.0009	0.0013
TG(11:0_27:5)+OO:(s)																														0.0006	0.0009	0.0004	0.0003	0.0005	0.0003
TG(12:0_12:0_12:0)									0.0001	0.0006	0.0003	0.0003	0.0002	0.0001	0	0	0.0024	0	0.0001																										0.0006	0.0002	0.0001	0.0003	0.0003
TG(12:0_12:0_16:0)	0.0005	0.0005	0.0005	0.0008	0.0008	0.0009	0.0009	0.0051	0.0009	0.0014	0.0013	0.0013	0.0012	0.0005	0.0004	0.0007	0.0056	0.0003	0.0004																	0.0012	0.0005	0.0008	0.0004	0.0003	0.0015	0.0016	0.0007	0.0005	0.0012	0.0006	0.0006	0.0005	0.0006
TG(12:0_14:0_16:0)									0.0053	0.0016	0.0038	0.001	0.0015	0.0007	0.0004	0.0015	0.0086	0.0004	0.0007																										0.0018	0.0009	0.0018	0.0008	0.001
TG(12:0_14:0_20:5)	0.0023	0.0017	0.0066	0.0045	0.0046	0.0099	0.0091	0.0051																												0.2009	0.0032	0.0008	0.0143	0.0065	0.0076	0.0027	0.0003	0.0029
TG(12:0_16:0_18:2)																				0.0359	0.0208	0.0134	0.0046	0.011	0.193	0.0072	0.0119	0.0208	0.0075
TG(12:0_16:0_18:4)	0.0267	0.0113	0.0279	0.0272	0.0325	0.0632	0.0259	0.0236																												0.1491	0	0	0.0158	0.0084	0.0182	0.0034	0.0002	0.0158
TG(12:0_16:1_16:1)																				0.005	0.0028	0.0021	0.0007	0.0024	0.0415	0.0009	0.0012	0.0036	0.002
TG(12:0_18:1_18:1)+O:(s)																														0.0002	0.0029	0.0002	0.0002	0.0006	0.0007
TG(12:0_18:2_20:5)									0.008	0.002	0.012	0.0013	0.0013	0.0008	0.0002	0.0034	0.0009	0.001	0.0014																										0.0014	0.0014	0.0046	0.0014	0.0021
TG(12:0_19:1_21:2)																														0.0001	0.0014	0.0001	0.0001	0.0003	0.0001
TG(12:0_20:5_22:6)									0.0742	0.007	0.0583	0.0036	0.003	0.0026	0.0004	0.0169	0.001	0.0025	0.0072	0.0075	0.0072	0.005	0.0018	0.0046	0.167	0.0014	0.0016	0.0094	0.0062																0.0058	0.0025	0.0221	0.0067	0.008
[truncated: 5,079 more rows]
[truncated: 35 more columns]

## Sheet: Nomenclature conversion
Metabolite	CTL_R-ON_12_dpi_A2	CTL_R-ON_12_dpi_A3	CTL_R-ON_12_dpi_B1	CTL_R-ON_12_dpi_B2	CTL_R-ON_12_dpi_B3	CTL_R-ON_12_dpi_C1	CTL_R-ON_12_dpi_C2	CTL_R-ON_12_dpi_C3	CTL_R-ON_18_dpi_A1	CTL_R-ON_18_dpi_A2	CTL_R-ON_18_dpi_A3	CTL_R-ON_18_dpi_B1	CTL_R-ON_18_dpi_B2	CTL_R-ON_18_dpi_B3	CTL_R-ON_18_dpi_B4	CTL_R-ON_18_dpi_C1	CTL_R-ON_18_dpi_C2	CTL_R-ON_18_dpi_C3	CTL_R-ON_18_dpi_D1	CTL_R-ON_27_dpi_A1	CTL_R-ON_27_dpi_A2	CTL_R-ON_27_dpi_A3	CTL_R-ON_27_dpi_B1	CTL_R-ON_27_dpi_B2	CTL_R-ON_27_dpi_B3	CTL_R-ON_27_dpi_C1	CTL_R-ON_27_dpi_C2	CTL_R-ON_27_dpi_C3	CTL_R-ON_27_dpi_D1	CTL_R-ON_7_dpi_A1	CTL_R-ON_7_dpi_A2	CTL_R-ON_7_dpi_A3	CTL_R-ON_7_dpi_B1	CTL_R-ON_7_dpi_B2	CTL_R-ON_7_dpi_B3	CX_L-ON_12_dpi_A1	CX_L-ON_12_dpi_A2	CX_L-ON_12_dpi_A3	CX_L-ON_12_dpi_B1	CX_L-ON_12_dpi_B2	CX_L-ON_12_dpi_B3	CX_L-ON_12_dpi_C1	CX_L-ON_12_dpi_C2	CX_L-ON_12_dpi_C3	CX_L-ON_18_dpi_A1	CX_L-ON_18_dpi_A2	CX_L-ON_18_dpi_A3	CX_L-ON_18_dpi_B1	CX_L-ON_18_dpi_B2
Label	Control Day 12	Control Day 12	Control Day 12	Control Day 12	Control Day 12	Control Day 12	Control Day 12	Control Day 12	Control Day 18	Control Day 18	Control Day 18	Control Day 18	Control Day 18	Control Day 18	Control Day 18	Control Day 18	Control Day 18	Control Day 18	Control Day 18	Control Day 27	Control Day 27	Control Day 27	Control Day 27	Control Day 27	Control Day 27	Control Day 27	Control Day 27	Control Day 27	Control Day 27	Control Day 7	Control Day 7	Control Day 7	Control Day 7	Control Day 7	Control Day 7	Crush Day 12	Crush Day 12	Crush Day 12	Crush Day 12	Crush Day 12	Crush Day 12	Crush Day 12	Crush Day 12	Crush Day 12	Crush Day 18	Crush Day 18	Crush Day 18	Crush Day 18	Crush Day 18
CAR 14:0	0.2879	0.1386	0.4466	0.2315	0.3927	0.4383	0.3693	0.2899	7.31	7.48	6.27	0.183	0.225	0.504	1.48	3.26	0.215	0.727	0.253	0.115	0.0998	0.0465	0.221	0.121	0.473	0.0835	0.117	0.443	0.258	0.0861	0.164	0.157	0.184	0.215	0.11	0.3729	0.3774	0.2348	0.1278	0.0838	0.5605		0.0959	0.2879	3.24	5.12	3.41	0.401	2.04
CAR 14:1	0.0364	0.0151	0.0443	0.0361	0.0288	0.0519	0.0295	0.038																												0.0466	0.0988	0.0326	0.017	0.016	0.0692		0.0094	0.0477
CAR 15:0																														0.0587	0.0634	0.0664	0.0697	0.086	0.046
CAR 16:0	2.6898	1.252	3.0874	1.7174	2.9619	4.1049	3.3977	2.1391	52.1	103	94.3	3.94	1.92	4.46	9.24	39.4	2.23	7.5	1.59	2.14	2.06	0.854	3.91	2.41	8.53	1.96	2.83	6.96	5.1	1.69	2.33	3.39	2.72	3.9	1.51	3.7391	4.8638	2.9974	1.1528	1.1094	5.3079		1.1288	2.6523	27.1	61.2	52.3	7.61	41.6
CAR 16:1	2.2119	1.4477	3.5146	2.5546	3.5616	4.0123	2.3106	3.1014	101	72.8	87.2	2.67	2.53	7.54	15.7	40.1	3.24	10.2	2.81	2.06	2.01	0.908	5.18	2.02	9.71	1.29	1.31	5.4	3.54	1.8	3.4	2.58	3.54	5.49	3.09	3.5314	2.9222	2.2967	0.8667	0.8142	3.758		0.6746	2.8008	31	46.1	35.3	5.17	34.2
CAR 18:0	4.9711	1.9223	5.4369	2.78	4.8402	9.6296	6.2879	3.8841	126	186	137	3.41	4.2	9.27	19.7	60.4	6.05	24.4	3.58	2.53	2.07	0.717	3.21	1.88	9.38	1.98	4.08	9.33	3.99	1.56	2.05	2.77	2.34	3.35	1.68	4.4444	11.9455	6.9565	3.1853	2.6614	15.6688		3.8814	7.1094	67.8	143	106	17.4	85.7
CAR 18:1	8.4008	3.4048	11.6893	7.0125	10.0761	14.321	12.2727	8.3768	493	460	304	14	13	30.3	73.6	220	18.6	59.1	13.6	12	10.6	3.37	19.7	10.4	39.3	8.03	10.5	31.9	13.7	5.43	12.8	10.1	12	14.7	7.75	9.7101	9.2607	6.3939	2.9902	2.4848	12.8238		2.339	7.5391	122	234	170	30.3	162
CAR 18:2	0.3218	0.0871	0.3961	0.2308	0.3017	0.4012	0.2864	0.209												0.143	0.141	0.0789	0.322	0.198	0.531	0.131	0.128	0.608	0.771	0.229	0.383	0.265	0.553	0.516	0.329	0.313	0.2883	0.1294	0.0752	0.1017	0.3618		0.0495	0.202
CAR 20:1	0.8285	0.3432	0.9825	0.4723	0.9163	1.4568	1.0644	0.7449	19.2	25	20	0.843	1.12	1.81	3.67	13.4	0.787	2.47	0.554	0.362	0.361	0.116	0.632	0.275	1.02	0.271	0.464	0.926	0.402	0.269	0.391	0.667	0.517	0.733	0.302	0.6715	1.0117	0.4588	0.2752	0.2264	1.104		0.2559	0.6914	5.46	12.7	10.1	1.9	12
CAR 20:3	0.0161	0.004	0.0242	0.0212	0.0142	0.0136	0.0283	0.0217																												0.0758	0.0257	0.018	0.0105	0.0106	0.0272		0.0102	0.015
CAR 20:4	0.1507	0.0292	0.141	0.1034	0.1285	0.1451	0.1936	0.1838	4.34	5.57	3.06	0.243	0.363	0.49	0.98	3.06	0.211	0.462	0.173	0.0667	0.0903	0.0273	0.132	0.116	0.222	0.0728	0.1	0.266	0.287	0.181	0.283	0.458	0.612	0.737	0.18	0.2618	0.1537		0.0193	0.0424	0.0569		0.0145	0.1082	6.52	2.8	1.9	0.379	3.01
CAR 20:5	0.042	0.01	0.0637	0.0323	0.0291	0.0531	0.0572	0.0438	1.82	2.32	1.38	0.0322	0.0912	0.116	0.282	1.26	0.061	0.192	0.0695	0.0295	0.0399	0.0153	0.0723	0.0408	0.0863	0.0394	0.0326	0.105	0.159	0.025	0.0711	0.0287	0.0995	0.0908	0.0265	0.0696	0.0696	0.0106	0.0204	0.0156	0.0396		0.0104	0.0414	4.17	0.97	0.704	0.0697	0.452
CAR 22:5	0.069	0.0218	0.0971	0.0436	0.07	0.1022	0.0985	0.0687																												0.1614	0.1467	0.0737	0.031	0.0183	0.1045		0.03	0.0832
-																				0.0957	0.203	0.105	0.126	0.0944	0.719	0.281	0.275	0.931	0.445
-																				0.452	0.817	0.51	0.596	0.503	2.97	0.858	1.23	2.53	1.97
16:0-Glc-Sitosterol																				0.471	0.742	0.654	0.552	0.494	1.92	1.13	1.2	3.85	1.75
18:0-Glc-Sitosterol																				1.29	2.66	1.51	1.75	1.29	6.88	3.12	2.82	9.63	5.02
18:1-Glc-Sitosterol																				0.492	0.905	0.685	0.77	0.531	3.26	1	1.08	2.7	2.27
18:2-Glc-Sitosterol																				0.551	0.482	0.572	0.724	0.467	1.58	0.979	0.981	2.36	2.56
-																				12.2	13.7	4.54	14.3	7.64	24.2	9.58	12.6	36.4	23.4
-																				0.592	0.71	0.5	0.623	0.534	2.25	0.868	0.937	2.42	1.6
-																				0.001	0.0004	0.0003	0.0003	0.0005	0.0018	0.0981	0.0005	0.0009	0.168
-																				25.3	34.7	9.28	19.1	19.4	66.1	15.1	27.4	50.6	16.1
-																				4.95	4.64	2.21	3.59	4.08	13.4	2.26	7.68	14.2	7.47
-																				0.136	0.259	0.0247	0.12	0.121	0.713	0.149	0.199	0.659	0.432
-																				6.72	5.22	2.48	5.38	4.4	15	2.23	5.75	12.4	4.38
-																				7.8	7.34	2.33	5.08	5.43	13.7	3.61	6.66	9.65	5.53
-																				0.324	0.322	0.116	0.262	0.238	0.775	0.194	0.346	0.699	0.236
-																				1.12	1.38	0.453	1.1	0.993	2.73	0.655	1.31	2.52	1.22
-																				20.4	30.3	7.78	16.4	18.6	54.4	14.3	20.5	47.8	12.8
-																				5.63	7.22	1.71	3.53	4.3	12.3	2.82	4.63	9.56	5.04
-																				14	12.8	4.58	12.8	9.38	37.4	6.89	13.9	31.8	15.8
-																				5.91	5.34	2.53	6.05	5.75	19.5	4.15	7.03	19.3	11.7
-																				0.154	0.156	0.0892	0.177	0.173	0.547	0.0834	0.168	0.4	0.272
-																				33.3	33.4	10	25	32.1	90.3	16.3	42.8	77.2	50.4
-																				63.7	69.2	29.6	56.6	60.4	158	35.4	90	168	94.1
-																				2.27	3.19	1.31	2.76	2.49	7.86	1.8	3.73	7.08	5.3
-																				0.217	0.408	0.121	0.41	0.379	1.12	0.319	0.681	1.45	0.991
-																				33.1	33.3	15.3	25.9	28.5	82.5	18.9	37.2	82	45
-																				0.145	0.353	0.148	0.206	0.292	0.933	0.211	0.344	0.809	1.01
-																				2.51	3.49	1.17	2.81	3.08	8.82	2.04	5.11	8.33	5.48
-																				1.12	1.24	0.45	1.27	1.14	3.26	0.629	1.43	3.1	1.83
-																				0.744	1.21	0.512	1.12	0.727	2.87	0.684	1.32	2.71	1.76
-																				3.93	5.19	1.8	5.33	4.77	13.9	3.27	5.66	11.9	10.1
-																				3.32	4.47	1.77	4.91	3.74	12	2.06	5.04	10.7	7.2
Cer 12:0;O2/16:0	0.0004	0.0001	0.0002	0.0003	0.0002	0.0004	0.0004	0.0004	0.0002	0.0004	0.0006	0.0004	0.0004	0.0002	0.0005	0.0003	0.0004	0.0001	0.0002	0.0006	0.0004	0.0007	0.0007	0.0003	0.0009	0.0004	0.0004	0.0009	0.0006	0.0005	0.0009	0.0004	0.0005	0.0005	0.0005	0.0005	0.0003	0.0006	0.0005	0.0005	0.0004	0.0004	0.0003	0.0005	0.0017	0.0005	0.0004	0.0004	0.0006
Cer 12:0;O2/33:5																				0.0093	0.0155	0.0165	0.016	0.0141	0.0101	0.0145	0.0126	0.0187	0.0212	0.0139	0.0117	0.0163	0.0106	0.0124	0.0169
Cer 12:0;O2/34:5									0.0032	0.0036	0.0033	0.0019	0.0028	0.0039	0.0022	0.0035	0.0041	0.0025	0.0029																										0.006	0.0027	0.0025	0.0031	0.0024
Cer 12:0;O2/34:6																				0.0772	0.116	0.107	0.128	0.0927	0.0751	0.0887	0.09	0.136	0.172
Cer 13:0;O2/17:0	0.001	0.0007	0.0009	0.0027	0.0009	0.0016	0.0023	0.0025																												0.0011	0.0011	0.0011	0.0012	0.002	0.0009	0.0018	0.0009	0.0012
Cer 13:0;O2/19:4									0.0019	0.0022	0.0022	0.002	0.0019	0.0019	0.0015	0.0017	0.0017	0.0019	0.002																										0.0018	0.0018	0.0018	0.0022	0.0016
Cer 13:0;O2/20:3																														0.0048	0.0006	0.0037	0.0019	0.0011	0.0028
Cer 13:0;O2/21:3									0.0015	0.0007	0.0012	0.0031	0.0021	0.0011	0.0004	0.0028	0.0008	0.0009	0.004																										0.0006	0.001	0.0006	0.0032	0.001
Cer 13:0;O2/21:5									0.0001	0.0001	0.0001	0.0002	0.0004	0.0003	0.0001	0.0001	0.0001	0.0001	0.0004																										0.0002	0.0001	0.0001	0.0003	0.0001
-									0.0103	0.0113	0.0136	0.0284	0.0094	0.0049	0.0154	0.0044	0.0027	0.0015	0.0014																										0.0099	0.0169	0.0163	0.0245	0.0111
Cer 13:0;O2/22:6																														0.0146	0.0026	0.0145	0.0084	0.0058	0.0203
Cer 13:0;O2/23:4									0	0	0	0	0.0001	0	0	0	0	0	0																										0	0	0	0	0
Cer 14:0;O2/16:0									0.0003	0.0005	0.0008	0.0006	0.0005	0.0003	0.0007	0.0004	0.0005	0.0002	0.0003	0.0005	0.0004	0.0005	0.0006	0.0003	0.0009	0.0004	0.0003	0.0007	0.0007	0.0004	0.0008	0.0003	0.0005	0.0005	0.0005										0.002	0.0006	0.0005	0.0006	0.0007
Cer 14:0;O2/16:1	0.0013	0.0014	0.0015	0.0013	0.0016	0.0011	0.0012	0.0013	0.0007	0.0008	0.0007	0.0007	0.0007	0.0007	0.0006	0.0006	0.0009	0.0007	0.0007	0.0011	0.0013	0.0012	0.001	0.001	0.0016	0.0009	0.0012	0.001	0.0014	0.0004	0.0005	0.0005	0.0005	0.0007	0.0006	0.0015	0.0012	0.0018	0.0014	0.0015	0.0012	0.0012	0.0016	0.0014	0.0007	0.0007	0.0007	0.0008	0.0007
Cer 14:0;O2/19:3									0.0125	0.0057	0.0102	0.0391	0.0262	0.0107	0.003	0.0336	0.0073	0.0082	0.0495																										0.0039	0.0061	0.0046	0.0584	0.0105
Cer 14:0;O2/30:3																														0.0015	0.0019	0.0012	0.0012	0.0024	0.0014
Cer 14:0;O2/32:5	0.2121	0.2417	0.2241	0.2351	0.1656	0.1925	0.1905	0.3077																												0.1201	0.2737	0.3344	0.2146	0.2987	0.1874	0.2652	0.2933	0.3226
Cer 14:1;O2/22:5									0	0	0	0	0	0	0	0	0	0	0		0	0		0		0	0	0	0																0	0	0	0	0
-																														0.0839	0.0753	0.0377	0.0369	0.059	0.0578
-																														0.0017	0.0022	0.003	0.0025	0.0031	0.0028
-																														0.0002	0.0002	0.0002	0.0002	0.0002	0.0003
-	0.0865	0.0772	0.0963	0.0821	0.1227	0.0843	0.0806	0.0842																												0.076	0.0957	0.1113	0.0573	0.0723	0.0619	0.0507	0.0771	0.0984
Cer 16:0;O2/14:2									0.0004	0.0001	0.0002	0.0007	0.0006	0.0002	0	0.0008	0.0001	0.0002	0.0011																										0	0.0002	0.0001	0.0011	0.0002
Cer 16:0;O2/16:0	0.013	0.0062	0.0066	0.0102	0.0073	0.0133	0.011	0.0145	0.0078	0.0118	0.0191	0.0139	0.0118	0.0073	0.0154	0.0093	0.0126	0.0049	0.0078	0.0029	0.0021	0.0024	0.0042	0.0015	0.0042	0.0022	0.002	0.006	0.0034	0.005	0.0084	0.0052	0.0054	0.0054	0.0059	0.0167	0.0091	0.0168	0.0137	0.015	0.0117	0.0131	0.008	0.0156	0.0514	0.0133	0.0122	0.0138	0.017
Cer 16:0;O2/18:0	0.008	0.0042	0.0039	0.0059	0.0055	0.0085	0.0097	0.0124	0.0055	0.0082	0.0146	0.0099	0.0095	0.0053	0.0103	0.0068	0.0094	0.0038	0.0049	0.0048	0.006	0.0076	0.0079	0.0038	0.0093	0.0038	0.0044	0.0089	0.0078	0.0058	0.0143	0.0067	0.0088	0.0077	0.0079	0.01	0.0064	0.0104	0.0072	0.0085	0.0097	0.0063	0.0067	0.0108	0.032	0.009	0.0077	0.0106	0.0133
Cer 16:0;O2/18:1	0.0016	0.0019	0.0023	0.004	0.0018	0.003	0.0044	0.0054	0.0019	0.0019	0.0019	0.0032	0.0024	0.0017	0.0008	0.0027	0.002	0.0017	0.0035	0.002	0.0022	0.0057	0.0024	0.0028	0.0046	0.0037	0.0046	0.0089	0.006	0.003	0.0023	0.0039	0.0015	0.0017	0.0043	0.0032	0.0022	0.0031	0.0038	0.0041	0.0022	0.0043	0.0021	0.0024	0.0023	0.0015	0.0017	0.0022	0.0014
Cer 16:0;O2/18:2									0.0006	0.0007	0.0005	0.0008	0.001	0.0007	0.0004	0.0009	0.0007	0.0006	0.0011	0.0008	0.0008	0.0014	0.0008	0.001	0.0016	0.0011	0.0014	0.0021	0.0019																0.0009	0.0005	0.0007	0.0008	0.0006
Cer 16:0;O2/28:1																				0.0017	0.003	0.0009	0.0008	0.0007	0.0015	0.0002	0.0006	0.002	0.0006
-																														0.0001	0.0001	0.0001	0	0.0001	0.0001
Cer 16:2;O2/30:4																				0.013	0.0155	0.013	0.0261	0.0262	0.0127	0.0219	0.0196	0.0361	0.0196	0.101	0.108	0.102	0.0684	0.105	0.134
Cer 16:2;O2/32:3									0.0332	0.0579	0.0457	0.0295	0.0512	0.0746	0.0313	0.05	0.0836	0.0479	0.0422											0.0948	0.0712	0.0957	0.0632	0.0945	0.129										0.0926	0.0548	0.0419	0.066	0.0498
Cer 17:0;O2/17:1																				0.001	0.0008	0.0008	0.0005	0.0006	0.0016	0.0004	0.0004	0.0012	0.0013
Cer 17:0;O2/19:1	0.0032	0.0014	0.0042	0.0026	0.0052	0.0022	0.0025	0.0032																						0.0039	0.0149	0.0064	0.0088	0.0116	0.0126	0.0032	0.0059	0.0034	0.0045	0.0018	0.0071	0.0039	0.0037	0.0027
Cer 17:0;O2/23:3																														0.0023	0	0	0	0	0
Cer 17:0;O2/27:3																														0.0089	0.0125	0.0086	0.0069	0.0103	0.0103
Cer 17:0;O2/33:5																														0.0059	0.0046	0.0055	0.0038	0.0052	0.007
Cer 17:0;O2/34:3																														0.0025	0.0005	0.0014	0.0007	0.0008	0.0019
Cer 17:0;O2/38:8																														0.0066	0.0124	0.0063	0.0114	0.0107	0.01
Cer 18:0;O2/16:0									0.0032	0.0041	0.0075	0.0058	0.0052	0.0028	0.0052	0.0026	0.0054	0.0023	0.0028											0.002	0.0053	0.0017	0.0023	0.0026	0.0028										0.018	0.0043	0.0043	0.0057	0.0071
-									0.0933	0.106	0.102	0.0979	0.0884	0.0884	0.0767	0.058	0.018	0.0489	0.0249																										0.0791	0.075	0.0931	0.0945	0.0808
Cer 18:0;O2/18:0	0.0069	0.0035	0.012	0.007	0.0156	0.0075	0.0089	0.0097	0.0116	0.0158	0.016	0.0118	0.0082	0.0062	0.0079	0.0121	0.0141	0.0143	0.0138	0.0046	0.0045	0.0057	0.0073	0.0073	0.0088	0.0033	0.0086	0.0083	0.0036	0.004	0.0102	0.0042	0.0059	0.0128	0.0082	0.0043	0.0079	0.0072	0.0082	0.005	0.0143	0.0037	0.0076	0.0126	0.0057	0.0081	0.0109	0.0034	0.0047
-	0.0031	0.0016	0.006	0.0039	0.0066	0.0053	0.0044	0.0037																						0.0022	0.0047	0.0022	0.0025	0.0037	0.0037	0.003	0.0037	0.0033	0.0041	0.0023	0.0067	0.002	0.0034	0.0057
Cer 18:0;O2/18:1	0.0002	0.0004	0.0004	0.0013	0.0003	0.0009	0.0017	0.0016	0.0004	0.0005	0.0001	0.0009	0.0007	0.0005	0	0.001	0.0006	0.0005	0.0012	0.0002	0.0002	0.0014	0.0002	0.001	0.0013	0.0012	0.0017	0.0022	0.0014	0.0016	0.0012	0.0021	0.0009	0.0009	0.0024					0.0002		0.0001		0.0006	0.0005	0.0003	0.0005	0.0007	0.0002
-	0.003	0.0011	0.0041	0.0033	0.006	0.004	0.0039	0.0035																						0.0022	0.0059	0.004	0.003	0.0045	0.004	0.0018	0.0019	0.0017	0.0038	0.0021	0.0035	0.002	0.0019	0.0039
-	0.0027	0.0012	0.0056	0.0032	0.0058	0.0038	0.003	0.0047	0.0015	0.0032	0.0031	0.0017	0.0019	0.0011	0.0021	0.0018	0.0022	0.0021	0.0017											0.002	0.0052	0.0028	0.0021	0.0038	0.0037	0.0027	0.0021	0.0033	0.0049	0.0018	0.0085	0.0017	0.0023	0.0052	0.0003	0.0014	0.0016	0.0005	0.0011
Cer 18:0;O2/22:1	0.0148	0.0089	0.0373	0.0166	0.0412	0.0219	0.0214	0.0233	0.0078	0.0073	0.0091	0.0076	0.0068	0.0044	0.0071	0.0069	0.0073	0.0084	0.0087	0.0295	0.0237	0.0237	0.0519	0.041	0.0623	0.0155	0.0339	0.0346	0.0123	0.0058	0.01	0.0046	0.0078	0.0111	0.0098	0.0118	0.0212	0.0175	0.031	0.0139	0.0356	0.0097	0.0212	0.0389	0.0027	0.0038	0.0049	0.0021	0.003
-	0.0104	0.0071	0.0247	0.0139	0.0226	0.0141	0.0159	0.0129	0.0195	0.0232	0.018	0.0125	0.0108	0.0083	0.0128	0.0148	0.0206	0.0231	0.0211	0.0117	0.0122	0.011	0.0183	0.0182	0.0269	0.0091	0.0152	0.0136	0.0079	0.0086	0.0166	0.0097	0.0112	0.0171	0.014	0.0096	0.0094	0.0114	0.0175	0.009	0.0248	0.0078	0.0116	0.0208	0.0049	0.0088	0.0123	0.0055	0.0081
-																														0.0009	0.0022	0.0011	0.0014	0.002	0.0017
Cer 18:0;O2/24:0									0	0.0002	0.0002	0.0001	0	0.0001	0.0001	0.0001	0.0017	0	0.0001																										0.0002	0.0002	0.0002	0.0001	0.0001
-																														0.0075	0.0079	0.0076	0.0054	0.0044	0.0094
-																														0.001	0.0022	0.0012	0.0014	0.0015	0.0014
Cer 18:0;O2/24:1	0.0057	0.0032	0.0154	0.0071	0.016	0.0082	0.0091	0.0115	0.0125	0.0094	0.0221	0.0073	0.0127	0.0059	0.0095	0.0184	0.0082	0.0184	0.0149	0.0238	0.0187	0.0217	0.0338	0.0177	0.0275	0.006	0.015	0.0282	0.0094	0.0096	0.0193	0.011	0.0137	0.0167	0.0158	0.0062	0.0071	0.0064	0.0104	0.0057	0.0198	0.0047	0.0078	0.0181	0.0049	0.0048	0.0113	0.0031	0.0078
-	0.0268	0.0141	0.0417	0.0205	0.0441	0.0422	0.0317	0.0337	0.0254	0.0305	0.0314	0.0224	0.0228	0.0164	0.0216	0.0305	0.043	0.0356	0.0239	0.0144	0.0167	0.0145	0.0225	0.0199	0.0349	0.0105	0.0167	0.0221	0.0111	0.0456	0.0903	0.0557	0.0555	0.0884	0.0664	0.0331	0.0358	0.0321	0.0376	0.0255	0.0531	0.0231	0.0288	0.0588	0.0091	0.0149	0.0215	0.0082	0.0112
Cer 18:1;O2/14:0	0.0008	0.0006	0.0013	0.0007	0.0012	0.0011	0.0008	0.0009	0.0006	0.0011	0.001	0.0007	0.0003	0.0003	0.0004	0.0008	0.0008	0.0007	0.0008	0.001	0.0011	0.0007	0.0014	0.0012	0.0019	0.0007	0.0012	0.0011	0.001	0.0012	0.0021	0.001	0.0012	0.0016	0.0017	0.0009	0.0009	0.0009	0.0009	0.0005	0.001	0.0005	0.0007	0.0007	0.0001	0.0004	0.0005	0.0002	0.0001
Cer 18:1;O2/14:1																														0.0001	0.0002	0.0001	0.0001	0.0001	0.0001
Cer 18:1;O2/15:2																														0.0389	0.0063	0.0369	0.02	0.0131	0.0485
Cer 18:1;O2/16:0	0.0199	0.014	0.0255	0.0177	0.0249	0.0265	0.0225	0.0183	0.0356	0.0409	0.0461	0.0275	0.025	0.025	0.0239	0.0333	0.032	0.0249	0.0297	0.032	0.0423	0.0301	0.0448	0.0294	0.0596	0.0303	0.035	0.0439	0.0563	0.0355	0.0618	0.0327	0.03	0.0514	0.051	0.0159	0.0285	0.0186	0.0192	0.0202	0.0232	0.0227	0.017	0.0268	0.0349	0.0388	0.0379	0.0266	0.0292
Cer 18:1;O2/18:0	0.074	0.0296	0.0693	0.0463	0.0941	0.0671	0.0667	0.0546	0.0946	0.15	0.15	0.1	0.0563	0.0541	0.0556	0.132	0.112	0.0857	0.0927	0.0901	0.12	0.0838	0.141	0.132	0.172	0.0653	0.154	0.116	0.0783	0.0429	0.0776	0.0356	0.0462	0.0686	0.0614	0.0441	0.0711	0.0556	0.0505	0.0381	0.0707	0.0449	0.0487	0.0812	0.0322	0.0681	0.0872	0.0367	0.0374
Cer 18:1;O2/18:1	0.0217	0.0136	0.0308	0.0225	0.0294	0.0364	0.0221	0.0229	0.0353	0.0722	0.0529	0.047	0.0249	0.0208	0.0212	0.0518	0.05	0.0408	0.0349	0.0043	0.0057	0.0044	0.0057	0.0091	0.0093	0.0058	0.0106	0.0077	0.0056	0.0212	0.0361	0.0224	0.0178	0.0316	0.0223	0.0224	0.0297	0.0208	0.022	0.0157	0.0298	0.0191	0.0177	0.0239	0.0113	0.0339	0.0339	0.0168	0.0157
-	0.0597	0.0543	0.0591	0.0689	0.0599	0.0581	0.0433	0.0713																												0.0663	0.1018	0.1891	0.0818	0.1309	0.0629	0.0614	0.0628	0.0471
Cer 18:1;O2/20:0	0.0075	0.003	0.0093	0.0049	0.0097	0.0084	0.0059	0.0076	0.0028	0.0051	0.0057	0.0036	0.0026	0.0022	0.0027	0.0053	0.0026	0.003	0.0031	0.0038	0.0046	0.0033	0.0066	0.0044	0.0089	0.0027	0.0048	0.0056	0.0022	0.0041	0.0086	0.0049	0.0052	0.007	0.0079	0.0046	0.0073	0.0046	0.0079	0.0031	0.0096	0.0035	0.0044	0.0072	0.0005	0.0022	0.0029	0.0012	0.0015
Cer 18:1;O2/20:1									0.0051	0.009	0.008	0.0065	0.0037	0.0036	0.0042	0.0077	0.006	0.0058	0.0067	0.0083	0.0071	0.0061	0.0115	0.0103	0.0134	0.0066	0.0106	0.0095	0.0053	0.0008	0.0016	0.0007	0.0008	0.0014	0.001										0.001	0.0033	0.0042	0.0019	0.0017
-																														0.0146	0.0234	0.0153	0.0111	0.0173	0.0156
-									0.0032	0.0035	0.0039	0.0059	0.0036	0.0026	0.0024	0.0057	0.0037	0.0032	0.003																										0.0005	0.0012	0.0015	0.001	0.0009
Cer 18:1;O2/22:0	0.0028	0.0028	0.0061	0.0018	0.0039	0.0023	0.002	0.0005	0.0055	0.0046	0.0047	0.0002	0.0009	0.0033	0.0017	0.0028	0.0035	0.0022	0.0016	0.0108	0.0038	0.0024	0.0121	0.0077	0.0045	0.0039	0.003	0.0033	0.0101	0.0034	0.0081	0.002	0.004	0.0077	0.0024	0.0052	0.0029	0.0056	0.0037	0.002	0.005	0.0031	0.0029	0.0052	0.0021	0.0052	0.003	0.0026	0.002
Cer 18:1;O2/22:1	0.0715	0.0299	0.1072	0.0642	0.1109	0.0864	0.0551	0.0638	0.0858	0.0976	0.133	0.1	0.0634	0.0642	0.0726	0.131	0.0851	0.0838	0.0947	0.104	0.132	0.107	0.199	0.117	0.259	0.0616	0.158	0.125	0.0518	0.0316	0.0497	0.0285	0.0368	0.0497	0.0479	0.0567	0.0746	0.0441	0.0846	0.0424	0.1099	0.0364	0.0412	0.0746	0.0175	0.0418	0.084	0.0306	0.028
-	0.0025	0.0017	0.0056	0.0028	0.0043	0.0035	0.0027	0.003	0.0041	0.0057	0.0072	0.0054	0.0034	0.0035	0.003	0.0075	0.0052	0.0052	0.006											0.001	0.0011	0.0009	0.001	0.0011	0.0011	0.0024	0.0029	0.0022	0.003	0.0017	0.0035	0.0019	0.0017	0.0031	0.001	0.0026	0.0039	0.0017	0.0017
Cer 18:1;O2/22:2	0.0706	0.0397	0.1129	0.0637	0.1051	0.0817	0.079	0.0646	0.0956	0.136	0.136	0.112	0.0676	0.0595	0.0732	0.12	0.0977	0.111	0.119	0.104	0.104	0.0884	0.143	0.114	0.178	0.0777	0.137	0.126	0.0777	0.0461	0.0677	0.055	0.0476	0.073	0.0481	0.067	0.0702	0.0585	0.091	0.0376	0.0919	0.0441	0.0543	0.0624	0.02	0.042	0.0632	0.0261	0.0307
Cer 18:1;O2/23:0	0.0022	0.0017	0.003	0.001	0.0023	0.0013	0.001	0.001	0.0031	0.0021	0.0025	0.0001	0.001	0.0017	0.0012	0.0016	0.0022	0.0011	0.0008	0.0007	0.0016	0.0008	0.0022	0.0024	0.0015	0.0011	0.0007	0.0007	0.0018	0.0018	0.0037	0.001	0.002	0.0035	0.0009	0.0029	0.0045	0.0041	0.0024	0.0021	0.0031	0.0029	0.0036	0.0044	0.0015	0.0018	0.0015	0.0017	0.0011
Cer 18:1;O2/23:1	0.0077	0.0042	0.0136	0.0073	0.0122	0.0098	0.0057	0.0093	0.0062	0.0063	0.0106	0.0064	0.0056	0.0046	0.007	0.0062	0.0047	0.007	0.0069	0.0155	0.0152	0.0131	0.0195	0.0124	0.0233	0.0073	0.0132	0.0153	0.0096	0.0042	0.0066	0.0051	0.0065	0.0076	0.0045	0.0087	0.0087	0.0073	0.0117	0.005	0.0107	0.0074	0.0062	0.0094	0.0013	0.0036	0.0066	0.0028	0.0025
Cer 18:1;O2/23:2	0.0068	0.0042	0.0117	0.006	0.0082	0.0093	0.0062	0.0083	0.0035	0.0056	0.0062	0.0055	0.0034	0.0034	0.004	0.0041	0.0039	0.0057	0.0051	0.0177	0.0187	0.0126	0.018	0.0164	0.0265	0.0091	0.0155	0.0181	0.0105	0.0034	0.0055	0.0048	0.0037	0.0058	0.0044	0.0087	0.0087	0.0055	0.0095	0.0041	0.0057	0.0054	0.0052	0.0074	0.0009	0.0026	0.0033	0.0019	0.0018
-	0.01	0.0065	0.0127	0.0104	0.0129	0.0161	0.0123	0.0104	0.0027	0.003	0.0048	0.0023	0.0023	0.0023	0.0015	0.0029	0.0019	0.0025	0.0022											0.0048	0.0046	0.0039	0.0035	0.0039	0.0045	0.012	0.0158	0.008	0.0133	0.0096	0.0125	0.0148	0.0065	0.0119	0.0017	0.0027	0.0031	0.0015	0.0023
Cer 18:1;O2/24:0	0.0869	0.0511	0.1014	0.0393	0.0792	0.0426	0.0373	0.0312	0.0961	0.063	0.0811	0.0082	0.0296	0.0587	0.0371	0.0494	0.0616	0.0372	0.0286	0.0258	0.0555	0.033	0.106	0.115	0.0477	0.0599	0.0316	0.0285	0.0732	0.0546	0.0952	0.0313	0.0512	0.0979	0.0324	0.0775	0.1006	0.1312	0.0684	0.0629	0.0915	0.0798	0.1261	0.1501	0.0509	0.0866	0.0566	0.0567	0.0343
Cer 18:1;O2/24:1	0.1408	0.0645	0.2199	0.1156	0.1793	0.1981	0.1237	0.1625	0.123	0.132	0.198	0.12	0.0756	0.0958	0.1	0.123	0.0969	0.114	0.101	0.22	0.182	0.238	0.305	0.165	0.333	0.0867	0.148	0.243	0.13	0.0639	0.119	0.0714	0.0835	0.0999	0.105	0.1361	0.2643	0.1273	0.2397	0.1179	0.2262	0.1688	0.119	0.1763	0.0527	0.0804	0.143	0.0613	0.0729
-	0.0496	0.0238	0.0769	0.0396	0.0827	0.0847	0.0363	0.0612	0.0218	0.0547	0.0352	0.0227	0.0193	0.0154	0.0209	0.0339	0.0319	0.0465	0.0205											0.0024	0.0073	0.0037	0.0037	0.0057	0.0041	0.0639	0.0564	0.0318	0.0717	0.0336	0.0761	0.0344	0.0347	0.0624	0.009	0.0175	0.0269	0.0125	0.0111
Cer 18:2;O2/15:1	0.0056	0.0007	0.0002	0.0309	0.0057	0.0175	0.0175	0.0344																												0.0021	0.0032	0.0015	0.0027	0.0312	0.0015	0.0178	0.0058	0.0026
Cer 18:2;O2/18:0																				0.0009	0.0027	0.0025	0.0023	0.0015	0.0037	0.002	0.0021	0.0037	0.0051	0.0026	0.003	0.0034	0.0016	0.0022	0.0028
-																														0.0005	0.0011	0.0004	0.0005	0.0009	0.0006
Cer 18:2;O2/24:0																														0.0044	0.0097	0.0028	0.0042	0.0098	0.0031
Cer 18:2;O2/28:3																				0.115	0.0784	0.187	0.135	0.0919	0.0893	0.102	0.142	0.151	0.15
Cer 18:3;O2/14:1									0.0009	0.0009	0.0008	0.0011	0.0012	0.0006	0.0006	0.0003	0.0009	0.0003	0.0006	0.0014	0.002	0.0019	0.0016	0.0016	0.002	0.0015	0.0018	0.0018	0.0019																0.0007	0.0012	0.0007	0.0012	0.0011
-																														0.001	0.0016	0.0011	0.001	0.0012	0.0016
Cer 18:4;O2/32:1									0.0019	0.0037	0.0027	0.0018	0.0033	0.004	0.0015	0.0029	0.0052	0.0029	0.0024																										0.0058	0.0032	0.0026	0.0039	0.0026
-																														0.0015	0.0014	0.0011	0.0014	0.001	0.0024
-									0.0006	0.001	0.0027	0.0021	0.0037	0.0013	0.0005	0.0011	0.0018	0.0003	0.0008																										0.0008	0.0007	0.0001	0.0028	0.0015
-									0.0067	0.0064	0.0057	0.0035	0.0042	0.0013	0.0014	0.0034	0.0039	0.0023	0.002																										0.0154	0.0125	0.0106	0.0051	0.0136
-																														0.002	0.0035	0.0022	0.0024	0.0034	0.0032
Cer 20:0;O2/16:0									0.001	0.0014	0.0025	0.0017	0.0024	0.001	0.0019	0.0009	0.0018	0.0005	0.0008											0.0024	0.0039	0.0019	0.0037	0.003	0.003										0.0053	0.0014	0.0012	0.0018	0.0022
Cer 20:1;O2/24:0									0.0018	0.0015	0.0009	0.0002	0.001	0.0015	0.001	0.0014	0.0034	0.0011	0.0017																										0.0029	0.0017	0.0015	0.0011	0.0017
Cer 20:1;O2/24:1																														0.003	0.0026	0.0033	0.0023	0.0019	0.0048
Cer 20:1;O2/28:4																				0.0327	0.0513	0.0641	0.0672	0.0502	0.0374	0.0421	0.0465	0.0552	0.103
Cer 36:1;O2	0.0004	0.0003	0.0004	0.0003	0.0004	0.0003	0.0003	0.0003	0.0003	0.0003	0.0003	0.0003	0.0002	0.0002	0.0001	0.0004	0.0004	0.0002	0.0003											0.0002	0.0004	0.0004	0.0004	0.0005	0.0004	0.0004	0.0005	0.0005	0.0005	0.0004	0.0005	0.0004	0.0005	0.0006	0.0001	0.0002	0.0002	0.0001	0.0002
-	0.0002	0.0002	0.0002	0.0001	0.0001	0.0002	0.0002	0.0002	0	0.0001	0.0001	0.0001	0.0002	0.0001	0	0.0001	0.0001	0.0001	0.0001	0	0.0001	0.0002	0.0001	0	0.0001	0.0001	0.0001	0.0001	0.0002	0.0003	0.0004	0.0005	0.0004	0.0003	0.0007	0.0002	0.0002	0.0003	0.0002	0.0002	0.0002	0.0002	0.0002	0.0003	0	0	0.0001	0	0
-																														0.0001	0.0001	0.0002	0.0001	0.0001	0.0002
-																														0.0003	0.0003	0.0004	0.0003	0.0002	0.0004
-	0.0001	0.0001	0.0001	0	0.0001	0.0001	0.0001	0.0001																						0.0006	0.0009	0.0005	0.0004	0.0005	0.0006	0.0002	0.0002	0.0002	0.0001	0.0001	0.0002	0.0001	0.0002	0.0002
-																														0.0001	0.0002	0.0001	0.0001	0.0001	0.0001
Cer 42:3;O2																														0.0001	0.0001	0.0001	0	0	0
Cer 43:1;O2																														0.0002	0.0004	0.0001	0.0001	0.0002	0.0001
-																														0.0001	0.0001	0.0001	0.0001	0	0.0001
-																														0.0001	0.0001	0	0	0	0.0001
Cer 44:1;O2																														0.0004	0.0005	0.0002	0.0005	0.0008	0.0002
-																														0.0001	0.0001	0	0	0	0
Cer 11:0;O/20:0																				0.0006	0.0013	0.0096	0.0028	0.0094	0.0034	0.0079	0.0063	0.0109	0.0038
Cer 15:0;O/13:0																				0.0118	0.0114	0.0149	0.0119	0.0126	0.0165	0.0131	0.013	0.0202	0.0185
Cer 15:0;O/15:2																				0.0009	0.0012	0.0011	0.0013	0.0009	0.0014	0.0011	0.0011	0.0011	0.0013
Cer 15:0;O/16:0																				0.0013	0.0028	0.0233	0.0062	0.0231	0.0078	0.0209	0.0185	0.0279	0.0089
Cer 26:3;O																				0.0258	0.0342	0.0443	0.0491	0.0326	0.0656	0.0284	0.0345	0.0713	0.0652
-																				0.005	0.0046	0.0045	0.0029	0.0046	0.0062	0.0044	0.0047	0.0063	0.0089
-																				0.0104	0.0113	0.0092	0.017	0.0123	0.0165	0.0047	0.0131	0.0162	0.006
CerPE 39:4;O2*																				0.0204	0.0194	0.0162	0.0118	0.0164	0.0284	0.0115	0.0161	0.0234	0.0217
Cer 18:0;O3/22:2																				0.0027	0.0042	0.003	0.0041	0.0036	0.0056	0.0024	0.0044	0.0033	0.0023
Cer 18:0;O3/24:1																				0.0043	0.0064	0.0057	0.0068	0.0072	0.006	0.0055	0.0052	0.0064	0.0102
Cer 19:0;O3/20:2																				0.0016	0.0027	0.0019	0.0025	0.0048	0.0051	0.0011	0.0029	0.0027	0.0014
Cer 19:0;O3/21:1																				0.0208	0.0241	0.0161	0.0354	0.0318	0.0424	0.013	0.0245	0.0215	0.0132
Cer 19:0;O3/23:1																				0.0691	0.0631	0.0628	0.0807	0.0806	0.125	0.0355	0.0589	0.0769	0.043
Cer 21:0;O3/23:6																				0.0053	0.0099	0.0067	0.0106	0.0082	0.0033	0.0089	0.0068	0.0157	0.0106
Cer 42:2;O3																				0	0	0	0	0	0	0	0	0	0
Cholesterol	23.6496	24.4898	19.7444	25.7471	21.1241	56.7766	18.6916	24.1228	30.8	35.2	70.9	18.8	20.9	17.8	20.1	35.3	24.9	20.5705	11.7713	9.93	7.98	10.1	7.27	9.74	11	6.86	7.45	13.6	6.61	20.4	12.2	14.3	12.4	11.3	7.15	33.3158	143.478	64.5161	57.9406	71.9101	117.736	147	63.4465	71.3311	89	200	203	109	187
CE 16:0																				0.0062	0.0019	0.0038	0.0007	0.0037	0.007	0.0017	0.0022	0.004	0.0014	0.0173	0.0123	0.005	0.0019	0.0023
CE 16:1	0.285	0.0864	0.0792	0.5839	0.1758	0.9267	0.0376	0.2042	0.2092	0.102	0.391	0.108	0.0995	0.117	0.0705	0.0728	0.0236	0.1426	0.0207	0.0979	0.0926	0.143	0.008	0.0836	0.0912	0.0122	0.0125	0.0889	0.0043	0.239	0.271	0.134	0.138	0.185	0.0373	0.2195	2.7101	0.8559	0.4887	1.2547	1.8415	2.45	1.0601	1.2082	0.69	2.05	2.07	1.27	2.29
CE 17:1											0.0134	0.0049	0.0075	0.0082	0.0039	0.0108	0.0061	0.0185	0.0013	0.006	0.0131	0.0192	0.0064	0.0115	0.005	0.002	0.0029	0.0112	0.0011	0.0317	0.0147	0.0089	0.0029	0.012											0.0864	0.327	0.285	0.213	0.303
CE 18:1	1.3978	0.7851	0.5602	0.6621	0.8823	0.9414	0.4822	0.9232	1.2418	1.27	1.64	0.772	0.235	0.704	0.576	0.665	0.599	0.8283		0.348	0.35	0.29	0.178	0.226	0.377	0.265	0.166	0.529	0.0325	3.68	2.31	1.2	1.62	1.53	0.54	2.2632	23.1884	8.6021	9.0052	12.5468	19.8113	23.3	12.2977	12.7645	11.6	38.9	43	26	41.2
CE 18:2	2.8504	2.1777	2.9393	4.5517	0.4857	11.0256	0.7084	0.8268	2.1661	5.98	6.55	0.231	0.879	0.285	2	4.51	1.15	0.8601	0.1337	0.361	0.304	0.405	0.117	0.349	0.277	0.202	0.353	0.53	0.258	4.66	2.47	2.46	2.4	1.97	0.931	6.0526	26.5218	11.0108	9.2496	17.4532	21.8113	31.25	8.0679	9.9659	8.05	14.4	17.7	3.62	6.96
CE 18:3	0.5693	0.4898	0.4771	0.9264	0.4433	2.0037	0.372	0.3838																						0.42	0.137	0.228	0.195	0.112	0.0548	0.0325	2.3623	1.0194	0.8551	1.794	2.2075	3.115	0.6475	1.1126
CE 18:4									0.0148	0.135	0.183	0.0232	0.0083	0.0247	0.0387	0.114	0.0522	0.0323	0.0053																										0.2	0.377	0.277	0.0635	0.0996
CE 19:1																														0.0657	0.0498	0.0201	0.0154	0.0284	0.0027
CE 19:2																														0.176	0.124	0.105	0.126	0.107	0.0502
CE 20:1	0.0682	0.0413	0.0358	0.0814	0.0265	0.1392	0.0465	0.055	0.0691	0.0449	0.208	0.0226	0.0351	0.0385	0.0315	0.0728	0.0334	0.0366	0.0181	0.109	0.0811	0.0823	0.065	0.0834	0.178	0.048	0.0375	0.141	0.0709	0.0995	0.121	0.0717	0.0665	0.0884	0.0632	0.0995	0.7005	0.3914	0.34	0.3404	0.9094	0.8	0.5013	0.6382	0.627	2.36	1.71	1.29	3.02
CE 20:2	6.0584	5.2341	4.8562	6.7126	3.4995	8.2418	5.757	5.4825	4.0026	5.25	8.03	2.6	3.45	5.6	3.83	5.02	5.06	3.4407	3.2896	1.11	0.987	1.13	1.27	0.909	1.23	0.801	0.896	1.55	1.35	2.25	2.07	1.49	1.63	1.98	1.67	6.4737	15.7005	10.7097	7.9232	11.0487	13.0943	15.8	8.5379	12.0819	13.3	17.2	14.4	9.09	19.6
CE 20:3	10.146	8.3073	6.3259	10.3218	5.2174	9.5238	7.4206	10.1754	5.2694	7.22	15	4.45	8.08	10.2	7.21	6.98	9.14	6.266	5.9586	1.25	1.02	1.41	1.26	1.03	0.823	0.867	0.735	1.45	1.2	6.66	4.4	4.19	4.69	5.15	3.84	8.0526	25.1691	22.1075	10.3665	15.2434	24.8679	24.1	20.6527	21.7065	27.1	52.4	38.5	28.2	40.2
CE 20:4	1.7737	1.5198	1.1736	1.4437	0.9502	3.1612	1.1495	1.4846	1.5252	1.69	6.29	0.971	1.27	1.7	1.18	2.13	2.46	1.6	0.7033	0.532	0.567	0.491	0.394	0.509	0.374	0.375	0.408	0.841	0.471	1.69	0.794	0.964	1.01	0.937	0.775	1.0474	6.3285	5.9355	2.3944	3.5131	5.3585	8.95	3.6031	4.1297	6.37	11.9	11.8	8.09	12.2
CE 20:5	1.1314	0.8667	0.886	1.2989	0.7402	4.652	0.6561	0.9386	1.3221	2.25	5.77	0.569	0.788	0.806	1.08	2.81	1.72	1.4595	0.3697	0.317	0.325	0.337	0.121	0.31	0.195	0.214	0.193	0.571	0.19	1.12	0.386	0.586	0.549	0.35	0.211	1.0737	5.7971	2.6839	2.0384	2.8202	4.5283	7.7	1.6554	2.727	4.01	9.69	9.48	3.84	5.15
CE 21:1	0.0445	0.0324	0.0183	0.0375	0.0123	0.1308	0.0136	0.0322	0.0028	0.018	0.0333	0.0064	0.0007	0.0063	0.0167	0.0186	0.01	0.0081	0.0105	0.0095	0.0064	0.0103	0.0073	0.0309	0.0078	0.0043	0.0063	0.0118	0.003	0.0123	0	0.0019	0.011	0.0018			0.9614	0.391	0.4607	0.3858	1.0717	0.73	0.5535	0.6894	1.37	5.33	5.24	2.73	5.99
CE 21:2										0.0025	0.0021	0	0	0.002	0.0007	0.0058	0.0015	0.0021	0.002																										0.0676	0.243	0.186	0.123	0.182
CE 22:1	0.0149	0.0732	0.0654	0.0929	0.0077	0.0853	0.0056	0.0265	0.026	0.065	0.0748		0.0101	0.0024	0.0066	0.0405	0.0202	0.007	0.0006	0.0019	0.0025	0.005	0.0016	0.0177	0.0076	0.0012	0.0008	0.007		0.0284	0.0092	0.0039	0.0141	0.0049	0.0008	0.0434	1.8986	0.4946	0.8551	0.6592	1.3887	1.315	0.7676	1.2765	0.702	2.26	2.91	1.47	3.27
CE 22:2	0	0.0126	0.0064	0.0062	0.0086	0.0674	0.0033	0	0.0057	0.0078	0.149			0.0035	0.0034	0.0452	0.0283	0.0072		0.0018	0.0015	0.0008	0.0005	0.0024	0.002	0.0008	0.0009	0.0031	0.0017	0.0189	0.0075	0.0018	0.0043	0.0039	0.0009	0.0191	0.4092	0.2727	0.1438	0.1674	0.5132	0.27	0.2219	0.3515	0.334	1.17	1.29	0.566	1.4
CE 22:3	0.0342	0.0264	0.0256	0.0455	0.012	0.0674	0.0204	0.0436	0.0187	0.0261	0.206	0.0165	0.0067	0.0419	0.0182	0.0715	0.0611	0.0287	0.0106	0.151	0.169	0.164	0.16	0.131	0.13	0.104	0.12	0.237	0.162	0.315	0.294	0.228	0.256	0.293	0.294	0.0104	0.1729	0.1161	0.0848	0.1292	0.2192	0.1755	0.1138	0.0973	0.387	0.979	0.754	0.5	0.913
CE 22:4	0.3723	0.2569	0.1951	0.2828	0.2102	0.6081	0.1735	0.2164	0.1679	0.16	0.689	0.1	0.161	0.104	0.099	0.227	0.138	0.1226	0.1163	0.0269	0.0251	0.0291	0.0254	0.0209	0.0219	0.0226	0.0229	0.0398	0.0303	0.135	0.0515	0.0503	0.0523	0.0515	0.0137		0.8792	0.5591	0.3257	0.4232	0.7208	1.035	0.6789	0.8601	0.587	1.99	1.73	1.48	1.96
CE 22:5	0.8832	0.9028	0.8264	1	0.6108	3.3846	0.3963	0.5724	0.2641	0.42	2.59	0.183	0.283	0.258	0.313	0.846	0.641	0.4129	0.0992	0.0502	0.0637	0.0873	0.0418	0.082	0.0377	0.0721	0.0529	0.102	0.0512	0.572	0.192	0.163	0.224	0.129	0.071	0.1263	7.7778	5.9355	2.4188	3.4195	5.8868	8.4	5.953	4.4027	1.92	6.19	6.29	3.96	5.63
CE 22:6	3.0438	3.0252	2.0319	2.3908	1.4889	6.7399	0.7944	2.1623	1.15	2.11	7.67	1.1	1.32	1.14	1.62	3.12	2.84	1.8814	0.4365	0.397	0.506	0.52	0.253	0.657	0.37	0.331	0.34	0.79	0.331	2.47	1.21	1.55	1.66	0.966	0.471	2.1	18.0676	11.7419	5.6894	5.8801	9.2075	14.9	10.6005	9.3515	7.79	29.8	17.5	14.3	26.2
CE 23:1		0.0165				0.0022		0.0036							0.003	0.005	0.0031	0.0033			0.0006	0.0007	0.0007	0.0122				0.0007		0.0159	0.0002	0.0029	0.0136	0.0027	0.0002		0.7923	0.2955	0.4258	0.4007	1.0679	0.705	0.6658	0.744	1.02	2.75	4.24	1.67	4.94
CE 23:2											0.004										0			0		0		0		0.0056	0.0014	0.0002		0	0										0.107	0.449	0.399	0.19	0.376
CE 24:1	0.0048	0.0086	0.0031	0.0022	0.001	0.0039		0.0018	0.0063	0.0018	0.0282				0.0043	0.0269	0.0335	0.0014			0.0002	0.0003		0.0024	0.0004			0.0004		0.0146	0.0015	0.0013	0.0032	0.0014		0	0.3947	0.1768	0.2461	0.2067	0.4377	0.288	0.235	0.2693	0.904	2.38	3.58	1.85	3.9
CE 24:2		0.0027		0.0022	0.0016	0.0031	0.0009		0.0007	0.0006	0.0129	0		0.0005		0.0033	0.0017	0.0004			0.0004		0.0003					0.0009	0.0003	0.0202	0.0026	0.002	0.0025				0.1831	0.0877	0.0953	0.0925	0.1781	0.208	0.0979	0.1584	0.0951	0.287	0.36	0.168	0.362
CE 24:5	0.8139	0.886	0.5666	0.8046	0.8526	2.4835	0.2374	0.4956	0.333	0.501	3.65	0.152	0.336	0.308	0.265	1.53	0.66	0.3246	0.0724	0.0146	0.0274	0.0345	0.0082	0.0263	0.0162	0.0161	0.0162	0.0456	0.0164	0.586	0.122	0.0938	0.107	0.0847	0.0363	0.7842	3.1449	2.6237	1.3229	2.1273	3.6604	4.58	1.201	1.5836	1.17	2.69	5.67	1.22	2.11
CE 24:6	0.3869	0.3842	0.23	0.3793	0.2481	1.0403	0.1417	0.2632	0.0961	0.199	1.04	0.129	0.181	0.157	0.18	0.373	0.193	0.1743	0.037	0.0318	0.0416	0.0393	0.0144	0.0341	0.0125	0.0227	0.0198	0.0546	0.0202	0.979	0.178	0.265	0.29	0.19	0.0748	0.0747	1.3768	1.157	0.5934	0.9213	1.6302	2.255	0.671	0.9693	0.596	1.69	1.57	0.686	1.57
CE 26:6	0									0.0059	0.183	0.0036	0.0063	0.0157	0	0	0	0.0074	0.0011																		0	0	0						0.0892	0.247	0.367	0.118	0.296
Coenzyme Q9	1.06	0.5858	0.869	0.8805	1.0668	2.707	0.8654	0.7303	1.2309	2.38	2.35	0.928	1.32	0.513	0.823	1.08	0.642	1.0009	0.777	0.217	0.21	0.25	0.199	0.285		0.181	0.268	0.415	0.402	0.948	0.866	0.83	1.2	0.784	0.538	1.9105	2.33	0.619	1.7312	2.7678	2.7774	6.8	0.8277	2.2969	0.554	1.72	2.05	0.955	2.42
-																				0.3455	0.3804	0.4288	0.4373	0.421	0.4854	0.5509	0.4724	0.4112	0.6824
-																				0	0.0002	0.0002	0.0006	0.0009	0.0004	0.0002	0.0002	0	0.0002
-																				0.147	0.105	0.0898	0.0719	0.0949	0.49	0.0929	0.0885	0.142	0.107
-																				0.1	0.0575	0.0309	0.0119	0.0387	0.474	0.005	0.0243	0.0779	0.0253
-																				0.0007	0.0005	0.0004	0.0002	0.0003	0.0074	0.0005	0.0003	0.0007	0.0005
-																				0.34	0.183	0.185	0.0678	0.183	1.77	0.0753	0.0769	0.279	0.147
-																				0.0058	0.0026	0.003	0.001	0.0025	0.0311	0.0013	0.0023	0.0056	0.0026
-																				0.0024	0.0013	0.0014	0.0014	0.0011	0.005	0.0016	0.0018	0.0024	0.0025
-																				0.0396	0.0347	0.0095	0.0026	0.0147	0.22	0.0037	0.005	0.0254	0.0005
-																				0.0909	0.0373	0.0277	0.0129	0.0259	0.489	0.0085	0.0137	0.0769	0.011
-																				0.235	0.167	0.0453	0.0161	0.0454	1.55	0.0073	0.0104	0.0675	0.0125
-																				0.0292	0.0251	0.004	0.0012	0.0028	0.196	0.001	0.001	0.0038	0.0016
-																				0.0045	0.0028	0.0007	0.0001	0.0008	0.0385	0	0	0.0024	0
-																				0.866	0.467	0.284	0.106	0.324	2.91	0.181	0.278	0.679	0.382
-																				0.112	0.062	0.0215	0.0097	0.0356	0.601	0.0064	0.0226	0.0188	0.0065
-																				1.42	0.601	0.438	0.242	0.549	5.12	0.376	0.386	1.52	0.722
-																				0.032	0.0235	0.0229	0.0073	0.0264	0.239	0.0109	0.0061	0.0197	0.0124
-																				0.271	0.189	0.102	0.0322	0.0826	0.979	0.0296	0.0263	0.0828	0.0239
-																				0.0015	0.001	0.0004	0.0002	0.0003	0.0102	0.0003	0.0003	0.0006	0.0004
-																				0.276	0.188	0.141	0.0353	0.105	2.07	0.0368	0.0446	0.156	0.0172
-																				0.041	0.0305	0.0012	0.0014	0.0045	0.274	0.0022	0.0019	0.0027	0.0016
-																				0.0999	0.0467	0.0294	0.0063	0.0325	0.506	0.0094	0.0091	0.0347	0.0024
-																				0.0044	0.0027	0.0013	0.0006	0.0019	0.0388	0.0009	0.0015	0.0023	0.0016
-																				0.0327	0.0225	0.0154	0.0056	0.0174	0.119	0.0065	0.0088	0.0191	0.0138
-																				0.0234	0.0193	0.0067	0.0005	0.0031	0.0517	0.003	0.0015	0.0174	0
-																				0.363	0.229	0.113	0.0338	0.0762	1.87	0.0205	0.0715	0.143	0.0305
-																				0.0051	0.0027	0.0019	0.0006	0.0015	0.0433	0.0009	0.0015	0.0033	0.0014
-																				0.093	0.0627	0.0496	0.0199	0.0594	0.626	0.0328	0.035	0.111	0.0711
-																				0.0144	0.0089	0.0087	0.0047	0.0109	0.144	0.0025	0.0059	0.0245	0.0104
-																				0.0008	0.0006	0.0002	0.0001	0.0004	0.011	0.0004	0.0002	0.0005	0.0001
-																				0.0008	0.0005	0.0003	0.0002	0.0003	0.008	0.0006	0.0003	0.0009	0.0004
-																				0.0072	0.0037	0.0005	0.0002	0.001	0.034	0.0004	0.0003	0.0019	0.0012
-																				0.005	0.0034	0.0016	0.0008	0.0018	0.0258	0.0008	0.0014	0.0042	0.0023
-																				0.0088	0.0055	0.0048	0.0017	0.0033	0.0554	0.0019	0.0019	0.0073	0.0056
-																				0.0101	0.0042	0.0026	0.0008	0.0051	0.0456	0.0009	0.0011	0.0074	0.0042
-																				0.0069	0.0044	0.0022	0.0008	0.0025	0.0333	0.0013	0.0015	0.0046	0.0022
-																				0.0021	0.0014	0.001	0.0003	0.0009	0.0289	0.0009	0.0005	0.0023	0.001
DG 12:0_18:0	0.027	0.0161	0.0166	0.0565	0.0163	0.0389	0.0432	0.089																												0.0394	0.0355	0.0118	0.0357	0.0273	0.0439	0.0201	0.0141	0.0245
DG 6:0_13:0									0.0089	0.0097	0.032	0.0278	0.0386	0.0172	0.0067	0.0132	0.0161	0.0054																											0.0076	0.0061	0.0075	0.0158	0.011
DG 14:0_16:0	0.2267	0.1841	0.0809	0.4142	0.1132	0.2442	0.3096	0.6286	0.0643	0.0494	0.1288	0.1402	0.118	0.0688	0.035	0.0827	0.1028	0.0215		0.0048	0.022	0.0063	0.0107	0.0074	0.0152	0.0068	0.0098	0.0053	0.0078	0.0435	0.0494	0.0409	0.0565	0.0337	0.0144	0.3519	0.229	0.1403	0.2622	0.2771	0.1695	0.2014	0.1654	0.143	0.0357	0.0408	0.0709	0.0751	0.0531
DG 14:0_18:1																				0.0058	0.004	0.0045	0.0053	0.0034	0.0111	0.0024	0.0056	0.0046	0.0029
DG 14:0_18:2									0.0848	0.0592	0.0917	0.0559	0.06	0.0457	0.0374	0.0434	0.0383	0.0358																											0.0393	0.0616	0.1464	0.0334	0.0656
DG 14:0_22:6									0.0015	0.001	0.0015	0.0011	0.0013	0.0001	0.0005	0.0018	0.0004	0.0004																											0.0009	0.0012	0.0058	0.0006	0.0011
DG 15:0_19:4																				0.0065	0.0044	0.0061	0.0054	0.0067	0.0106	0.0057	0.007	0.0081	0.0076
DG 3:0_15:0																				0.0026	0.0065	0.0024	0.0039	0.003	0.0031	0.0022	0.003	0.0037	0.0049
DG 14:0_16:0									0.0027	0.0037	0.0139	0.0176	0.013	0.0064	0.0032	0.0101	0.013	0.0031																											0.0047	0.0054	0.0062	0.0053	0.0066
DG 16:0_16:0	0.645	0.45	0.3874	1.1681	0.319	1.069	0.8534	2.9774	0.5238	0.4942	1.2274	1.5448	2.305	0.8324	0.3384	0.7227	0.9003	0.1999		0.1093	0.5313	0.1267	0.2772	0.1427	0.2254	0.2223	0.161	0.0869	0.2063	0.2911	0.3207	0.2571	0.3495	0.1727	0.1333	1.057	1.1048	0.382	1.0296	0.8257	0.6449	0.6973	0.4754	0.553	0.4059	0.5955	0.5252	1.4214	0.7476
DG 16:0_16:1	0.1302	0.0696	0.1169	0.2319	0.1525	0.269	0.1795	0.1805	0.1388	0.1023	0.1515	0.1153	0.0969	0.0727	0.0619	0.1171	0.1149	0.0974		0.1093	0.0565	0.0645	0.0672	0.0705	0.1666	0.0265	0.1051	0.0682	0.0531	0.0209	0.0461	0.0166	0.0207	0.0231	0.0125	0.0811	0.2548	0.0335	0.2267	0.1971	0.4579	0.2216	0.0557	0.2122	0.0609	0.1198	0.2953	0.0529	0.1103
DG 16:0_17:1																				0.0011	0.0007	0.0008	0.0008	0.0006	0.0034	0.0004	0.0016	0.0012	0.0008
DG 16:0_18:0	1.01	0.7939	0.6613	1.8938	0.3524	1.0637	1.4932	4.2105	0.3331	0.3483	1.0632	1.1028	1.5961	0.7874	0.3806	0.737	0.974	0.1641		0.2219	1.1008	0.291	0.7092	0.3296	0.534	0.589	0.4492	0.2968	0.5446	0.2422	0.2576	0.2282	0.2691	0.1668	0.0928	1.1835	1.8226	0.6237	1.5556	1.26	1.015	1.3649	0.6859	0.6609	0.3507	0.4606	0.2992	0.7648	0.4728
DG 16:0_18:1									0.2744	0.342	0.2945	0.3973	0.3156	0.2225	0.2596	0.3996	0.2783	0.2403												0.1597	0.2236	0.1557	0.1455	0.1502	0.0982										0.2227	0.4701	0.7106	0.1695	0.3965
DG 16:0_18:2	2.2333	1.7561	1.791	3.3097	1.6984	2.6549	1.9041	1.7143	2.0993	1.9405	1.8244	2.2537	2.1004	1.9448	1.7249	1.8307	1.5864	1.6066		0.4798	0.5453	0.6554	0.5945	0.6186	0.8567	0.7773	0.7236	0.5243	0.8436	0.7663	0.9213	0.7937	0.6884	0.9098	0.8649	2.3165	1.5452	1.6777	1.7037	2.8	2.0748	2.3649	2.2513	2.0174	2.7421	1.9261	2.8716	2.0103	1.8558
DG 16:0_18:4																				0.0109	0.0083	0.0127	0.0093	0.0106	0.0161	0.0066	0.0103	0.011	0.0104	0.0735	0.1192	0.0777	0.0622	0.0762	0.0522
DG 16:0_20:3																				0.0338	0.028	0.0286	0.0275	0.0292	0.0344	0.0218	0.0432	0.0259	0.0186
DG 16:0_20:4	0.1532	0.0744	0.218	0.2319	0.1651	0.2708	0.1562	0.2	0.3334	0.3649	0.3772	0.4103	0.354	0.23	0.2899	0.3683	0.2543	0.2635		0.048	0.0427	0.0405	0.0454	0.0364	0.0711	0.0191	0.0652	0.0422	0.0407	0.2262	0.3097	0.2224	0.2162	0.2253	0.156	0.0701	0.1677	0.0519	0.1556	0.2043	0.3944	0.2689	0.1215	0.1983	0.2205	0.4609	0.7083	0.1938	0.3855
DG 16:0_20:5									0.0068	0.0056	0.0098	0.0041	0.0031	0.0015	0.0032	0.0069	0.0029	0.0047		0.0014	0.0006	0.0007	0.0013	0.0011	0.0028	0.0005	0.0015	0.0014	0.0008	0.0002	0.001	0.0002	0.0002	0.0004	0.0003										0.0042	0.0086	0.0234	0.0028	0.0056
DG 16:0_22:5	0.0348	0.0321	0.0528	0.0404	0.0611	0.0704	0.0385	0.0165																												0.0052	0.0176	0.0043	0.0199	0.0481	0.1118	0.0309	0.0334	0.0673
DG 16:0_22:6	0.33	0.1939	0.3333	0.4195	0.3571	0.5593	0.2753	0.382	0.2806	0.2558	0.2454	0.1457	0.2573	0.2925	0.1484	0.2596	0.2579	0.1018		0.0755	0.0546	0.0524	0.0661	0.0562	0.1192	0.0206	0.0704	0.068	0.0417							0.0549	0.2242	0.0443	0.2874	0.4214	0.572	0.5081	0.1979	0.407	0.2949	0.3818	0.4183	0.1709	0.2092
DG 16:0_24:6	0.0018	0.0011	0.0011	0.0017	0.0014		0.0004	0.0001																						0.0005	0.0004	0.0007	0.0003	0.0006	0.0004	0.011	0.0112	0.0068	0.0098	0.0062	0.0104	0.0107	0.0079	0.0038
DG 14:0_16:1									0.0024	0.0003	0.0018	0.0009	0.0011	0.0002	0.0003	0.001	0.0006	0.0002																											0.0012	0.0006	0.004	0.0007	0.002
DG 16:1_16:1																														0.0024	0.0014	0.0017	0.0014	0.0057	0.0027
[truncated: 3,177 more rows]
[truncated: 35 more columns]

## Sheet: Blanks and dupes removed
Metabolite	CTL_R-ON_12_dpi_A2	CTL_R-ON_12_dpi_A3	CTL_R-ON_12_dpi_B1	CTL_R-ON_12_dpi_B2	CTL_R-ON_12_dpi_B3	CTL_R-ON_12_dpi_C1	CTL_R-ON_12_dpi_C2	CTL_R-ON_12_dpi_C3	CTL_R-ON_18_dpi_A1	CTL_R-ON_18_dpi_A2	CTL_R-ON_18_dpi_A3	CTL_R-ON_18_dpi_B1	CTL_R-ON_18_dpi_B2	CTL_R-ON_18_dpi_B3	CTL_R-ON_18_dpi_B4	CTL_R-ON_18_dpi_C1	CTL_R-ON_18_dpi_C2	CTL_R-ON_18_dpi_C3	CTL_R-ON_18_dpi_D1	CTL_R-ON_27_dpi_A1	CTL_R-ON_27_dpi_A2	CTL_R-ON_27_dpi_A3	CTL_R-ON_27_dpi_B1	CTL_R-ON_27_dpi_B2	CTL_R-ON_27_dpi_B3	CTL_R-ON_27_dpi_C1	CTL_R-ON_27_dpi_C2	CTL_R-ON_27_dpi_C3	CTL_R-ON_27_dpi_D1	CTL_R-ON_7_dpi_A1	CTL_R-ON_7_dpi_A2	CTL_R-ON_7_dpi_A3	CTL_R-ON_7_dpi_B1	CTL_R-ON_7_dpi_B2	CTL_R-ON_7_dpi_B3	CX_L-ON_12_dpi_A1	CX_L-ON_12_dpi_A2	CX_L-ON_12_dpi_A3	CX_L-ON_12_dpi_B1	CX_L-ON_12_dpi_B2	CX_L-ON_12_dpi_B3	CX_L-ON_12_dpi_C1	CX_L-ON_12_dpi_C2	CX_L-ON_12_dpi_C3	CX_L-ON_18_dpi_A1	CX_L-ON_18_dpi_A2	CX_L-ON_18_dpi_A3	CX_L-ON_18_dpi_B1	CX_L-ON_18_dpi_B2
[truncated: 2,547 more rows]
[truncated: 35 more columns]

[truncated: 7 more sheets: Low quality + variance filter, Low quality reference, Min value replacement, Replaced min values, median normalization, logbase10, Change 0 to .000001]
